# Supplementary material for: Performance analysis: Securing SIP on multi-threaded/multi-core proxy server using public keys on Diffie–Hellman (DH) in single and multi-server queuing scenarios
Source: PLoS One. 2024 Jan 25;19(1):e0293626. doi: 10.1371/journal.pone.0293626 (PMC10810546; doi:10.1371/journal.pone.0293626)
Supplement: S1 File — (XLSX) [file pone.0293626.s001.xlsx]

## Sheet: MM1MMC
	λ	λ(in Mins)	μ	p=λ/u	Lq	Wq		c	λ	λ(in Mins)	μ	p=λ/(u*c)	Po	Lq	Wq
	250	0.173611	3	0.0578704	0.00355469	0.020475	0	1	250	0.173611	3	0.0578704	0.893419	0.00355469	0.020475		4.8541	0.0194164
	500	0.347222	3	0.115741	0.0151493	0.04363	0	1	500	0.347222	3	0.115741	0.802162	0.0151493	0.04363		19.7896	0.0395793
	750	0.520833	3	0.173611	0.0364729	0.070028	0	1	750	0.520833	3	0.173611	0.722703	0.0364729	0.070028		45.9312	0.0612417
	1000	0.694444	3	0.231481	0.0697233	0.100402	0	1	1000	0.694444	3	0.231481	0.652449	0.0697233	0.100402		85.238	0.085238
	1250	0.868056	3	0.289352	0.117814	0.135722	0	1	1250	0.868056	3	0.289352	0.589443	0.117814	0.135722		140.717	0.112574
	1500	1.04167	3	0.347222	0.184693	0.177305	0	1	1500	1.04167	3	0.347222	0.532159	0.184693	0.177305		216.814	0.144543
	1750	1.21528	3	0.405093	0.275841	0.226978	0	1	1750	1.21528	3	0.405093	0.47938	0.275841	0.226978		320.076	0.1829
	2000	1.38889	3	0.462963	0.399106	0.287356	0	1	2000	1.38889	3	0.462963	0.430102	0.399106	0.287356		460.275	0.230138
	2250	1.5625	3	0.520833	0.566123	0.362319	0	1	2250	1.5625	3	0.520833	0.383466	0.566123	0.362319		652.4	0.289956
	2500	1.73611	3	0.578704	0.794923	0.457875	0	1	2500	1.73611	3	0.578704	0.338716	0.794923	0.457875		2.74437e+09	281474
	2750	1.90972	3	0.636574	1.11502	0.583864	0	1	2750	1.90972	3	0.636574	0.295145	1.11502	0.583864		3.20817e+09	320817
	3000	2.08333	3	0.694444	1.57828	0.757576	0	1	3000	2.08333	3	0.694444	0.252069	1.57828	0.757576		3.7666e+09	367473
	3250	2.25694	3	0.752315	2.28507	1.01246	0	1	3250	2.25694	3	0.752315	0.208781	2.28507	1.01246		4.44829e+09	423647
	3500	2.43056	3	0.810185	3.45811	1.42276	0	1	3500	2.43056	3	0.810185	0.164515	3.45811	1.42276
	3750	2.60417	3	0.868056	5.71089	2.19298	0	1	3750	2.60417	3	0.868056	0.118385	5.71089	2.19298
	4000	2.77778	3	0.925926	11.5741	4.16667	0	1	4000	2.77778	3	0.925926	0.0693196	11.5741	4.16667
	4250	2.95139	3	0.983796	59.7305	20.2381	0	1	4250	2.95139	3	0.983796	0.0159495	59.7305	20.2381
	4500	3.125	3	1.04167	-26.0417	-8.33333	0	1	4500	3.125	3	1.04167	-0.0435572	-26.0417	-8.33333
	4750	3.29861	3	1.09954	-12.146	-3.68217	0	2	4750	3.29861	3	0.549769	0.126834	0.335656	0.101757
	5000	3.47222	3	1.15741	-8.51035	-2.45098	0	2	5000	3.47222	3	0.578704	0.117723	0.397461	0.114469
							0	2	5250	3.64583	3	0.607639	0.108758	0.470517	0.129056
							0	2	5500	3.81944	3	0.636574	0.0999363	0.557509	0.145966
							0	2	5750	3.99306	3	0.665509	0.0912536	0.662055	0.165802
	https://www.stepbystepsolutioncreator.com/pr/multi						0	2	6000	4.16667	3	0.694444	0.0827068	0.789141	0.189394
							0	2	6250	4.34028	3	0.72338	0.0742928	0.945842	0.217922
								2	6500	4.51389	3	0.752315	0.0660086	1.14253	0.253115
								2	6750	4.6875	3	0.78125	0.113623	1.39509	0.297619
								2	7000	4.86111	3	0.810185	0.0977611	1.72905	0.355691
								2	7250	5.03472	3	0.83912	0.0822256	2.18835	0.434652
								2	7500	5.20833	3	0.868056	0.0669845	2.85545	0.548246
								2	7750	5.38194	3	0.896991	0.0519996	3.90544	0.725655
								2	8000	5.55556	3	0.925926	0.0372262	5.78704	1.04167
								2	8250	5.72917	3	0.954861	0.0226134	10.0995	1.76282
								2	8500	5.90278	3	0.983796	0.00810395	29.8652	5.05952
								2	8750	6.07639	3	1.01273	-0.00636679	-40.2791	-6.62879
								3	9000	6.25	3	0.694444	0.052071	0.526094	0.0841751
								3	9250	6.42361	3	0.713735	0.0475834	0.593176	0.092343
								3	9500	6.59722	3	0.733025	0.0432643	0.67088	0.101691
								3	9750	6.77083	3	0.752315	0.039115	0.761689	0.112496
								3	10000	6.94444	3	0.771605	0.0351358	0.868924	0.125125
								3	10250	7.11806	3	0.790895	0.0313258	0.997131	0.140085
								3	10500	7.29167	3	0.810185	0.0276832	1.1527	0.158085
								3	10750	7.46528	3	0.829475	0.0242055	1.34493	0.180158
								3	11000	7.63889	3	0.848765	0.0417617	1.58783	0.207861
								3	11250	7.8125	3	0.868056	0.0353962	1.90363	0.243665
								3	11500	7.98611	3	0.887346	0.029366	2.32979	0.29173
								3	11750	8.15972	3	0.906636	0.0236557	2.9347	0.359657
								3	12000	8.33333	3	0.925926	0.018249	3.85802	0.462963
								3	12250	8.50694	3	0.945216	0.013129	5.4361	0.639019
								3	12500	8.68056	3	0.964506	0.00827857	8.73647	1.00644
								3	12750	8.85417	3	0.983796	0.0036803	19.9102	2.24868
								3	13000	9.02778	3	1.00309	-0.00068306	-108.668	-12.037
								4	13250	9.20139	3	0.766782	0.0207299	0.630265	0.0684967
								4	13500	9.375	3	0.78125	0.0186905	0.697545	0.0744048
								4	13750	9.54861	3	0.795718	0.0167745	0.774867	0.0811497
								4	14000	9.72222	3	0.810185	0.0149768	0.864527	0.0889228
								4	14250	9.89583	3	0.824653	0.0132926	0.969579	0.0979785
								4	14500	10.0694	3	0.83912	0.0117167	1.09418	0.108663
								4	14750	10.2431	3	0.853588	0.0102437	1.24411	0.121459
								4	15000	10.4167	3	0.868056	0.00886861	1.42772	0.137061
								4	15250	10.5903	3	0.882523	0.0152558	1.65745	0.156507
								4	15500	10.7639	3	0.896991	0.0128303	1.95272	0.181414
								4	15750	10.9375	3	0.911458	0.0105814	2.34566	0.214461
								4	16000	11.1111	3	0.925926	0.00849729	2.89352	0.260417
								4	16250	11.2847	3	0.940394	0.00656632	3.70908	0.328681
								4	16500	11.4583	3	0.954861	0.00477757	5.04975	0.440705
								4	16750	11.6319	3	0.969329	0.00312064	7.65861	0.658412
								4	17000	11.8056	3	0.983796	0.0015857	14.9326	1.26488
								4	17250	11.9792	3	0.998264	0.000163505	143.5	11.9792
								4	17500	12.1528	3	1.01273	-0.00115462	-20.1395	-1.6572
								5	17750	12.3264	3	0.821759	0.00702983	0.757726	0.0614719
								5	18000	12.5	3	0.833333	0.00626158	0.833333	0.0666667
								5	18250	12.6736	3	0.844907	0.00555133	0.920571	0.0726368
								5	18500	12.8472	3	0.856481	0.00489519	1.02225	0.0795699
								5	18750	13.0208	3	0.868056	0.00428947	1.14218	0.0877193
								5	19000	13.1944	3	0.87963	0.00373069	1.28561	0.0974359
								5	19250	13.3681	3	0.891204	0.00321554	1.46006	0.10922
								5	19500	13.5417	3	0.902778	0.00274092	1.67659	0.12381
								5	19750	13.7153	3	0.914352	0.00463042	1.95226	0.142342
								5	20000	13.8889	3	0.925926	0.00381692	2.31481	0.166667
								5	20250	14.0625	3	0.9375	0.00307118	2.8125	0.2
								5	20500	14.2361	3	0.949074	0.00238771	3.53746	0.248485
								5	20750	14.4097	3	0.960648	0.00176145	4.69022	0.32549
								5	21000	14.5833	3	0.972222	0.00118772	6.80556	0.466667
								5	21250	14.7569	3	0.983796	0.000662214	11.9461	0.809524
								5	21500	14.9306	3	0.99537	0.000180948	42.8009	2.86667
								5	21750	15.1042	3	1.00694	-0.000259735	-29.2014	-1.93333
								6	22000	15.2778	3	0.848765	0.00257414	0.793913	0.0519652
								6	22250	15.4514	3	0.85841	0.00228505	0.867377	0.0561358
								6	22500	15.625	3	0.868056	0.00201972	0.951815	0.0609162
								6	22750	15.7986	3	0.877701	0.0017763	1.04983	0.0664505
								6	23000	15.9722	3	0.887346	0.00155308	1.16489	0.0729325
								6	23250	16.1458	3	0.896991	0.00134847	1.30181	0.0806284
								6	23500	16.3194	3	0.906636	0.00116099	1.46735	0.0899143
								6	23750	16.4931	3	0.916281	0.000989292	1.6714	0.10134
								6	24000	16.6667	3	0.925926	0.00167194	1.92901	0.115741
								6	24250	16.8403	3	0.935571	0.00138138	2.26423	0.134453
								6	24500	17.0139	3	0.945216	0.00111637	2.71805	0.159755
								6	24750	17.1875	3	0.954861	0.000874733	3.3665	0.195869
								6	25000	17.3611	3	0.964506	0.000654473	4.36823	0.25161
								6	25250	17.5347	3	0.974151	0.000453773	6.11874	0.34895
								6	25500	17.7083	3	0.983796	0.00027097	9.95508	0.562169
								6	25750	17.8819	3	0.993441	0.000104538	25.0795	1.40251
								6	26000	18.0556	3	1.00309	-4.69153e-05	-54.3338	-3.00926
								7	26250	18.2292	3	0.868056	0.000932234	0.815842	0.0447547
								7	26500	18.4028	3	0.876323	0.00082666	0.887034	0.0482011

## Sheet: MM1MMCSecurity
	2500														1.28389	6.56762	1.80355	0.519668	Effect of AES
	λ	λ(in Mins)	μ	p=λ/u	L	W		c	λ	λ(in Mins)	μ	p=λ/(u*c)	Po	L	W	LS	WS	ws-w		ls-l		PoS		PoS-Po
	250	0.173611	3	0.0578704	0.00355469	0.020475	0	1	250	0.174	3	0.058	0.893199	0.00357113	0.0205237	0.00759083	0.0524442	0.0319205		0.0040197		0.619741		0.00357113
	500	0.347222	3	0.115741	0.0151493	0.04363	0	1	500	0.348	3	0.116	0.801782	0.0152217	0.0437406	0.0287906	0.0983098	0.0545692		0.0135689		0.430359		0.0152217
	750	0.520833	3	0.173611	0.0364729	0.070028	0	1	750	0.521	3	0.174	0.722202	0.0366538	0.0703527	0.0690768	0.19056	0.120207		0.032423		0.332973		0.0366538
	1000	0.694444	3	0.231481	0.0697233	0.100402	0	1	1000	0.695	3	0.232	0.651855	0.0700833	0.100839	0.110823	0.158228	0.0573884		0.0407398		0.349263		0.0700833
	1250	0.868056	3	0.289352	0.117814	0.135722	0	1	1250	0.869	3	0.29	0.588772	0.118451	0.136307	0.355156	0.312446	0.176139		0.236705		0.250163		0.118451
	1500	1.04167	3	0.347222	0.184693	0.177305	0	1	1500	1.042	3	0.348	0.531422	0.185742	0.178256	0.510514	0.417185	0.23893		0.324772		0.266784		0.185742
	1750	1.21528	3	0.405093	0.275841	0.226978	0	1	1750	1.216	3	0.406	0.478583	0.277502	0.228209	0.768878	0.311879	0.0836704		0.491376		0.160366		0.277502
	2000	1.38889	3	0.462963	0.399106	0.287356	0	1	2000	1.389	3	0.463	0.430071	0.399197	0.287399	0.579925	0.688472	0.401072		0.180728		0.349512		0.399197
	2250	1.5625	3	0.520833	0.566123	0.362319	0	1	2250	1.563	3	0.521	0.383335	0.566683	0.362561	1.31529	0.948786	0.586225		0.748612		0.320008		0.566683
	2500	1.73611	3	0.578704	0.794923	0.457875	0	1	2500	1.737	3	0.579	0.33849	0.796297	0.458432	1.40445	1.13704	0.678608		0.608149		0.140245		0.796297
	2750	1.90972	3	0.636574	1.11502	0.583864	0	1	2750	1.91	3	0.637	0.294827	1.11782	0.585247	1.85275	1.1953	0.610051		0.734926		0.110962		1.11782
	3000	2.08333	3	0.694444	1.57828	0.757576	0	1	3000	2.084	3	0.695	0.251655	1.58369	0.759927	3.70258	1.01973	0.259804		2.11889		0.157134		1.58369
	3250	2.25694	3	0.752315	2.28507	1.01246	0	1	3250	2.257	3	0.753	0.208265	2.29558	1.01709	5.35717	2.05645	1.03935		3.06158		0.105453		2.29558
	3500	2.43056	3	0.810185	3.45811	1.42276	0	1	3500	2.431	3	0.811	0.163881	3.48001	1.43151	6.91979	3.34271	1.9112		3.43979		0.0632457		3.48001
	3750	2.60417	3	0.868056	5.71089	2.19298	0	1	3750	2.605	3	0.869	0.117611	5.76459	2.21289	8.86396	5.72749	3.5146		3.09937		0.0401732		5.76459
	4000	2.77778	3	0.925926	11.5741	4.16667	0	1	4000	2.778	3	0.926	0.0692544	11.5875	4.17117	31.8548	7.58518	3.41401	Avg	20.2673	Avg	0.034855		11.5875	Avg
	4250	2.95139	3	0.983796	59.7305	20.2381	0	1	4250	2.952	3	0.984	0.015752	60.516	20.5	110.407	22.8401	2.34007	0.912813	49.891	2.21269	0.00565226		60.516	5.22439
	4500	3.125	3	1.04167	-26.0417	-8.33333	0	1	4500	3.125	3	1.042	-0.0439222	-25.8515	-8.27249	-49.9839	-13.923	-5.6505		-24.1324		0.00565226		-25.8515
	4750	3.29861	3	1.09954	-12.146	-3.68217	0	2	4750	3.299	3	0.55	0.2532	0.336111	0.101883	0.660049	0.108242	0.0063592		0.323938		0.224561		0.336111
	5000	3.47222	3	1.15741	-8.51035	-2.45098	0	2	5000	3.473	3	0.579	0.234572	0.398148	0.114641	0.444328	0.323329	0.208688		0.04618		0.12123		0.398148
							0	2	5250	3.646	3	0.608	0.216199	0.47151	0.129323	1.1125	0.182792	0.0534694		0.640989		0.101464		0.47151
						1.89744	0	2	5500	3.82	3	0.637	0.19813	0.55891	0.146312	0.817084	0.418295	0.271983		0.258174		0.109191		0.55891
							0	2	5750	3.994	3	0.666	0.180403	0.664006	0.166251	1.9023	0.284015	0.117765		1.23829		0.0956634		0.664006
	https://www.stepbystepsolutioncreator.com/pr/multi						0	2	6000	4.167	3	0.695	0.163041	0.791844	0.190027	2.08948	0.3748	0.184773		1.29764		0.115601		0.791844
							0	2	6250	4.341	3	0.724	0.146055	0.949594	0.21875	1.12518	0.231088	0.0123379		0.17559		0.111341		0.949594
								2	6500	4.514	3	0.753	0.129447	1.14779	0.254274	1.31836	0.456958	0.202684		0.170565		0.0493272		1.14779
								2	6750	4.688	3	0.782	0.113207	1.40258	0.299185	3.98635	0.558073	0.258888		2.58377		0.09		1.40258
								2	7000	4.862	3	0.811	0.0973193	1.74	0.357878	2.73764	0.584787	0.226909		0.997635		0.0464196		1.74
								2	7250	5.035	3	0.84	0.0817581	2.205	0.437934	6.34569	0.822276	0.384342		4.14069		0.0407841		2.205
								2	7500	5.209	3	0.869	0.0664916	2.88229	0.55333	7.91243	1.27534	0.722012		5.03014		0.0266961		2.88229
								2	7750	5.382	3	0.897	0.0519948	3.90587	0.725728	5.48235	1.971	1.24527		1.57648		0.0287049		3.90587
								2	8000	5.556	3	0.926	0.0371886	5.79376	1.04279	15.6836	2.74526	1.70247		9.88989		0.014402		5.79376
								2	8250	5.73	3	0.955	0.0225436	10.1336	1.76852	27.8994	4.24885	2.48033		17.7658		0.00856573		10.1336
								2	8500	5.903	3	0.984	0.00800202	30.258	5.12587	65.8438	7.17204	2.04617	0.632779	35.5858	3.07572	0.00692389		30.258	2.22279
								2	8750	6.077	3	1.013	-0.00650111	-39.468	-6.49466	-58.8031	-6.99932	-0.504663		-19.335		0.00692389		-39.468
								3	9000	6.25	3	0.695	0.105668	0.527896	0.0844634	0.696452	0.250479	0.166016		0.168556		0.0720814		0.527896
								3	9250	6.424	3	0.714	0.0964771	0.594168	0.0924919	1.07928	0.12498	0.032488		0.485113		0.0330814		0.594168
								3	9500	6.598	3	0.734	0.0871885	0.675133	0.102324	1.66429	0.239674	0.13735		0.989158		0.0551042		0.675133
								3	9750	6.771	3	0.753	0.0787408	0.765194	0.113011	1.97494	0.21883	0.10582		1.20974		0.0314353		0.765194
								3	10000	6.945	3	0.772	0.0706646	0.871322	0.12546	2.23191	0.14476	0.0192993		1.36059		0.0495783		0.871322
								3	10250	7.119	3	0.791	0.0629598	0.997896	0.140174	2.59713	0.185327	0.0451534		1.59923		0.0268926		0.997896
								3	10500	7.292	3	0.811	0.0552467	1.16	0.159079	1.69609	0.325324	0.166245		0.536093		0.0384831		1.16
								3	10750	7.466	3	0.83	0.0482892	1.35078	0.180925	2.59031	0.365544	0.184619		1.23953		0.0178855		1.35078
								3	11000	7.639	3	0.849	0.0416822	1.59117	0.208296	2.40732	0.615202	0.406906		0.816143		0.027351		1.59117
								3	11250	7.813	3	0.869	0.0350933	1.92153	0.24594	3.11343	0.412297	0.166357		1.19191		0.0203178		1.92153
								3	11500	7.987	3	0.888	0.0291672	2.34686	0.293835	2.56234	0.71648	0.422645		0.215485		0.0133076		2.34686
								3	11750	8.16	3	0.907	0.0235508	2.94856	0.361343	7.08449	0.921778	0.560434		4.13593		0.00816093		2.94856
								3	12000	8.334	3	0.926	0.0182288	3.8625	0.463463	8.13425	0.997247	0.533783		4.27175		0.00875592		3.8625
								3	12250	8.507	3	0.946	0.0129268	5.52417	0.649368	9.51803	0.995237	0.345869		3.99386		0.00882031		5.52417
								3	12500	8.681	3	0.965	0.00815779	8.86881	1.02163	25.8902	1.58098	0.559346		17.0214		0.00505127		8.86881
								3	12750	8.855	3	0.984	0.00363303	20.172	2.27804	31.3087	2.49201	0.213978	0.254144	11.1367	2.61563	0.00153994		20.172	2.26707
								3	13000	9.028	3	1.004	-0.000884173	-84.0013	-9.30453	-227.838	-11.6566	-2.35203		-143.837		0.00153994		-84.0013
								4	13250	9.202	3	0.767	0.0424896	0.631211	0.068595	1.51067	0.0720244	0.00342933		0.879454		0.0387339		0.631211
								4	13500	9.375	3	0.782	0.038042	0.701289	0.0748042	1.29726	0.110717	0.0359125		0.595969		0.0159614		0.701289
								4	13750	9.549	3	0.796	0.0341598	0.77649	0.0813164	1.47304	0.225515	0.144198		0.69655		0.0126911		0.77649
								4	14000	9.723	3	0.811	0.0302764	0.870001	0.0894787	1.93979	0.162126	0.0726472		1.06979		0.0277402		0.870001
								4	14250	9.896	3	0.825	0.026898	0.972321	0.098254	2.57343	0.17867	0.0804158		1.60111		0.0138561		0.972321
								4	14500	10.07	3	0.84	0.0235283	1.1025	0.109484	2.50916	0.196087	0.0866032		1.40666		0.0115646		1.1025
								4	14750	10.244	3	0.854	0.0206041	1.24883	0.121908	3.20154	0.21552	0.0936114		1.95271		0.0113792		1.24883
								4	15000	10.417	3	0.869	0.0176938	1.44115	0.138346	4.24971	0.363928	0.225582		2.80857		0.00613014		1.44115
								4	15250	10.591	3	0.883	0.0151729	1.666	0.157304	4.47397	0.202607	0.0453032		2.80797		0.0059643		1.666
								4	15500	10.764	3	0.897	0.0128288	1.95293	0.181432	5.67875	0.484008	0.302576		3.72581		0.00540334		1.95293
								4	15750	10.938	3	0.912	0.0105005	2.36291	0.216028	5.73794	0.287601	0.071573		3.37503		0.0035493		2.36291
								4	16000	11.112	3	0.926	0.00848702	2.89688	0.260698	5.82492	0.544243	0.283545		2.92804		0.00295406		2.89688
								4	16250	11.285	3	0.941	0.00648856	3.75204	0.33248	6.18428	0.834137	0.501657		2.43224		0.00418217		3.75204
								4	16500	11.459	3	0.955	0.00476106	5.06681	0.442168	5.1834	0.842832	0.400664		0.116596		0.00220946		5.06681
								4	16750	11.632	3	0.97	0.00304679	7.84083	0.674074	10.2512	1.14634	0.472265		2.41033		0.00129455		7.84083
								4	17000	11.806	3	0.984	0.00156491	15.129	1.28147	20.7684	2.70428	1.42281		5.63944		0.000522972		15.129
								4	17250	11.98	3	0.999	9.39966e-05	249.5	20.8264	420.281	30.8435	10.0171	0.838817	170.781	2.15289	5.47328e-05		249.5	-2.09354
								4	17500	12.153	3	1.013	-0.00117815	-19.734	-1.6238	-23.7709	-4.75033	-3.12654		-4.03691		5.47328e-05		-19.734
								5	17750	12.327	3	0.822	0.0143518	0.759196	0.061588	1.41708	0.0640271	0.0024391		0.657888		0.0115724		0.759196
								5	18000	12.5	3	0.834	0.0126894	0.838019	0.0670415	2.26247	0.0981141	0.0310725		1.42445		0.0110141		0.838019
								5	18250	12.674	3	0.845	0.0112868	0.921323	0.0726939	1.18201	0.203924	0.13123		0.26069		0.00676267		0.921323
								5	18500	12.848	3	0.857	0.00987909	1.0272	0.0799503	1.39852	0.128336	0.048386		0.371318		0.00602316		1.0272
								5	18750	13.021	3	0.869	0.00858967	1.15292	0.0885429	3.3488	0.100415	0.0118722		2.19588		0.00365696		1.15292
								5	19000	13.195	3	0.88	0.00750367	1.29067	0.0978148	3.68653	0.109202	0.0113873		2.39586		0.0029012		1.29067
								5	19250	13.369	3	0.892	0.00641551	1.47345	0.110214	3.97257	0.186234	0.0760202		2.49912		0.00342444		1.47345
								5	19500	13.542	3	0.903	0.00549981	1.68126	0.124151	2.30595	0.23073	0.106578		0.624693		0.00289726		1.68126
								5	19750	13.716	3	0.915	0.00458297	1.96994	0.143624	5.75164	0.327647	0.184024		3.7817		0.00186006		1.96994
								5	20000	13.889	3	0.926	0.00381194	2.3175	0.166859	6.74734	0.304167	0.137308		4.42983		0.00226695		2.3175
								5	20250	14.063	3	0.938	0.0030404	2.83821	0.201821	5.57583	0.375631	0.17381		2.73763		0.00151103		2.83821
								5	20500	14.237	3	0.95	0.00233557	3.61	0.253565	8.05109	0.673085	0.41952		4.44109		0.00100142		3.61
								5	20750	14.41	3	0.961	0.00174326	4.73601	0.328661	11.5652	0.855948	0.527287		6.82924		0.00142826		4.73601
								5	21000	14.584	3	0.973	0.00115094	7.01281	0.480856	13.2207	1.10241	0.621551		6.20791		0.00104315		7.01281
								5	21250	14.757	3	0.984	0.000653373	12.1032	0.820167	17.27	1.76197	0.941802		5.16681		0.000294921		12.1032
								5	21500	14.931	3	0.996	0.000155963	49.6008	3.322	55.5234	5.98101	2.65901	0.380206	5.92255	2.93494	0.000150426		49.6008	5.83328
								5	21750	15.105	3	1.007	-0.000261758	-28.9728	-1.9181	-79.0659	-4.37946	-2.46137		-50.0931		5.93118e-06		-28.9728
								6	22000	15.278	3	0.849	0.00523621	0.795586	0.052074	2.33886	0.0608484	0.00877443		1.54327		0.0022925		0.795586
								6	22250	15.452	3	0.859	0.00461534	0.8722	0.0564458	1.26462	0.151264	0.0948181		0.392423		0.00357352		0.8722
								6	22500	15.625	3	0.869	0.00404978	0.960765	0.0614889	1.095	0.184422	0.122933		0.134231		0.00135102		0.960765
								6	22750	15.799	3	0.878	0.00358413	1.05312	0.0666574	2.12531	0.127921	0.0612632		1.07219		0.00160882		1.05312
								6	23000	15.973	3	0.888	0.00311084	1.17343	0.0734633	2.29983	0.129083	0.0556198		1.1264		0.00240759		1.17343
								6	23250	16.146	3	0.897	0.00272134	1.30196	0.0806365	2.25917	0.205152	0.124516		0.957215		0.00223262		1.30196
								6	23500	16.32	3	0.907	0.00232563	1.47428	0.0903359	3.6434	0.0970248	0.00668888		2.16911		0.00104333		1.47428
								6	23750	16.494	3	0.917	0.00196565	1.68853	0.102373	4.29517	0.10259	0.000217405		2.60663		0.000876115		1.68853
								6	24000	16.667	3	0.926	0.00166961	1.93125	0.115873	5.09217	0.269071	0.153198		3.16092		0.000733345		1.93125
								6	24250	16.841	3	0.936	0.00136907	2.2815	0.135473	5.43079	0.297643	0.16217		3.14929		0.000745961		2.2815
								6	24500	17.014	3	0.946	0.00109589	2.76209	0.162342	3.81771	0.257921	0.0955789		1.05562		0.000944766		2.76209
								6	24750	17.188	3	0.955	0.000871414	3.37787	0.196525	7.71479	0.451936	0.255411		4.33692		0.000673938		3.37787
								6	25000	17.362	3	0.965	0.000643736	4.4344	0.255409	9.4564	0.419348	0.16394		5.02199		0.000304388		4.4344
								6	25250	17.535	3	0.975	0.000436992	6.3375	0.36142	14.8863	0.383854	0.0224344		8.54882		0.000173015		6.3375
								6	25500	17.709	3	0.984	0.000267291	10.086	0.569541	25.0345	1.03946	0.469918		14.9485		0.000114282		10.086
								6	25750	17.882	3	0.994	9.53699e-05	27.4454	1.53481	58.4812	4.51007	2.97526	0.298296	31.0357	3.34824	6.8551e-05		27.4454	4.2485
								6	26000	18.056	3	1.004	-6.05314e-05	-42.0007	-2.32613	-117.933	-4.57155	-2.24542		-75.9322		2.28198e-05		-42.0007
								7	26250	18.23	3	0.869	0.00186936	0.823513	0.0451735	2.30068	0.0845048	0.0393314		1.47717		0.000958588		0.823513
								7	26500	18.403	3	0.877	0.00166033	0.893297	0.0485409	1.37174	0.0572587	0.00871784		0.478447		0.000926486		0.893297
								7	26750	18.577	3	0.885	0.00146918	0.97295	0.0523739	2.65079	0.115133	0.0627595		1.67784		0.000576708		0.97295
								7	27000	18.75	3	0.893	0.0012944	1.06468	0.0567832	2.69505	0.118763	0.0619797		1.63037		0.000450023		1.06468
								7	27250	18.924	3	0.902	0.00111562	1.18601	0.0626724	2.51298	0.0875968	0.0249245		1.32697		0.000446905		1.18601
								7	27500	19.098	3	0.91	0.000971198	1.31444	0.0688263	2.84463	0.134687	0.065861		1.53018		0.000721818		1.31444
								7	27750	19.271	3	0.918	0.000839215	1.46816	0.076185	4.36455	0.165633	0.0894481		2.89639		0.000354994		1.46816
								7	28000	19.445	3	0.926	0.000718629	1.65536	0.0851303	3.82723	0.12229	0.03716		2.17188		0.000387188		1.65536
								7	28250	19.619	3	0.935	0.000595406	1.92137	0.0979343	2.66779	0.195218	0.0972836		0.746413		0.00022044		1.92137
								7	28500	19.792	3	0.943	0.000495966	2.22869	0.112606	3.6578	0.201712	0.089106		1.42911		0.000350656		2.22869
								7	28750	19.966	3	0.951	0.000405198	2.63674	0.132061	5.6023	0.368516	0.236455		2.96556		0.000304945		2.63674
								7	29000	20.139	3	0.959	0.000322378	3.20446	0.159117	7.11237	0.342437	0.18332		3.90791		0.000189514		3.20446
								7	29250	20.313	3	0.968	0.000237883	4.18314	0.205934	5.12657	0.529948	0.324014		0.943425		0.000113041		4.18314
								7	29500	20.487	3	0.976	0.000169821	5.6701	0.276766	7.53932	0.490294	0.213529		1.86922		0.000123867		5.6701
								7	29750	20.66	3	0.984	0.000107814	8.64514	0.418448	10.5217	0.910494	0.492046		1.87654		4.93926e-05		8.64514
								7	30000	20.834	3	0.993	4.46717e-05	20.1234	0.965895	59.8423	1.98798	1.02208		39.7188	4.16539	2.45706e-05		20.1234	3.62447

## Sheet: EffectOfAES
								ms
			Average calls		W	Ws	W-Ws	W	Ws	W-Ws
			2250		1.23	1.8	0.57	32.8	48	15.2
					1.21	2.1	0.89	32.2667	56	23.7333
					1.28	1.4	0.12	34.1333	37.3333	3.2
					1.3	1.4	0.1	34.6667	37.3333	2.66667
					1.5	1.7	0.2	40	45.3333	5.33333
					1.2	1.4	0.2	32	37.3333	5.33333
					1.27	1.5	0.23	33.8667	40	6.13333
					1.23	1.45	0.22	32.8	38.6667	5.86667
										8.43333
