# Supplementary material for: Performance analysis: Securing SIP on multi-threaded/multi-core proxy server using public keys on Diffie–Hellman (DH) in single and multi-server queuing scenarios
Source: PLoS One. 2024 Jan 25;19(1):e0293626. doi: 10.1371/journal.pone.0293626 (PMC10810546; doi:10.1371/journal.pone.0293626)
Supplement: S1 Data — (CSV) [file pone.0293626.s002.csv]

PBX:	All
Section:	All
Extension:	All
Call Type:	All
Start Date:	01-09-2022
End Date:	14-10-2022
Total Call Charge:	0
Call Type	Date	Time	Extension	CO	Phone Name	Phone Number	Ring		Duration		Charges	Account Code	CD	PBX	Section
Others	21-09-2022	9:29	146			EXT8801					0			0
Others	21-09-2022	9:29	146			EXT665					0			0
Incoming Answered Call	21-09-2022	9:29	8820	42		3001623166	0'00	0	00:00'04		0			0
Incoming Answered Call	21-09-2022	9:29	662	42		3001623166	0'00	0	00:00'01		0			0
Others	21-09-2022	9:29	184			EXT8801					0			0
Others	21-09-2022	9:30	146			EXT125					0			0
Outgoing Call	21-09-2022	9:30	530	5		3052858458			00:00'18		0			0
Incoming No Answer Call	21-09-2022	9:30	8506	1		3204497535	0'40	40	00:00'00		0		NA	0
Incoming Answered Call	21-09-2022	9:30	184	3		3146264063	0'00	0	00:01'28		0		TR	0
Others	21-09-2022	9:30	8000			EXT439					0			0
Others	21-09-2022	9:30	8000			EXT439					0			0
Incoming Answered Call	21-09-2022	9:30	8000	3		3146264063	0'00	0	00:00'02		0			0
Others	21-09-2022	9:30	648			EXT496					0			0
Others	21-09-2022	9:30	162			EXT488					0			0
Others	21-09-2022	9:30	298			EXT426					0			0
Incoming No Answer Call	21-09-2022	9:30	8506	8		3229910280	0'32	32	00:00'00		0		NA	0
Incoming No Answer Call	21-09-2022	9:30	8820	43		3055553464	0'15	15	00:00'00		0		NA	0
Outgoing Call	21-09-2022	9:30	485	4		3104721417			00:01'54		0			0
Others	21-09-2022	9:30	573			EXT485					0			0
Incoming Answered Call	21-09-2022	9:30	8506	2		3236876188	0'01	1	00:00'37		0		D0	0
Others	21-09-2022	9:30	8000			EXT438					0			0
Others	21-09-2022	9:30	8000			EXT438					0			0
Incoming Answered Call	21-09-2022	9:30	8000	2		3236876188	0'00	0	00:00'02		0		TR	0
Others	21-09-2022	9:30	298			EXT388					0			0
Others	21-09-2022	9:31	444			EXT460					0			0
Incoming Answered Call	21-09-2022	9:31	8820	44		3166393742	0'00	0	00:00'14		0			0
Incoming Answered Call	21-09-2022	9:31	8506	7		3451110228	0'01	1	00:01'26		0		D0	0
Others	21-09-2022	9:31	121			EXT271					0			0
Others	21-09-2022	9:31	122			EXT653					0			0
Others	21-09-2022	9:31	8000			EXT439					0			0
Others	21-09-2022	9:31	8000			EXT439					0			0
Others	21-09-2022	9:31	122			EXT653					0			0
Incoming Answered Call	21-09-2022	9:31	439	3		3146264063	0'00	0	00:01'06		0		TR	0
Incoming Answered Call	21-09-2022	9:31	122	7		3451110228	0'00	0	00:00'06		0			0
Others	21-09-2022	9:31	141			EXT529					0			0
Outgoing Call	21-09-2022	9:31	277	13		3334394465			00:00'14		0			0
Incoming Answered Call	21-09-2022	9:31	660	8		3229910280	0'00	0	00:01'09		0			0
Incoming Answered Call	21-09-2022	9:31	438	2		3236876188	0'00	0	00:00'54		0		TR	0
Others	21-09-2022	9:32	121			EXT271					0			0
Others	21-09-2022	9:32	146			EXT8801					0			0
Incoming Answered Call	21-09-2022	9:32	8820	45		3144281999	0'00	0	00:01'35		0			0
Others	21-09-2022	9:32	264			EXT121					0			0
Incoming Answered Call	21-09-2022	9:32	439	1		3204497535	0'00	0	00:02'30		0			0
Others	21-09-2022	9:32	448			EXT231					0			0
Incoming Answered Call	21-09-2022	9:32	8506	15		3078899967	0'01	1	00:00'37		0		D0	0
Incoming Answered Call	21-09-2022	9:32	439	3		3146264063	0'00	0	00:01'31		0		TR	0
Others	21-09-2022	9:33	124			EXT146					0			0
Others	21-09-2022	9:33	122			EXT439					0			0
Others	21-09-2022	9:33	122			EXT439					0			0
Incoming Answered Call	21-09-2022	9:33	653	7		3451110228	0'00	0	00:01'48		0		TR	0
Outgoing Call	21-09-2022	9:33	314	6		3370497765			00:03'27		0			0
Incoming No Answer Call	21-09-2022	9:33	8506	16		3055219638	0'55	55	00:00'00		0		NA	0
Incoming Answered Call	21-09-2022	9:33	660	2		3236876188	0'00	0	00:01'40		0			0
Others	21-09-2022	9:33	439			EXT616					0			0
Incoming Answered Call	21-09-2022	9:33	439	7		3451110228	0'00	0	00:00'35		0		TR	0
Incoming Answered Call	21-09-2022	9:33	661	41		3017089541	0'00	0	00:04'36		0			0
Incoming Answered Call	21-09-2022	9:33	439	15		3078899967	0'00	0	00:01'08		0			0
Incoming Answered Call	21-09-2022	9:34	662	43		3055553464	0'00	0	00:03'26		0			0
Others	21-09-2022	9:34	319			EXT141					0			0
Incoming Answered Call	21-09-2022	9:34	616	15		3078899967	0'00	0	00:00'23		0		TR	0
Outgoing Call	21-09-2022	9:34	146	19		3224234211			00:00'55		0			0
Others	21-09-2022	9:34	146			EXT8801					0			0
Incoming Answered Call	21-09-2022	9:34	8506	17		3129607931	0'01	1	00:00'50		0		D0	0
Others	21-09-2022	9:34	530			EXT472					0			0
Incoming Answered Call	21-09-2022	9:34	8506	18		3100097152	0'01	1	00:00'29		0		D0	0
Others	21-09-2022	9:35	191			EXT530					0			0
Incoming Answered Call	21-09-2022	9:35	8506	20		3464820614	0'01	1	00:00'25		0		D0	0
Others	21-09-2022	9:35	191			EXT530					0			0
Incoming Answered Call	21-09-2022	9:35	660	18		3100097152	0'00	0	00:00'31		0			0
Incoming Answered Call	21-09-2022	9:35	8506	21		3129607931	0'01	1	00:00'51		0		D0	0
Incoming Answered Call	21-09-2022	9:35	438	16		3055219638	0'00	0	00:02'24		0			0
Others	21-09-2022	9:36	146			EXT155					0			0
Incoming Answered Call	21-09-2022	9:36	661	20		3464820614	0'00	0	00:00'54		0			0
Incoming Answered Call	21-09-2022	9:36	500	21		3129607931	0'00	0	00:00'28		0		TR	0
Incoming Answered Call	21-09-2022	9:36	T001	74		799	0'00	0	00:11'02		0		D0	0
Outgoing Call	21-09-2022	9:36	T070	26		21111225111			00:11'02		0			0
Others	21-09-2022	9:36	519			EXT311					0			0
Outgoing Call	21-09-2022	9:36	146	22		3127514491			00:00'58		0			0
Incoming Answered Call	21-09-2022	9:36	439	7		3451110228	0'00	0	00:02'54		0		TR	0
Others	21-09-2022	9:37	389			EXT665					0			0
Others	21-09-2022	9:37	121			EXT537					0			0
Others	21-09-2022	9:37	146			EXT156					0			0
Incoming Answered Call	21-09-2022	9:37	8506	1		652661777	0'01	1	00:00'12		0		D0	0
Others	21-09-2022	9:37	590			EXT251					0			0
Incoming Answered Call	21-09-2022	9:38	8506	23		3129607931	0'01	1	00:01'40		0		D0	0
Others	21-09-2022	9:38	519			EXT362					0			0
Others	21-09-2022	9:38	121			EXT529					0			0
Others	21-09-2022	9:38	121			EXT519					0			0
Others	21-09-2022	9:38	146			EXT665					0			0
Others	21-09-2022	9:38	271			EXT621					0			0
Others	21-09-2022	9:38	146			EXT672					0			0
Others	21-09-2022	9:39	121			EXT519					0			0
Others	21-09-2022	9:39	390			EXT255					0			0
Others	21-09-2022	9:39	390			EXT355					0			0
Incoming Answered Call	21-09-2022	9:39	8506	26		3129607931	0'00	0	00:00'57		0		D0	0
Others	21-09-2022	9:39	413			EXT426					0			0
Outgoing Call	21-09-2022	9:39	271	69		710			00:00'33		0			0
Others	21-09-2022	9:40	444			EXT676					0			0
Incoming Answered Call	21-09-2022	9:40	662	1		652661777	0'00	0	00:02'16		0			0
Incoming Answered Call	21-09-2022	9:40	410	26		3129607931	0'00	0	00:01'04		0		TR	0
Others	21-09-2022	9:40	146			EXT156					0			0
Others	21-09-2022	9:40	365			EXT301					0			0
Outgoing Call	21-09-2022	9:40	146	30		3127514491			00:00'18		0			0
Incoming Answered Call	21-09-2022	9:40	8506	3		3057000950	0'01	1	00:00'23		0		D0	0
Others	21-09-2022	9:40	388			EXT107					0			0
Others	21-09-2022	9:41	153			EXT468					0			0
Others	21-09-2022	9:41	248			EXT392					0			0
Others	21-09-2022	9:41	310			EXT485					0			0
Outgoing Call	21-09-2022	9:41	121	70		705			00:00'15		0			0
Others	21-09-2022	9:41	488			EXT514					0			0
Incoming Answered Call	21-09-2022	9:41	8506	2		3035996811	0'02	2	00:01'29		0		D0	0
Others	21-09-2022	9:41	305			EXT467					0			0
Others	21-09-2022	9:41	122			EXT653					0			0
Outgoing Call	21-09-2022	9:41	156	30		3127514491			00:00'57		0		TR	0
Others	21-09-2022	9:41	153			EXT648					0			0
Incoming Answered Call	21-09-2022	9:41	122	2		3035996811	0'00	0	00:00'09		0			0
Others	21-09-2022	9:41	310			EXT443					0			0
Incoming Answered Call	21-09-2022	9:42	8506	5		3094263559	0'01	1	00:00'17		0		D0	0
Others	21-09-2022	9:42	153			EXT648					0			0
Incoming Answered Call	21-09-2022	9:42	438	3		3057000950	0'00	0	00:01'20		0			0
Incoming Answered Call	21-09-2022	9:42	8506	6		3333129993	0'01	1	00:00'13		0		D0	0
Incoming Answered Call	21-09-2022	9:42	8506	4		3222841910	0'02	2	00:00'21		0		D0	0
Others	21-09-2022	9:42	488			EXT214					0			0
Others	21-09-2022	9:42	621			EXT434					0			0
Incoming Answered Call	21-09-2022	9:42	8506	7		3071616941	0'01	1	00:00'31		0		D0	0
Others	21-09-2022	9:42	8000			EXT653					0			0
Incoming Answered Call	21-09-2022	9:42	660	6		3333129993	0'00	0	00:00'25		0			0
Others	21-09-2022	9:42	8000			EXT653					0			0
Incoming Answered Call	21-09-2022	9:42	8000	7		3071616941	0'00	0	00:00'03		0		TR	0
Others	21-09-2022	9:42	310			EXT485					0			0
Incoming Answered Call	21-09-2022	9:43	8820	46		3214890153	0'00	0	00:00'07		0			0
Others	21-09-2022	9:43	621			EXT546					0			0
Others	21-09-2022	9:43	590			EXT117					0			0
Others	21-09-2022	9:43	641			EXT392					0			0
Others	21-09-2022	9:43	311			EXT443					0			0
Others	21-09-2022	9:43	121			EXT180					0			0
Incoming Answered Call	21-09-2022	9:43	439	5		3094263559	0'00	0	00:01'45		0			0
Incoming Answered Call	21-09-2022	9:43	653	2		3035996811	0'00	0	00:02'11		0		TR	0
Others	21-09-2022	9:43	546			EXT621					0			0
Incoming Answered Call	21-09-2022	9:43	660	46		3214890153	0'00	0	00:00'47		0			0
Incoming Answered Call	21-09-2022	9:43	8506	8		3004388507	0'01	1	00:00'23		0		D0	0
Outgoing Call	21-09-2022	9:43	648	6		3344505950			00:00'38		0			0
Others	21-09-2022	9:44	8000			EXT653					0			0
Incoming Answered Call	21-09-2022	9:44	8820	47		3334516849	0'00	0	00:00'06		0			0
Incoming Answered Call	21-09-2022	9:44	653	7		3071616941	0'00	0	00:01'25		0		TR	0
Others	21-09-2022	9:44	648			EXT305					0			0
Others	21-09-2022	9:44	549			EXT426					0			0
Others	21-09-2022	9:44	222			EXT141					0			0
Incoming Answered Call	21-09-2022	9:44	662	8		3004388507	0'00	0	00:00'34		0			0
Incoming Answered Call	21-09-2022	9:44	661	4		3222841910	0'00	0	00:02'24		0			0
Others	21-09-2022	9:44	538			EXT555					0			0
Others	21-09-2022	9:44	413			EXT426					0			0
Incoming Answered Call	21-09-2022	9:45	438	47		3334516849	0'00	0	00:00'57		0			0
Others	21-09-2022	9:45	530			EXT502					0			0
Others	21-09-2022	9:45	413			EXT368					0			0
Others	21-09-2022	9:45	301			EXT485					0			0
Others	21-09-2022	9:45	124			EXT146					0			0
Incoming Answered Call	21-09-2022	9:45	8506	9		3356444784	0'00	0	00:00'27		0		D0	0
Others	21-09-2022	9:45	555			EXT530					0			0
Others	21-09-2022	9:45	122			EXT660					0			0
Incoming Answered Call	21-09-2022	9:45	122	9		3356444784	0'00	0	00:00'10		0			0
Others	21-09-2022	9:45	413			EXT426					0			0
Outgoing Call	21-09-2022	9:45	277	1		3.07E+18			00:05'04		0			0
Others	21-09-2022	9:45	675			EXT477					0			0
Others	21-09-2022	9:46	413			EXT426					0			0
Others	21-09-2022	9:46	125			EXT590					0			0
Incoming Answered Call	21-09-2022	9:46	660	9		3356444784	0'00	0	00:00'44		0		TR	0
Others	21-09-2022	9:46	292			EXT502					0			0
Outgoing Call	21-09-2022	9:46	8506	71		710			00:00'21		0		TR	0
Incoming Answered Call	21-09-2022	9:46	8506	10		3454786838	0'01	1	00:00'45		0		D0	0
Others	21-09-2022	9:46	507			EXT549					0			0
Incoming Answered Call	21-09-2022	9:47	8506	11		3400041728	0'01	1	00:00'34		0		D0	0
Others	21-09-2022	9:47	311			EXT313					0			0
Others	21-09-2022	9:47	365			EXT305					0			0
Others	21-09-2022	9:47	180			EXT514					0			0
Others	21-09-2022	9:47	225			EXT538					0			0
Others	21-09-2022	9:47	225			EXT555					0			0
Incoming Answered Call	21-09-2022	9:47	438	11		3400041728	0'00	0	00:00'26		0			0
Incoming Answered Call	21-09-2022	9:47	653	7		3071616941	0'00	0	00:03'43		0		TR	0
Others	21-09-2022	9:48	156			EXT146					0			0
Others	21-09-2022	9:48	519			EXT312					0			0
Others	21-09-2022	9:48	460			EXT444					0			0
Others	21-09-2022	9:48	225			EXT220					0			0
Others	21-09-2022	9:48	146			EXT124					0			0
Others	21-09-2022	9:48	225			EXT555					0			0
Others	21-09-2022	9:48	519			EXT295					0			0
Others	21-09-2022	9:48	122			EXT444					0			0
Others	21-09-2022	9:48	122			EXT444					0			0
Others	21-09-2022	9:48	122			EXT444					0			0
Others	21-09-2022	9:48	124			EXT567					0			0
Others	21-09-2022	9:48	530			EXT292					0			0
Incoming Answered Call	21-09-2022	9:49	8506	12		3003484246	0'01	1	00:00'26		0		D0	0
Others	21-09-2022	9:49	120			EXT530					0			0
Incoming Answered Call	21-09-2022	9:49	8506	13		3114455211	0'02	2	00:00'13		0		D0	0
Others	21-09-2022	9:49	210			EXT444					0			0
Others	21-09-2022	9:49	298			EXT426					0			0
Others	21-09-2022	9:49	598			EXT529					0			0
Others	21-09-2022	9:49	365			EXT457					0			0
Others	21-09-2022	9:49	313			EXT8801					0			0
Others	21-09-2022	9:49	280			EXT426					0			0
Others	21-09-2022	9:50	280			EXT426					0			0
Others	21-09-2022	9:50	313			EXT519					0			0
Others	21-09-2022	9:50	365			EXT222					0			0
Others	21-09-2022	9:50	641			EXT485					0			0
Incoming Answered Call	21-09-2022	9:50	653	13		3114455211	0'00	0	00:00'47		0			0
Others	21-09-2022	9:50	512			EXT619					0			0
Others	21-09-2022	9:50	301			EXT471					0			0
Others	21-09-2022	9:50	124			EXT567					0			0
Incoming Answered Call	21-09-2022	9:50	439	12		3003484246	0'00	0	00:01'49		0			0
Others	21-09-2022	9:51	530			EXT501					0			0
Others	21-09-2022	9:51	619			EXT512					0			0
Others	21-09-2022	9:51	505			EXT471					0			0
Others	21-09-2022	9:51	555			EXT530					0			0
Others	21-09-2022	9:51	248			EXT392					0			0
Others	21-09-2022	9:51	291			EXT474					0			0
Others	21-09-2022	9:51	460			EXT8801					0			0
Others	21-09-2022	9:51	191			EXT530					0			0
Others	21-09-2022	9:51	191			EXT547					0			0
Others	21-09-2022	9:51	530			EXT501					0			0
Incoming Answered Call	21-09-2022	9:51	8506	14		3465959972	0'01	1	00:00'32		0		D0	0
Others	21-09-2022	9:51	460			EXT388					0			0
Others	21-09-2022	9:51	8000			EXT439					0			0
Others	21-09-2022	9:51	280			EXT631					0			0
Outgoing Call	21-09-2022	9:51	277	7		3099101959			00:01'01		0			0
Incoming Answered Call	21-09-2022	9:52	8000	14		3465959972	0'00	0	00:00'08		0		TR	0
Others	21-09-2022	9:52	596			EXT555					0			0
Others	21-09-2022	9:52	519			EXT388					0			0
Others	21-09-2022	9:52	519			EXT388					0			0
Incoming Answered Call	21-09-2022	9:52	8820	48		3014591055	0'00	0	00:00'04		0			0
Incoming Answered Call	21-09-2022	9:52	439	14		3465959972	0'00	0	00:00'37		0		TR	0
Others	21-09-2022	9:52	434			EXT549					0			0
Others	21-09-2022	9:52	301			EXT476					0			0
Others	21-09-2022	9:52	410			EXT500					0			0
Others	21-09-2022	9:52	555			EXT530					0			0
Incoming Answered Call	21-09-2022	9:52	457	74		742	0'06	6	00:02'38		0			0
Incoming Answered Call	21-09-2022	9:53	597	73		770	0'09	9	00:01'22		0			0
Others	21-09-2022	9:53	298			EXT507					0			0
Outgoing Call	21-09-2022	9:53	547	8		3005005592			00:01'56		0			0
Others	21-09-2022	9:53	549			EXT507					0			0
Others	21-09-2022	9:53	375			EXT444					0			0
Incoming No Answer Call	21-09-2022	9:53	675	74		742	0'33	33	00:00'00		0		NA	0
Others	21-09-2022	9:53	549			EXT507					0			0
Others	21-09-2022	9:53	566			EXT555					0			0
Others	21-09-2022	9:53	549			EXT507					0			0
Others	21-09-2022	9:53	626			EXT549					0			0
Others	21-09-2022	9:53	566			EXT530					0			0
Incoming Answered Call	21-09-2022	9:53	653	48		3014591055	0'00	0	00:01'15		0			0
Others	21-09-2022	9:53	566			EXT474					0			0
Others	21-09-2022	9:54	549			EXT507					0			0
Others	21-09-2022	9:54	221			EXT222					0			0
Others	21-09-2022	9:54	415			EXT549					0			0
Others	21-09-2022	9:54	153			EXT597					0			0
Others	21-09-2022	9:54	599			EXT413					0			0
Incoming Answered Call	21-09-2022	9:54	8506	16		3007593028	0'01	1	00:00'10		0		D0	0
Others	21-09-2022	9:54	566			EXT555					0			0
Others	21-09-2022	9:54	415			EXT549					0			0
Incoming Answered Call	21-09-2022	9:54	8506	15		4235775346	0'01	1	00:00'23		0		D0	0
Others	21-09-2022	9:54	415			EXT549					0			0
Others	21-09-2022	9:54	413			EXT388					0			0
Others	21-09-2022	9:54	627			EXT8801					0			0
Others	21-09-2022	9:54	415			EXT549					0			0
Incoming Answered Call	21-09-2022	9:54	8506	17		3244087870	0'01	1	00:00'22		0		D0	0
Others	21-09-2022	9:54	151			EXT159					0			0
Incoming Answered Call	21-09-2022	9:54	660	16		3007593028	0'00	0	00:00'31		0			0
Others	21-09-2022	9:54	280			EXT657					0			0
Incoming Answered Call	21-09-2022	9:55	644	74		712	0'25	25	00:00'33		0			0
Others	21-09-2022	9:55	415			EXT549					0			0
Others	21-09-2022	9:55	146			EXT599					0			0
Others	21-09-2022	9:55	555			EXT530					0			0
Others	21-09-2022	9:55	425			EXT426					0			0
Others	21-09-2022	9:55	210			EXT444					0			0
Others	21-09-2022	9:55	598			EXT539					0			0
Others	21-09-2022	9:55	460			EXT544					0			0
Others	21-09-2022	9:55	210			EXT444					0			0
Incoming Answered Call	21-09-2022	9:55	661	17		3244087870	0'00	0	00:00'36		0			0
Others	21-09-2022	9:55	410			EXT500					0			0
Others	21-09-2022	9:55	425			EXT547					0			0
Others	21-09-2022	9:55	695			EXT319					0			0
Others	21-09-2022	9:55	265			EXT157					0			0
Others	21-09-2022	9:55	598			EXT519					0			0
Others	21-09-2022	9:55	210			EXT444					0			0
Others	21-09-2022	9:55	684			EXT683					0			0
Others	21-09-2022	9:55	365			EXT8801					0			0
Others	21-09-2022	9:55	210			EXT444					0			0
Incoming No Answer Call	21-09-2022	9:55	T001	74		705	0'30	30	00:00'00		0		NA	0
Others	21-09-2022	9:56	526			EXT386					0			0
Others	21-09-2022	9:56	438			EXT693					0			0
Incoming No Answer Call	21-09-2022	9:56	8801	74		224	0'20	20	00:00'00		0		NA	0
Others	21-09-2022	9:56	301			EXT207					0			0
Outgoing Call	21-09-2022	9:56	277	10		3.04E+11			00:01'48		0			0
Others	21-09-2022	9:56	526			EXT386					0			0
Others	21-09-2022	9:56	210			EXT444					0			0
Outgoing Call	21-09-2022	9:57	530	13		3052858458			00:00'17		0			0
Others	21-09-2022	9:57	426			EXT280					0			0
Others	21-09-2022	9:57	426			EXT280					0			0
Others	21-09-2022	9:57	419			EXT222					0			0
Others	21-09-2022	9:57	146			EXT599					0			0
Others	21-09-2022	9:57	153			EXT597					0			0
Incoming Answered Call	21-09-2022	9:57	8506	18		3400041728	0'01	1	00:00'20		0		D0	0
Others	21-09-2022	9:58	419			EXT222					0			0
Incoming Answered Call	21-09-2022	9:58	662	18		3400041728	0'00	0	00:00'23		0			0
Outgoing Call	21-09-2022	9:58	365	74		739			00:01'28		0			0
Others	21-09-2022	9:58	425			EXT388					0			0
Outgoing Call	21-09-2022	9:58	530	15		3052858458			00:00'54		0			0
Others	21-09-2022	9:58	604			EXT310					0			0
Others	21-09-2022	9:58	312			EXT121					0			0
Others	21-09-2022	9:58	425			EXT599					0			0
Others	21-09-2022	9:58	530			EXT415					0			0
Incoming Answered Call	21-09-2022	9:59	8820	49		3001623166	0'00	0	00:00'07		0			0
Others	21-09-2022	9:59	499			EXT168					0			0
Incoming Answered Call	21-09-2022	9:59	8506	20		3188274124	0'01	1	00:00'00		0		D0	0
Others	21-09-2022	9:59	312			EXT636					0			0
Others	21-09-2022	9:59	419			EXT457					0			0
Others	21-09-2022	9:59	153			EXT444					0			0
Incoming No Answer Call	21-09-2022	9:59	514	74		714	0'15	15	00:00'00		0		NA	0
Others	21-09-2022	9:59	301			EXT471					0			0
Outgoing Call	21-09-2022	9:59	277	14		3.07E+14			00:02'23		0			0
Incoming Answered Call	21-09-2022	9:59	8506	19		3008414642	0'01	1	00:01'21		0		D0	0
Incoming Answered Call	21-09-2022	10:00	619	74		714	0'00	0	00:00'43		0			0
Others	21-09-2022	10:00	152			EXT485					0			0
Others	21-09-2022	10:00	126			EXT500					0			0
Others	21-09-2022	10:00	122			EXT389					0			0
Others	21-09-2022	10:00	153			EXT597					0			0
Outgoing Call	21-09-2022	10:00	616	16		3447775022			00:01'42		0			0
Incoming Answered Call	21-09-2022	10:00	8506	21		3008414642	0'01	1	00:00'38		0		D0	0
Others	21-09-2022	10:00	8000			EXT653					0			0
Others	21-09-2022	10:00	519			EXT295					0			0
Incoming Answered Call	21-09-2022	10:00	8000	21		3008414642	0'00	0	00:00'07		0		TR	0
Others	21-09-2022	10:00	693			EXT544					0			0
Incoming Answered Call	21-09-2022	10:00	8506	22		3348323953	0'01	1	00:00'27		0		D0	0
Incoming Answered Call	21-09-2022	10:00	8506	23		3120870484	0'01	1	00:00'27		0		D0	0
Others	21-09-2022	10:00	500			EXT126					0			0
Outgoing Call	21-09-2022	10:01	271	75		779			00:00'09		0			0
Others	21-09-2022	10:01	500			EXT126					0			0
Others	21-09-2022	10:01	222			EXT457					0			0
Others	21-09-2022	10:01	126			EXT500					0			0
Others	21-09-2022	10:01	500			EXT126					0			0
Others	21-09-2022	10:01	126			EXT500					0			0
Incoming Answered Call	21-09-2022	10:01	8506	24		3465959972	0'01	1	00:00'30		0		D0	0
Others	21-09-2022	10:01	8000			EXT439					0			0
Others	21-09-2022	10:01	693			EXT443					0			0
Others	21-09-2022	10:01	8000			EXT439					0			0
Incoming Answered Call	21-09-2022	10:01	8000	24		3465959972	0'00	0	00:00'02		0		TR	0
Others	21-09-2022	10:01	273			EXT268					0			0
Others	21-09-2022	10:01	657			EXT362					0			0
Others	21-09-2022	10:01	157			EXT337					0			0
Others	21-09-2022	10:01	426			EXT280					0			0
Incoming Answered Call	21-09-2022	10:01	439	23		3120870484	0'00	0	00:00'35		0			0
Incoming Answered Call	21-09-2022	10:01	439	24		3465959972	0'00	0	00:00'19		0		TR	0
Others	21-09-2022	10:01	657			EXT121					0			0
Others	21-09-2022	10:01	151			EXT255					0			0
Incoming Answered Call	21-09-2022	10:01	8506	25		3266283785	0'01	1	00:00'29		0		D0	0
Incoming Answered Call	21-09-2022	10:01	8506	26		3096343446	0'01	1	00:00'26		0		D0	0
Incoming Answered Call	21-09-2022	10:02	660	49		3001623166	0'00	0	00:02'52		0			0
Others	21-09-2022	10:02	500			EXT471					0			0
Others	21-09-2022	10:02	222			EXT457					0			0
Others	21-09-2022	10:02	657			EXT362					0			0
Others	21-09-2022	10:02	221			EXT519					0			0
Others	21-09-2022	10:02	621			EXT546					0			0
Incoming Answered Call	21-09-2022	10:02	675	74		742	0'04	4	00:01'37		0			0
Incoming Answered Call	21-09-2022	10:02	439	24		3465959972	0'00	0	00:00'50		0		TR	0
Others	21-09-2022	10:02	444			EXT544					0			0
Others	21-09-2022	10:02	471			EXT330					0			0
Others	21-09-2022	10:02	443			EXT512					0			0
Others	21-09-2022	10:02	426			EXT280					0			0
Others	21-09-2022	10:02	471			EXT301					0			0
Others	21-09-2022	10:02	500			EXT126					0			0
Others	21-09-2022	10:03	151			EXT159					0			0
Incoming Answered Call	21-09-2022	10:03	662	25		3266283785	0'00	0	00:01'15		0			0
Incoming Answered Call	21-09-2022	10:03	8506	27		3057721264	0'01	1	00:00'26		0		D0	0
Others	21-09-2022	10:03	388			EXT443					0			0
Others	21-09-2022	10:03	151			EXT159					0			0
Others	21-09-2022	10:03	122			EXT660					0			0
Incoming Answered Call	21-09-2022	10:03	8820	50		3188274124	0'00	0	00:00'05		0			0
Outgoing Call	21-09-2022	10:03	619	18		3024435421			00:02'36		0			0
Incoming Answered Call	21-09-2022	10:03	122	27		3057721264	0'00	0	00:00'09		0			0
Others	21-09-2022	10:03	660			EXT653					0			0
Others	21-09-2022	10:03	660			EXT653					0			0
Others	21-09-2022	10:03	693			EXT485					0			0
Incoming Answered Call	21-09-2022	10:03	660	27		3057721264	0'00	0	00:00'07		0		TR	0
Others	21-09-2022	10:03	436			EXT8801					0			0
Others	21-09-2022	10:03	148			EXT355					0			0
Others	21-09-2022	10:03	555			EXT8801					0			0
Incoming Answered Call	21-09-2022	10:03	662	50		3188274124	0'00	0	00:00'20		0			0
Incoming Answered Call	21-09-2022	10:03	8820	51		3188274124	0'00	0	00:00'03		0			0
Others	21-09-2022	10:03	693			EXT443					0			0
Incoming No Answer Call	21-09-2022	10:04	T001	74		756	0'22	22	00:00'00		0		NA	0
Others	21-09-2022	10:04	526			EXT390					0			0
Others	21-09-2022	10:04	417			EXT597					0			0
Others	21-09-2022	10:04	439			EXT410					0			0
Incoming Answered Call	21-09-2022	10:04	8506	28		3317316865	0'01	1	00:00'21		0		D0	0
Others	21-09-2022	10:04	536			EXT181					0			0
Others	21-09-2022	10:04	660			EXT439					0			0
Others	21-09-2022	10:04	604			EXT616					0			0
Others	21-09-2022	10:04	436			EXT136					0			0
Incoming Answered Call	21-09-2022	10:04	438	22		3348323953	0'00	0	00:03'23		0			0
Incoming Answered Call	21-09-2022	10:04	661	26		3096343446	0'00	0	00:02'18		0			0
Others	21-09-2022	10:04	388			EXT443					0			0
Outgoing Call	21-09-2022	10:04	598	17		3132420021			00:03'47		0			0
Others	21-09-2022	10:04	527			EXT444					0			0
Incoming Answered Call	21-09-2022	10:04	660	28		3317316865	0'00	0	00:00'15		0			0
Incoming Answered Call	21-09-2022	10:04	439	51		3188274124	0'00	0	00:00'44		0			0
Incoming No Answer Call	21-09-2022	10:04	8801	74		756	0'02	2	00:00'00		0		NA	0
Others	21-09-2022	10:04	526			EXT547					0			0
Outgoing Call	21-09-2022	10:04	159	23		3221044215			00:01'46		0			0
Incoming No Answer Call	21-09-2022	10:04	8820	52		4235116287	0'18	18	00:00'00		0		NA	0
Others	21-09-2022	10:04	146			EXT485					0			0
Outgoing Call	21-09-2022	10:04	127	25		37481739			00:00'21		0			0
Incoming Answered Call	21-09-2022	10:04	410	51		3188274124	0'00	0	00:00'21		0		TR	0
Incoming Answered Call	21-09-2022	10:05	439	28		3317316865	0'00	0	00:00'44		0		TR	0
Incoming Answered Call	21-09-2022	10:05	8820	54		3147534545	0'00	0	00:00'05		0			0
Others	21-09-2022	10:05	653			EXT291					0			0
Others	21-09-2022	10:05	693			EXT443					0			0
Incoming Answered Call	21-09-2022	10:05	653	27		3057721264	0'00	0	00:01'44		0		TR	0
Incoming No Answer Call	21-09-2022	10:05	8820	53		3188274124	0'14	14	00:00'00		0		NA	0
Incoming Answered Call	21-09-2022	10:05	653	21		3008414642	0'00	0	00:04'30		0		TR	0
Others	21-09-2022	10:05	146			EXT443					0			0
Incoming Answered Call	21-09-2022	10:05	388	73		772	0'08	8	00:00'09		0			0
Others	21-09-2022	10:05	660			EXT616					0			0
Incoming Answered Call	21-09-2022	10:05	660	53		3188274124	0'00	0	00:00'20		0			0
Incoming Answered Call	21-09-2022	10:05	8506	1		3096343446	0'01	1	00:00'22		0		D0	0
Others	21-09-2022	10:05	122			EXT660					0			0
Incoming Answered Call	21-09-2022	10:05	661	54		3147534545	0'00	0	00:00'43		0			0
Incoming Answered Call	21-09-2022	10:05	122	1		3096343446	0'00	0	00:00'13		0			0
Incoming Answered Call	21-09-2022	10:06	291	21		3008414642	0'00	0	00:00'45		0		TR	0
Others	21-09-2022	10:06	444			EXT527					0			0
Others	21-09-2022	10:06	616			EXT608					0			0
Incoming Answered Call	21-09-2022	10:06	662	52		4235116287	0'00	0	00:01'36		0			0
Others	21-09-2022	10:06	530			EXT555					0			0
Incoming Answered Call	21-09-2022	10:06	616	53		3188274124	0'00	0	00:01'07		0		TR	0
Others	21-09-2022	10:06	436			EXT136					0			0
Others	21-09-2022	10:06	167			EXT392					0			0
Outgoing Call	21-09-2022	10:07	547	26		3064702382			00:02'02		0			0
Others	21-09-2022	10:07	392			EXT167					0			0
Others	21-09-2022	10:07	112			EXT291					0			0
Incoming Answered Call	21-09-2022	10:07	T001	74		756	0'10	10	00:02'27		0		D0	0
Outgoing Call	21-09-2022	10:07	T070	29		3000499943			00:02'27		0			0
Incoming No Answer Call	21-09-2022	10:07	444	73		799	0'10	10	00:00'00		0		NA	0
Others	21-09-2022	10:07	298			EXT405					0			0
Incoming Answered Call	21-09-2022	10:07	660	1		3096343446	0'00	0	00:01'56		0		TR	0
Others	21-09-2022	10:07	222			EXT457					0			0
Others	21-09-2022	10:07	146			EXT443					0			0
Outgoing Call	21-09-2022	10:08	148	3		3017775055			00:01'14		0			0
Incoming Answered Call	21-09-2022	10:08	8506	4		3324725797	0'01	1	00:00'42		0		D0	0
Incoming Answered Call	21-09-2022	10:08	8506	6		3153874740	0'01	1	00:00'03		0		D0	0
Incoming Answered Call	21-09-2022	10:08	8506	1		3314102789	0'01	1	00:00'07		0		D0	0
Others	21-09-2022	10:08	624			EXT485					0			0
Incoming Answered Call	21-09-2022	10:08	608	53		3188274124	0'00	0	00:01'49		0		TR	0
Incoming Answered Call	21-09-2022	10:08	544	4		3324725797	0'00	0	00:00'15		0		TR	0
Others	21-09-2022	10:08	616			EXT604					0			0
Incoming Answered Call	21-09-2022	10:09	8506	7		3374634061	0'01	1	00:00'18		0		D0	0
Others	21-09-2022	10:09	221			EXT519					0			0
Incoming Answered Call	21-09-2022	10:09	8506	9		3217090100	0'01	1	00:00'17		0		D0	0
Incoming Answered Call	21-09-2022	10:09	8506	8		3153874740	0'01	1	00:00'20		0		D0	0
Incoming Answered Call	21-09-2022	10:09	8506	11		3314102789	0'01	1	00:00'18		0		D0	0
Incoming Answered Call	21-09-2022	10:09	438	7		3374634061	0'00	0	00:00'29		0			0
Incoming Answered Call	21-09-2022	10:09	8506	10		3337860948	0'01	1	00:00'38		0		D0	0
Others	21-09-2022	10:09	438			EXT389					0			0
Incoming Answered Call	21-09-2022	10:09	T001	74		756	0'09	9	00:00'11		0		D0	0
Incoming Answered Call	21-09-2022	10:09	426	9		3217090100	0'00	0	00:00'32		0		TR	0
Outgoing Call	21-09-2022	10:09	T070	6		3321335884			00:00'11		0			0
Incoming Answered Call	21-09-2022	10:09	8506	12		3324101406	0'01	1	00:00'28		0		D0	0
Others	21-09-2022	10:09	8000			EXT653					0			0
Others	21-09-2022	10:09	8000			EXT653					0			0
Incoming Answered Call	21-09-2022	10:09	8000	12		3324101406	0'00	0	00:00'02		0		TR	0
Others	21-09-2022	10:09	438			EXT389					0			0
Outgoing Call	21-09-2022	10:09	530	5		3008398185			00:00'45		0			0
Incoming Answered Call	21-09-2022	10:09	8506	13		3224068307	0'01	1	00:00'25		0		D0	0
Others	21-09-2022	10:10	547			EXT590					0			0
Incoming Answered Call	21-09-2022	10:10	660	13		3224068307	0'00	0	00:00'26		0			0
Others	21-09-2022	10:10	624			EXT8801					0			0
Incoming Answered Call	21-09-2022	10:10	544	11		3314102789	0'00	0	00:00'45		0		TR	0
Incoming Answered Call	21-09-2022	10:10	8506	14		3217090100	0'01	1	00:00'34		0		D0	0
Incoming Answered Call	21-09-2022	10:10	8506	15		3224068307	0'01	1	00:00'17		0		D0	0
Incoming Answered Call	21-09-2022	10:10	T001	74		750	0'12	12	00:00'44		0		D0	0
Incoming Answered Call	21-09-2022	10:10	653	10		3337860948	0'00	0	00:01'04		0			0
Outgoing Call	21-09-2022	10:10	T070	7		3004922223			00:00'44		0			0
Others	21-09-2022	10:10	8000			EXT653					0			0
Incoming Answered Call	21-09-2022	10:10	653	12		3324101406	0'00	0	00:01'13		0		TR	0
Others	21-09-2022	10:10	624			EXT507					0			0
Incoming Answered Call	21-09-2022	10:11	444	73		799	0'05	5	00:01'04		0			0
Incoming Answered Call	21-09-2022	10:11	661	15		3224068307	0'00	0	00:00'37		0			0
Incoming Answered Call	21-09-2022	10:11	439	8		3153874740	0'00	0	00:02'14		0			0
Incoming Answered Call	21-09-2022	10:11	653	12		3324101406	0'00	0	00:00'34		0		TR	0
Outgoing Call	21-09-2022	10:11	113	76		752			00:01'01		0			0
Others	21-09-2022	10:11	609			EXT548					0			0
Others	21-09-2022	10:11	291			EXT475					0			0
Incoming Answered Call	21-09-2022	10:11	8506	16		3251121284	0'01	1	00:00'28		0		D0	0
Incoming Answered Call	21-09-2022	10:11	8506	18		3314102789	0'01	1	00:00'13		0		D0	0
Incoming Answered Call	21-09-2022	10:12	8506	17		3016617807	0'01	1	00:00'22		0		D0	0
Incoming Answered Call	21-09-2022	10:12	8506	21		3314102789	0'01	1	00:00'06		0		D0	0
Incoming Answered Call	21-09-2022	10:12	8506	19		3005128925	0'01	1	00:00'29		0		D0	0
Incoming No Answer Call	21-09-2022	10:12	8506	20		3251121284	0'26	26	00:00'00		0		NA	0
Others	21-09-2022	10:12	122			EXT662					0			0
Others	21-09-2022	10:12	122			EXT662					0			0
Incoming Answered Call	21-09-2022	10:12	122	19		3005128925	0'00	0	00:00'06		0			0
Others	21-09-2022	10:12	301			EXT207					0			0
Others	21-09-2022	10:12	301			EXT476					0			0
Incoming Answered Call	21-09-2022	10:12	8506	22		3374634061	0'01	1	00:00'14		0		D0	0
Others	21-09-2022	10:12	496			EXT191					0			0
Incoming Answered Call	21-09-2022	10:12	8506	23		3224068307	0'01	1	00:00'10		0		D0	0
Others	21-09-2022	10:12	222			EXT365					0			0
Incoming Answered Call	21-09-2022	10:12	662	19		3005128925	0'00	0	00:00'30		0		TR	0
Incoming Answered Call	21-09-2022	10:13	8506	24		3099808614	0'01	1	00:00'22		0		D0	0
Incoming Answered Call	21-09-2022	10:13	8506	25		3096343446	0'01	1	00:00'26		0		D0	0
Incoming Answered Call	21-09-2022	10:13	8506	26		3005128925	0'02	2	00:00'12		0		D0	0
Others	21-09-2022	10:13	122			EXT662					0			0
Others	21-09-2022	10:13	460			EXT191					0			0
Others	21-09-2022	10:13	122			EXT662					0			0
Incoming Answered Call	21-09-2022	10:13	122	26		3005128925	0'00	0	00:00'07		0			0
Incoming Answered Call	21-09-2022	10:13	660	20		3251121284	0'00	0	00:01'05		0			0
Incoming Answered Call	21-09-2022	10:13	8820	55		3094629594	0'00	0	00:00'09		0			0
Incoming Answered Call	21-09-2022	10:13	661	25		3096343446	0'00	0	00:00'24		0			0
Others	21-09-2022	10:13	222			EXT544					0			0
Incoming Answered Call	21-09-2022	10:13	8506	28		3099808614	0'01	1	00:00'23		0		D0	0
Others	21-09-2022	10:13	175			EXT8013					0			0
Others	21-09-2022	10:13	672			EXT611					0			0
Incoming Answered Call	21-09-2022	10:13	8506	27		3481638389	0'01	1	00:00'40		0		D0	0
Others	21-09-2022	10:13	8000			EXT660					0			0
Others	21-09-2022	10:13	180			EXT444					0			0
Others	21-09-2022	10:13	8000			EXT660					0			0
Incoming Answered Call	21-09-2022	10:13	8000	27		3481638389	0'00	0	00:00'02		0		TR	0
Incoming Answered Call	21-09-2022	10:13	662	26		3005128925	0'00	0	00:00'35		0		TR	0
Incoming Answered Call	21-09-2022	10:14	405	74		789	0'02	2	00:00'49		0			0
Incoming Answered Call	21-09-2022	10:14	662	17		3016617807	0'00	0	00:02'05		0			0
Others	21-09-2022	10:14	496			EXT191					0			0
Others	21-09-2022	10:14	222			EXT544					0			0
Incoming Answered Call	21-09-2022	10:14	653	23		3224068307	0'00	0	00:01'14		0			0
Incoming Answered Call	21-09-2022	10:14	8506	29		3095420414	0'01	1	00:00'32		0		D0	0
Incoming Answered Call	21-09-2022	10:14	8506	30		3005128925	0'01	1	00:00'18		0		D0	0
Incoming Answered Call	21-09-2022	10:14	8506	1		3134609244	0'01	1	00:00'12		0		D0	0
Incoming Answered Call	21-09-2022	10:14	660	27		3481638389	0'00	0	00:00'41		0		TR	0
Others	21-09-2022	10:14	122			EXT662					0			0
Others	21-09-2022	10:14	122			EXT662					0			0
Incoming Answered Call	21-09-2022	10:14	122	1		3134609244	0'00	0	00:00'08		0			0
Others	21-09-2022	10:14	657			EXT430					0			0
Others	21-09-2022	10:14	631			EXT280					0			0
Incoming Answered Call	21-09-2022	10:14	661	30		3005128925	0'00	0	00:00'20		0			0
Others	21-09-2022	10:14	471			EXT152					0			0
Incoming Answered Call	21-09-2022	10:14	8506	2		3157802169	0'01	1	00:00'30		0		D0	0
Others	21-09-2022	10:14	101			EXT8801					0			0
Others	21-09-2022	10:15	657			EXT8801					0			0
Others	21-09-2022	10:15	101			EXT514					0			0
Incoming Answered Call	21-09-2022	10:15	662	1		3134609244	0'00	0	00:00'35		0		TR	0
Incoming Answered Call	21-09-2022	10:15	660	28		3099808614	0'00	0	00:01'37		0			0
Others	21-09-2022	10:15	426			EXT298					0			0
Incoming Answered Call	21-09-2022	10:15	438	55		3094629594	0'00	0	00:01'53		0			0
Incoming Answered Call	21-09-2022	10:15	662	29		3095420414	0'00	0	00:01'03		0			0
Incoming Answered Call	21-09-2022	10:15	439	22		3374634061	0'00	0	00:02'47		0			0
Others	21-09-2022	10:15	471			EXT313					0			0
Incoming Answered Call	21-09-2022	10:15	8506	3		3481638389	0'01	1	00:00'56		0		D0	0
Others	21-09-2022	10:15	8000			EXT439					0			0
Others	21-09-2022	10:15	665			EXT444					0			0
Incoming Answered Call	21-09-2022	10:15	8000	3		3481638389	0'00	0	00:00'05		0		TR	0
Incoming Answered Call	21-09-2022	10:15	653	2		3157802169	0'00	0	00:00'50		0			0
Incoming Answered Call	21-09-2022	10:15	488	73		704	0'07	7	00:02'19		0			0
Others	21-09-2022	10:16	444			EXT191					0			0
Others	21-09-2022	10:16	471			EXT311					0			0
Incoming Answered Call	21-09-2022	10:16	8506	4		3134609244	0'01	1	00:00'15		0		D0	0
Incoming Answered Call	21-09-2022	10:16	8506	5		4235229349	0'01	1	00:00'07		0		D0	0
Others	21-09-2022	10:16	519			EXT388					0			0
Incoming Answered Call	21-09-2022	10:16	439	3		3481638389	0'00	0	00:00'49		0		TR	0
Others	21-09-2022	10:16	118			EXT274					0			0
Outgoing Call	21-09-2022	10:16	306	9		3487861515			00:00'12		0			0
Others	21-09-2022	10:16	530			EXT555					0			0
Incoming Answered Call	21-09-2022	10:16	660	4		3134609244	0'00	0	00:00'21		0			0
Others	21-09-2022	10:16	134			EXT519					0			0
Others	21-09-2022	10:17	222			EXT457					0			0
Incoming No Answer Call	21-09-2022	10:17	T001	74		750	0'32	32	00:00'00		0		NA	0
Others	21-09-2022	10:17	134			EXT519					0			0
Others	21-09-2022	10:17	657			EXT592					0			0
Others	21-09-2022	10:17	457			EXT365					0			0
Incoming Answered Call	21-09-2022	10:17	8506	6		3024845158	0'01	1	00:00'44		0		D0	0
Others	21-09-2022	10:17	8000			EXT438					0			0
Others	21-09-2022	10:17	691			EXT304					0			0
Incoming Answered Call	21-09-2022	10:17	8000	6		3024845158	0'00	0	00:00'25		0		TR	0
Outgoing Call	21-09-2022	10:17	530	12		3335550247			00:00'19		0			0
Incoming Answered Call	21-09-2022	10:17	662	6		3024845158	0'00	0	00:00'01		0			0
Others	21-09-2022	10:18	476			EXT301					0			0
Others	21-09-2022	10:18	365			EXT457					0			0
Outgoing Call	21-09-2022	10:18	444	77		717			00:00'22		0			0
Incoming Answered Call	21-09-2022	10:18	8506	8		412422720	0'01	1	00:00'13		0		D0	0
Incoming Answered Call	21-09-2022	10:18	8506	9		3038551189	0'01	1	00:00'21		0		D0	0
Others	21-09-2022	10:18	476			EXT305					0			0
Incoming Answered Call	21-09-2022	10:18	8506	10		3214010921	0'01	1	00:00'29		0		D0	0
Incoming Answered Call	21-09-2022	10:18	8506	7		3361437438	0'01	1	00:00'51		0		D0	0
Others	21-09-2022	10:18	8000			EXT438					0			0
Incoming Answered Call	21-09-2022	10:18	616	8		412422720	0'00	0	00:00'19		0		TR	0
Incoming Answered Call	21-09-2022	10:18	8000	7		3361437438	0'00	0	00:00'13		0		TR	0
Outgoing Call	21-09-2022	10:18	684	11		3404607836			00:01'17		0			0
Outgoing Call	21-09-2022	10:19	488	78		717			00:00'05		0			0
Others	21-09-2022	10:19	526			EXT444					0			0
Outgoing Call	21-09-2022	10:19	691	13		3044630391			00:00'28		0			0
Others	21-09-2022	10:19	457			EXT365					0			0
Others	21-09-2022	10:19	335			EXT319					0			0
Incoming Answered Call	21-09-2022	10:19	439	7		3361437438	0'00	0	00:01'02		0			0
Others	21-09-2022	10:20	444			EXT191					0			0
Others	21-09-2022	10:20	425			EXT400					0			0
Others	21-09-2022	10:20	580			EXT507					0			0
Others	21-09-2022	10:20	301			EXT126					0			0
Others	21-09-2022	10:20	425			EXT400					0			0
Others	21-09-2022	10:20	319			EXT425					0			0
Others	21-09-2022	10:20	425			EXT400					0			0
Incoming Answered Call	21-09-2022	10:21	661	9		3038551189	0'00	0	00:02'52		0			0
Others	21-09-2022	10:21	319			EXT425					0			0
Incoming Answered Call	21-09-2022	10:21	8506	14		3334712239	0'01	1	00:00'28		0		D0	0
Incoming Answered Call	21-09-2022	10:21	662	10		3214010921	0'00	0	00:03'03		0			0
Others	21-09-2022	10:21	122			EXT653					0			0
Others	21-09-2022	10:21	512			EXT443					0			0
Incoming Answered Call	21-09-2022	10:21	122	14		3334712239	0'00	0	00:00'08		0			0
Others	21-09-2022	10:22	519			EXT295					0			0
Others	21-09-2022	10:22	180			EXT107					0			0
Others	21-09-2022	10:22	675			EXT146					0			0
Others	21-09-2022	10:22	648			EXT596					0			0
Others	21-09-2022	10:22	112			EXT507					0			0
Incoming Answered Call	21-09-2022	10:22	8506	15		3070000103	0'01	1	00:00'32		0		D0	0
Others	21-09-2022	10:22	8000			EXT661					0			0
Incoming Answered Call	21-09-2022	10:22	8000	15		3070000103	0'00	0	00:00'06		0		TR	0
Others	21-09-2022	10:22	107			EXT180					0			0
Others	21-09-2022	10:22	624			EXT614					0			0
Others	21-09-2022	10:23	661			EXT8801					0			0
Incoming Answered Call	21-09-2022	10:23	8506	16		3432987609	0'01	1	00:00'37		0		D0	0
Incoming Answered Call	21-09-2022	10:23	661	15		3070000103	0'00	0	00:00'34		0		TR	0
Others	21-09-2022	10:23	8000			EXT134					0			0
Others	21-09-2022	10:23	624			EXT607					0			0
Incoming Answered Call	21-09-2022	10:23	8506	17		3062504002	0'01	1	00:00'17		0		D0	0
Incoming Answered Call	21-09-2022	10:23	8000	15		3070000103	0'00	0	00:00'26		0			0
Outgoing Call	21-09-2022	10:23	112	22		3074073784			00:00'14		0			0
Others	21-09-2022	10:23	548			EXT419					0			0
Incoming Answered Call	21-09-2022	10:23	8506	18		3432987609	0'01	1	00:00'35		0		D0	0
Incoming Answered Call	21-09-2022	10:24	438	17		3062504002	0'00	0	00:00'30		0			0
Incoming Answered Call	21-09-2022	10:24	653	14		3334712239	0'00	0	00:02'32		0		TR	0
Others	21-09-2022	10:24	134			EXT184					0			0
Incoming Answered Call	21-09-2022	10:24	439	18		3432987609	0'00	0	00:00'18		0			0
Incoming Answered Call	21-09-2022	10:24	134	15		3070000103	0'00	0	00:00'39		0		TR	0
Incoming Answered Call	21-09-2022	10:24	683	74		750	0'03	3	00:00'54		0			0
Incoming Answered Call	21-09-2022	10:24	8506	19		3018692717	0'01	1	00:00'30		0		D0	0
Incoming Answered Call	21-09-2022	10:24	8506	22		3092241228	0'01	1	00:00'09		0		D0	0
Others	21-09-2022	10:24	8000			EXT651					0			0
Others	21-09-2022	10:24	8000			EXT653					0			0
Incoming Answered Call	21-09-2022	10:25	8000	19		3018692717	0'00	0	00:00'10		0		TR	0
Others	21-09-2022	10:25	396			EXT405					0			0
Others	21-09-2022	10:25	396			EXT405					0			0
Incoming Answered Call	21-09-2022	10:25	530	22		3092241228	0'00	0	00:00'43		0		TR	0
Others	21-09-2022	10:25	405			EXT368					0			0
Others	21-09-2022	10:25	530			EXT502					0			0
Outgoing Call	21-09-2022	10:25	684	20		3404607836			00:02'34		0			0
Outgoing Call	21-09-2022	10:26	548	24		3041357039			00:00'57		0			0
Outgoing Call	21-09-2022	10:26	291	23		3030408547			00:01'44		0			0
Others	21-09-2022	10:26	291			EXT127					0			0
Outgoing Call	21-09-2022	10:26	648	21		3026711633			00:03'06		0			0
Others	21-09-2022	10:26	415			EXT344					0			0
Others	21-09-2022	10:26	548			EXT121					0			0
Others	21-09-2022	10:26	660			EXT439					0			0
Incoming No Answer Call	21-09-2022	10:26	T001	74		750	0'38	38	00:00'00		0		NA	0
Outgoing Call	21-09-2022	10:27	530	28		3244238705			00:00'26		0			0
Others	21-09-2022	10:27	426			EXT413					0			0
Others	21-09-2022	10:27	365			EXT8801					0			0
Others	21-09-2022	10:27	134			EXT539					0			0
Incoming Answered Call	21-09-2022	10:27	184	15		3070000103	0'00	0	00:03'27		0		TR	0
Incoming Answered Call	21-09-2022	10:27	8506	30		3071831605	0'01	1	00:00'20		0		D0	0
Others	21-09-2022	10:27	457			EXT665					0			0
Others	21-09-2022	10:27	396			EXT405					0			0
Others	21-09-2022	10:28	221			EXT121					0			0
Outgoing Call	21-09-2022	10:28	547	29		3005005592			00:01'01		0			0
Others	21-09-2022	10:28	365			EXT121					0			0
Others	21-09-2022	10:28	411			EXT539					0			0
Incoming Answered Call	21-09-2022	10:28	644	74		722	0'08	8	00:00'26		0			0
Others	21-09-2022	10:29	499			EXT168					0			0
Others	21-09-2022	10:29	598			EXT529					0			0
Incoming Answered Call	21-09-2022	10:29	8506	3		4235229349	0'01	1	00:00'42		0		D0	0
Incoming Answered Call	21-09-2022	10:29	8506	1		3218473086	0'01	1	00:00'10		0		D0	0
Others	21-09-2022	10:29	519			EXT295					0			0
Others	21-09-2022	10:29	598			EXT539					0			0
Incoming Answered Call	21-09-2022	10:29	660	30		3071831605	0'00	0	00:02'01		0			0
Others	21-09-2022	10:30	426			EXT413					0			0
Others	21-09-2022	10:30	151			EXT159					0			0
Others	21-09-2022	10:30	221			EXT121					0			0
Incoming Answered Call	21-09-2022	10:30	653	19		3018692717	0'00	0	00:05'05		0		TR	0
Others	21-09-2022	10:30	411			EXT319					0			0
Others	21-09-2022	10:30	117			EXT444					0			0
Others	21-09-2022	10:30	485			EXT343					0			0
Incoming Answered Call	21-09-2022	10:30	8506	6		3235170518	0'02	2	00:00'42		0		D0	0
Incoming No Answer Call	21-09-2022	10:30	219	74		258	0'01	1	00:00'00		0		NA	0
Others	21-09-2022	10:30	8000			EXT653					0			0
Incoming Answered Call	21-09-2022	10:30	8000	6		3235170518	0'00	0	00:00'08		0		TR	0
Incoming Answered Call	21-09-2022	10:30	8506	7		3225836271	0'01	1	00:00'33		0		D0	0
Others	21-09-2022	10:30	8000			EXT661					0			0
Others	21-09-2022	10:30	536			EXT565					0			0
Incoming Answered Call	21-09-2022	10:31	8000	7		3225836271	0'00	0	00:00'08		0		TR	0
Others	21-09-2022	10:31	415			EXT344					0			0
Others	21-09-2022	10:31	548			EXT457					0			0
Incoming Answered Call	21-09-2022	10:31	8506	1		3226973676	0'01	1	00:00'30		0		D0	0
Others	21-09-2022	10:31	8000			EXT662					0			0
Incoming Answered Call	21-09-2022	10:31	8000	1		3226973676	0'00	0	00:00'07		0		TR	0
Others	21-09-2022	10:31	471			EXT134					0			0
Others	21-09-2022	10:31	662			EXT8801					0			0
Others	21-09-2022	10:31	644			EXT191					0			0
Incoming Answered Call	21-09-2022	10:31	662	1		3226973676	0'00	0	00:00'20		0		TR	0
Others	21-09-2022	10:31	8000			EXT116					0			0
Others	21-09-2022	10:31	519			EXT222					0			0
Others	21-09-2022	10:31	184			EXT529					0			0
Incoming Answered Call	21-09-2022	10:32	661	7		3225836271	0'00	0	00:01'05		0		TR	0
Others	21-09-2022	10:32	680			EXT291					0			0
Others	21-09-2022	10:32	519			EXT104					0			0
Others	21-09-2022	10:32	418			EXT493					0			0
Others	21-09-2022	10:32	460			EXT544					0			0
Incoming Answered Call	21-09-2022	10:32	8506	2		3218473086	0'01	1	00:01'33		0		D0	0
Others	21-09-2022	10:32	653			EXT291					0			0
Others	21-09-2022	10:32	457			EXT408					0			0
Incoming Answered Call	21-09-2022	10:32	8506	3		4.41E+11	0'01	1	00:00'28		0		D0	0
Incoming No Answer Call	21-09-2022	10:32	T001	74		750	0'36	36	00:00'00		0		NA	0
Others	21-09-2022	10:32	8000			EXT116					0			0
Others	21-09-2022	10:32	653			EXT291					0			0
Incoming Answered Call	21-09-2022	10:32	8506	11		3354666943	0'01	1	00:00'49		0		D0	0
Others	21-09-2022	10:32	425			EXT426					0			0
Others	21-09-2022	10:33	471			EXT295					0			0
Outgoing Call	21-09-2022	10:33	426	15		3024319272			00:00'11		0			0
Others	21-09-2022	10:33	425			EXT426					0			0
Others	21-09-2022	10:33	388			EXT443					0			0
Others	21-09-2022	10:33	511			EXT8801					0			0
Others	21-09-2022	10:33	589			EXT368					0			0		0.05
Others	21-09-2022	10:33	653			EXT291					0			0
Others	21-09-2022	10:33	365			EXT121					0			0
Incoming Answered Call	21-09-2022	10:34	653	6		3235170518	0'00	0	00:03'12		0		TR	0
Incoming No Answer Call	21-09-2022	10:34	T001	73		742	0'05	5	00:00'00		0		NA	0
Incoming Answered Call	21-09-2022	10:34	127	3		4.41E+11	0'00	0	00:01'25		0		TR	0
Incoming Answered Call	21-09-2022	10:34	T001	74		750	0'06	6	00:00'57		0		D0	0
Outgoing Call	21-09-2022	10:34	T070	16		3430584481			00:00'57		0			0
Others	21-09-2022	10:34	511			EXT619					0			0
Incoming Answered Call	21-09-2022	10:34	314	72		780	0'09	9	00:00'06		0			0
Outgoing Call	21-09-2022	10:34	547	14		3064702382			00:01'06		0			0
Others	21-09-2022	10:34	426			EXT544					0			0
Incoming Answered Call	21-09-2022	10:34	8000	1		3226973676	0'00	0	00:03'15		0			0
Incoming Answered Call	21-09-2022	10:34	8506	17		3218473086	0'00	0	00:01'11		0		D0	0
Others	21-09-2022	10:34	8000			EXT439					0			0
Others	21-09-2022	10:34	530			EXT555					0			0
Incoming Answered Call	21-09-2022	10:34	8506	19		3330446949	0'01	1	00:00'46		0		D0	0
Others	21-09-2022	10:34	8000			EXT653					0			0
Incoming Answered Call	21-09-2022	10:35	8000	17		3218473086	0'00	0	00:00'10		0		TR	0
Incoming Answered Call	21-09-2022	10:35	8000	19		3330446949	0'00	0	00:00'09		0		TR	0
Others	21-09-2022	10:35	426			EXT298					0			0
Incoming Answered Call	21-09-2022	10:35	8506	21		3104793334	0'01	1	00:00'10		0		D0	0
Others	21-09-2022	10:35	8000			EXT662					0			0
Others	21-09-2022	10:35	8000			EXT662					0			0
Incoming Answered Call	21-09-2022	10:35	8000	21		3104793334	0'00	0	00:00'02		0		TR	0
Outgoing Call	21-09-2022	10:35	488	79		704			00:00'55		0			0
Incoming No Answer Call	21-09-2022	10:35	8820	56		3018433307	0'13	13	00:00'00		0		NA	0
Incoming No Answer Call	21-09-2022	10:35	T001	74		742	0'04	4	00:00'00		0		NA	0
Others	21-09-2022	10:35	207			EXT301					0			0
Incoming Answered Call	21-09-2022	10:35	8506	20		3346422712	0'01	1	00:01'08		0		D0	0
Others	21-09-2022	10:35	457			EXT222					0			0
Incoming Answered Call	21-09-2022	10:35	662	21		3104793334	0'00	0	00:00'40		0		TR	0
Others	21-09-2022	10:35	608			EXT616					0			0
Others	21-09-2022	10:35	662			EXT691					0			0
Incoming Answered Call	21-09-2022	10:36	662	17		3218473086	0'00	0	00:00'59		0			0
Incoming Answered Call	21-09-2022	10:36	691	17		3218473086	0'00	0	00:00'02		0		TR	0
Others	21-09-2022	10:36	408			EXT8801					0			0
Incoming Answered Call	21-09-2022	10:36	291	6		3235170518	0'00	0	00:02'04		0		TR	0
Incoming Answered Call	21-09-2022	10:36	8506	24		3346422712	0'01	1	00:00'20		0		D0	0
Incoming Answered Call	21-09-2022	10:36	660	56		3018433307	0'00	0	00:00'56		0			0
Others	21-09-2022	10:36	519			EXT222					0			0
Incoming Answered Call	21-09-2022	10:36	8506	22		3204502245	0'01	1	00:01'15		0		D0	0
Incoming Answered Call	21-09-2022	10:36	8506	25		3104793334	0'01	1	00:00'24		0		D0	0
Others	21-09-2022	10:36	662			EXT691					0			0
Incoming Answered Call	21-09-2022	10:36	662	25		3104793334	0'00	0	00:00'17		0			0
Others	21-09-2022	10:36	408			EXT573					0			0
Incoming Answered Call	21-09-2022	10:36	8506	27		3218473086	0'01	1	00:00'21		0		D0	0
Outgoing Call	21-09-2022	10:36	485	13		3354234582			00:03'41		0			0
Incoming Answered Call	21-09-2022	10:37	8506	28		3157802169	0'01	1	00:00'13		0		D0	0
Others	21-09-2022	10:37	466			EXT485					0			0
Others	21-09-2022	10:37	122			EXT660					0			0
Others	21-09-2022	10:37	365			EXT8012					0			0
Incoming Answered Call	21-09-2022	10:37	691	25		3104793334	0'00	0	00:00'29		0		TR	0
Others	21-09-2022	10:37	222			EXT457					0			0
Incoming Answered Call	21-09-2022	10:37	8506	29		3218473086	0'01	1	00:00'17		0		D0	0
Incoming Answered Call	21-09-2022	10:37	122	28		3157802169	0'00	0	00:00'10		0			0
Others	21-09-2022	10:37	125			EXT411					0			0
Others	21-09-2022	10:37	495			EXT405					0			0
Others	21-09-2022	10:37	608			EXT609					0			0
Others	21-09-2022	10:37	457			EXT675					0			0
Others	21-09-2022	10:37	175			EXT329					0			0
Others	21-09-2022	10:37	609			EXT604					0			0
Incoming Answered Call	21-09-2022	10:37	8506	30		3016803293	0'01	1	00:00'32		0		D0	0
Others	21-09-2022	10:37	377			EXT405					0			0
Incoming Answered Call	21-09-2022	10:38	8506	1		3104793334	0'01	1	00:00'46		0		D0	0
Incoming Answered Call	21-09-2022	10:38	438	30		3016803293	0'00	0	00:00'11		0			0
Incoming Answered Call	21-09-2022	10:38	660	28		3157802169	0'00	0	00:00'52		0		TR	0
Others	21-09-2022	10:38	301			EXT207					0			0
Incoming Answered Call	21-09-2022	10:38	661	24		3346422712	0'00	0	00:02'15		0			0
Incoming No Answer Call	21-09-2022	10:38	8506	2		3432987609	0'33	33	00:00'00		0		NA	0
Others	21-09-2022	10:38	665			EXT8801					0			0
Others	21-09-2022	10:38	365			EXT8801					0			0
Others	21-09-2022	10:38	519			EXT598					0			0
Incoming Answered Call	21-09-2022	10:38	8506	4		3164126925	0'01	1	00:00'31		0		D0	0
Others	21-09-2022	10:39	653			EXT438					0			0
Incoming Answered Call	21-09-2022	10:39	8506	3		3104793334	0'01	1	00:00'50		0		D0	0
Others	21-09-2022	10:39	546			EXT434					0			0
Incoming Answered Call	21-09-2022	10:39	660	2		3432987609	0'00	0	00:00'21		0			0
Incoming Answered Call	21-09-2022	10:39	653	19		3330446949	0'00	0	00:04'09		0		TR	0
Others	21-09-2022	10:39	519			EXT598					0			0
Outgoing Call	21-09-2022	10:39	598	28		3004466124			00:00'31		0			0
Incoming Answered Call	21-09-2022	10:39	8820	57		4235788625	0'00	0	00:00'05		0			0
Incoming Answered Call	21-09-2022	10:39	8506	5		3266501820	0'01	1	00:00'56		0		D0	0
Incoming Answered Call	21-09-2022	10:39	8506	6		3104793334	0'01	1	00:00'30		0		D0	0
Others	21-09-2022	10:39	665			EXT159					0			0
Others	21-09-2022	10:39	8000			EXT693					0			0
Others	21-09-2022	10:39	365			EXT383					0			0
Incoming Answered Call	21-09-2022	10:39	438	19		3330446949	0'00	0	00:00'41		0		TR	0
Incoming Answered Call	21-09-2022	10:39	8506	7		3266501820	0'01	1	00:00'12		0		D0	0
Incoming Answered Call	21-09-2022	10:39	8820	58		3227820747	0'00	0	00:00'12		0			0
Incoming Answered Call	21-09-2022	10:40	8000	6		3104793334	0'00	0	00:00'19		0		TR	0
Others	21-09-2022	10:40	394			EXT660					0			0
Others	21-09-2022	10:40	310			EXT549					0			0
Others	21-09-2022	10:40	394			EXT660					0			0
Others	21-09-2022	10:40	394			EXT660					0			0
Others	21-09-2022	10:40	662			EXT691					0			0
Others	21-09-2022	10:40	394			EXT660					0			0
Incoming Answered Call	21-09-2022	10:40	8506	8		3251250066	0'01	1	00:00'25		0		D0	0
Others	21-09-2022	10:40	122			EXT653					0			0
Others	21-09-2022	10:40	394			EXT660					0			0
Incoming Answered Call	21-09-2022	10:40	8820	59		3218505506	0'00	0	00:00'08		0			0
Others	21-09-2022	10:40	122			EXT653					0			0
Incoming Answered Call	21-09-2022	10:40	122	8		3251250066	0'00	0	00:00'07		0			0
Others	21-09-2022	10:40	546			EXT310					0			0
Incoming Answered Call	21-09-2022	10:40	662	7		3266501820	0'00	0	00:00'58		0			0
Incoming Answered Call	21-09-2022	10:41	693	6		3104793334	0'00	0	00:01'05		0		TR	0
Incoming Answered Call	21-09-2022	10:41	691	7		3266501820	0'00	0	00:00'16		0		TR	0
Others	21-09-2022	10:41	365			EXT8801					0			0
Incoming Answered Call	21-09-2022	10:41	660	58		3227820747	0'00	0	00:01'23		0			0
Others	21-09-2022	10:41	221			EXT466					0			0
Incoming Answered Call	21-09-2022	10:41	8506	9		3217090100	0'01	1	00:00'21		0		D0	0
Others	21-09-2022	10:41	319			EXT539					0			0
Incoming Answered Call	21-09-2022	10:41	653	8		3251250066	0'00	0	00:00'53		0		TR	0
Others	21-09-2022	10:41	693			EXT530					0			0
Others	21-09-2022	10:41	425			EXT388					0			0
Others	21-09-2022	10:41	512			EXT443					0			0
Others	21-09-2022	10:41	365			EXT421					0			0
Incoming Answered Call	21-09-2022	10:41	8506	10		3266501820	0'01	1	00:00'29		0		D0	0
Others	21-09-2022	10:41	8000			EXT661					0			0
Others	21-09-2022	10:41	8000			EXT661					0			0
Incoming Answered Call	21-09-2022	10:41	8000	10		3266501820	0'00	0	00:00'02		0		TR	0
Incoming Answered Call	21-09-2022	10:42	8506	11		3104793334	0'01	1	00:00'28		0		D0	0
Incoming Answered Call	21-09-2022	10:42	8820	60		3350471164	0'00	0	00:00'06		0			0
Others	21-09-2022	10:42	445			EXT134					0			0
Others	21-09-2022	10:42	627			EXT598					0			0
Others	21-09-2022	10:42	117			EXT444					0			0
Outgoing Call	21-09-2022	10:42	410	29		3054541347			00:01'13		0			0
Incoming Answered Call	21-09-2022	10:42	438	59		3218505506	0'00	0	00:01'42		0			0
Incoming Answered Call	21-09-2022	10:42	8506	12		3057721264	0'01	1	00:00'25		0		D0	0
Others	21-09-2022	10:42	488			EXT191					0			0
Incoming Answered Call	21-09-2022	10:42	8506	13		3034400864	0'01	1	00:00'28		0		D0	0
Others	21-09-2022	10:42	107			EXT547					0			0
Others	21-09-2022	10:42	346			EXT446					0			0
Others	21-09-2022	10:42	530			EXT555					0			0
Incoming Answered Call	21-09-2022	10:42	653	57		4235788625	0'00	0	00:03'00		0			0
Others	21-09-2022	10:42	439			EXT277					0			0
Others	21-09-2022	10:42	141			EXT291					0			0
Incoming Answered Call	21-09-2022	10:42	661	10		3266501820	0'00	0	00:00'46		0		TR	0
Incoming Answered Call	21-09-2022	10:42	680	11		3104793334	0'00	0	00:00'53		0		TR	0
Incoming Answered Call	21-09-2022	10:42	439	60		3350471164	0'00	0	00:00'52		0			0
Incoming Answered Call	21-09-2022	10:43	8506	15		3030260393	0'01	1	00:00'11		0		D0	0
Others	21-09-2022	10:43	411			EXT488					0			0
Others	21-09-2022	10:43	346			EXT444					0			0
Others	21-09-2022	10:43	175			EXT127					0			0
Incoming Answered Call	21-09-2022	10:43	662	13		3034400864	0'00	0	00:00'52		0			0
Others	21-09-2022	10:43	411			EXT488					0			0
Incoming Answered Call	21-09-2022	10:43	277	60		3350471164	0'00	0	00:00'28		0		TR	0
Incoming Answered Call	21-09-2022	10:43	8506	16		3030260393	0'01	1	00:00'19		0		D0	0
Others	21-09-2022	10:43	426			EXT107					0			0
Others	21-09-2022	10:43	346			EXT548					0			0
Incoming Answered Call	21-09-2022	10:43	8820	31		3350471164	0'00	0	00:00'08		0			0
Incoming Answered Call	21-09-2022	10:43	8506	14		3136665393	0'01	1	00:01'15		0		D0	0
Others	21-09-2022	10:43	488			EXT444					0			0
Others	21-09-2022	10:43	122			EXT662					0			0
Incoming Answered Call	21-09-2022	10:43	8506	17		3204159261	0'01	1	00:00'29		0		D0	0
Others	21-09-2022	10:43	326			EXT530					0			0
Incoming Answered Call	21-09-2022	10:43	8506	18		3266501820	0'01	1	00:00'26		0		D0	0
Incoming Answered Call	21-09-2022	10:43	122	14		3136665393	0'00	0	00:00'11		0			0
Outgoing Call	21-09-2022	10:43	410	5		3099539868			00:00'19		0			0
Others	21-09-2022	10:43	368			EXT425					0			0
Others	21-09-2022	10:44	438			EXT692					0			0
Others	21-09-2022	10:44	133			EXT544					0			0
Others	21-09-2022	10:44	438			EXT682					0			0
Incoming Answered Call	21-09-2022	10:44	438	18		3266501820	0'00	0	00:00'31		0			0
Incoming Answered Call	21-09-2022	10:44	660	12		3057721264	0'00	0	00:02'07		0			0
Others	21-09-2022	10:44	426			EXT107					0			0
Others	21-09-2022	10:44	411			EXT488					0			0
Incoming Answered Call	21-09-2022	10:44	682	18		3266501820	0'00	0	00:00'23		0		TR	0
Others	21-09-2022	10:44	662			EXT616					0			0
Incoming Answered Call	21-09-2022	10:44	8506	19		3334318096	0'00	0	00:00'01		0		D0	0
Incoming Answered Call	21-09-2022	10:44	662	14		3136665393	0'00	0	00:01'03		0		TR	0
Outgoing Call	21-09-2022	10:45	692	6		3056847224			00:00'25		0			0
Others	21-09-2022	10:45	693			EXT692					0			0
Others	21-09-2022	10:45	629			EXT507					0			0
Incoming Answered Call	21-09-2022	10:45	8506	20		3266501820	0'01	1	00:00'09		0		D0	0
Incoming Answered Call	21-09-2022	10:45	439	17		3204159261	0'00	0	00:01'29		0			0
Incoming Answered Call	21-09-2022	10:45	616	14		3136665393	0'00	0	00:00'31		0		TR	0
Others	21-09-2022	10:45	411			EXT125					0			0
Incoming Answered Call	21-09-2022	10:45	T001	74		780	0'06	6	00:02'28		0		D0	0
Outgoing Call	21-09-2022	10:45	T070	3		3310499205			00:02'28		0			0
Incoming Answered Call	21-09-2022	10:45	8506	22		3316488563	0'01	1	00:00'15		0		D0	0
Others	21-09-2022	10:45	8000			EXT661					0			0
Others	21-09-2022	10:45	8000			EXT661					0			0
Incoming Answered Call	21-09-2022	10:45	8000	22		3316488563	0'00	0	00:00'02		0		TR	0
Incoming Answered Call	21-09-2022	10:46	661	4		3164126925	0'00	0	00:07'07		0			0
Others	21-09-2022	10:46	184			EXT134					0			0
Others	21-09-2022	10:46	444			EXT488					0			0
Outgoing Call	21-09-2022	10:46	547	7		32122719871			00:00'45		0			0
Incoming No Answer Call	21-09-2022	10:46	8820	32		3005577959	0'16	16	00:00'00		0		NA	0
Incoming Answered Call	21-09-2022	10:46	653	31		3350471164	0'00	0	00:02'32		0			0
Incoming Answered Call	21-09-2022	10:46	661	22		3316488563	0'00	0	00:00'25		0		TR	0
Others	21-09-2022	10:46	319			EXT519					0			0
Others	21-09-2022	10:46	117			EXT122					0			0
Others	21-09-2022	10:47	125			EXT590					0			0
Incoming Answered Call	21-09-2022	10:47	8506	21		3266501820	0'01	1	00:02'01		0		D0	0
Others	21-09-2022	10:47	221			EXT222					0			0
Others	21-09-2022	10:47	629			EXT507					0			0
Incoming Answered Call	21-09-2022	10:47	8506	23		19495081292	0'01	1	00:00'40		0		D0	0
Others	21-09-2022	10:47	8000			EXT661					0			0
Others	21-09-2022	10:47	8000			EXT661					0			0
Incoming Answered Call	21-09-2022	10:47	8000	23		19495081292	0'00	0	00:00'02		0		TR	0
Incoming Answered Call	21-09-2022	10:47	8506	24		3104327208	0'01	1	00:00'41		0		D0	0
Others	21-09-2022	10:47	8000			EXT439					0			0
Incoming No Answer Call	21-09-2022	10:47	8820	33		3147534545	0'19	19	00:00'00		0		NA	0
Others	21-09-2022	10:47	8000			EXT439					0			0
Incoming Answered Call	21-09-2022	10:47	8000	24		3104327208	0'00	0	00:00'02		0		TR	0
Incoming Answered Call	21-09-2022	10:47	439	32		3005577959	0'00	0	00:01'28		0			0
Incoming Answered Call	21-09-2022	10:47	439	24		3104327208	0'00	0	00:00'07		0		TR	0
Others	21-09-2022	10:47	291			EXT680					0			0
Incoming Answered Call	21-09-2022	10:47	439	24		3104327208	0'00	0	00:00'02		0		TR	0
Incoming Answered Call	21-09-2022	10:47	314	74		780	0'08	8	00:01'08		0			0
Incoming Answered Call	21-09-2022	10:48	661	23		19495081292	0'00	0	00:00'33		0		TR	0
Others	21-09-2022	10:48	167			EXT117					0			0
Incoming Answered Call	21-09-2022	10:48	438	33		3147534545	0'00	0	00:00'36		0			0
Incoming Answered Call	21-09-2022	10:48	8506	25		3014562832	0'01	1	00:00'32		0		D0	0
Others	21-09-2022	10:48	693			EXT137					0			0
Incoming Answered Call	21-09-2022	10:48	8506	27		3238408293	0'01	1	00:00'29		0		D0	0
Others	21-09-2022	10:48	641			EXT485					0			0
Incoming No Answer Call	21-09-2022	10:48	8506	28		3016803293	0'31	31	00:00'00		0		NA	0
Incoming Answered Call	21-09-2022	10:48	8506	26		3104327208	0'01	1	00:00'36		0		D0	0
Others	21-09-2022	10:48	175			EXT519					0			0
Others	21-09-2022	10:48	627			EXT157					0			0
Incoming Answered Call	21-09-2022	10:48	8506	30		4232296611	0'01	1	00:00'25		0		D0	0
Others	21-09-2022	10:48	8000			EXT175					0			0
Others	21-09-2022	10:48	319			EXT519					0			0
Others	21-09-2022	10:48	8000			EXT175					0			0
Others	21-09-2022	10:48	8000			EXT175					0			0
Others	21-09-2022	10:48	548			EXT8801					0			0
Incoming Answered Call	21-09-2022	10:48	8000	30		4232296611	0'00	0	00:00'13		0		TR	0
Others	21-09-2022	10:48	379			EXT676					0			0
Incoming Answered Call	21-09-2022	10:48	8506	29		3367451100	0'01	1	00:00'40		0		D0	0
Incoming Answered Call	21-09-2022	10:48	8506	2		3238408293	0'01	1	00:00'12		0		D0	0
Others	21-09-2022	10:49	319			EXT519					0			0
Others	21-09-2022	10:49	8000			EXT410					0			0
Incoming Answered Call	21-09-2022	10:49	661	22		3316488563	0'00	0	00:02'54		0		TR	0
Others	21-09-2022	10:49	634			EXT175					0			0
Incoming Answered Call	21-09-2022	10:49	175	30		4232296611	0'00	0	00:00'22		0		TR	0
Incoming No Answer Call	21-09-2022	10:49	8506	3		3104327208	0'35	35	00:00'00		0		NA	0
Others	21-09-2022	10:49	495			EXT405					0			0
Others	21-09-2022	10:49	146			EXT180					0			0
Incoming Answered Call	21-09-2022	10:49	634	2		3238408293	0'00	0	00:00'38		0		TR	0
Incoming Answered Call	21-09-2022	10:49	8000	29		3367451100	0'00	0	00:00'40		0		TR	0
Incoming Answered Call	21-09-2022	10:49	439	28		3016803293	0'00	0	00:01'10		0			0
Incoming No Answer Call	21-09-2022	10:49	8506	5		3313037591	0'25	25	00:00'00		0		NA	0
Incoming Answered Call	21-09-2022	10:49	8506	4		3074528063	0'01	1	00:00'30		0		D0	0
Others	21-09-2022	10:49	122			EXT653					0			0
Others	21-09-2022	10:49	122			EXT653					0			0
Others	21-09-2022	10:49	127			EXT175					0			0
Incoming Answered Call	21-09-2022	10:49	122	4		3074528063	0'00	0	00:00'07		0			0
Incoming Answered Call	21-09-2022	10:50	175	30		4232296611	0'00	0	00:00'45		0		TR	0
Others	21-09-2022	10:50	127			EXT175					0			0
Incoming Answered Call	21-09-2022	10:50	410	29		3367451100	0'00	0	00:00'38		0		TR	0
Incoming Answered Call	21-09-2022	10:50	8506	7		3238408293	0'02	2	00:00'13		0		D0	0
Incoming Answered Call	21-09-2022	10:50	682	74		750	0'05	5	00:01'12		0			0
Others	21-09-2022	10:50	426			EXT298					0			0
Incoming Answered Call	21-09-2022	10:50	8506	1		3021478829	0'01	1	00:01'38		0		D0	0
Outgoing Call	21-09-2022	10:50	693	9		3017775055			00:00'36		0			0
Outgoing Call	21-09-2022	10:50	548	8		3094039936			00:00'41		0			0
Incoming Answered Call	21-09-2022	10:50	8506	6		3420742790	0'01	1	00:00'36		0		D0	0
Incoming Answered Call	21-09-2022	10:50	8506	10		3238408293	0'01	1	00:00'20		0		D0	0
Incoming Answered Call	21-09-2022	10:50	653	25		3014562832	0'00	0	00:02'14		0			0
Incoming Answered Call	21-09-2022	10:50	8506	11		3021478829	0'01	1	00:00'20		0		D0	0
Others	21-09-2022	10:50	107			EXT298					0			0
Incoming Answered Call	21-09-2022	10:50	438	3		3104327208	0'00	0	00:01'19		0			0
Others	21-09-2022	10:50	8000			EXT439					0			0
Others	21-09-2022	10:50	8000			EXT439					0			0
Others	21-09-2022	10:50	152			EXT113					0			0
Incoming Answered Call	21-09-2022	10:50	8000	11		3021478829	0'00	0	00:00'02		0		TR	0
Others	21-09-2022	10:50	502			EXT599					0			0
Incoming Answered Call	21-09-2022	10:50	439	5		3313037591	0'00	0	00:01'06		0			0
Incoming Answered Call	21-09-2022	10:50	175	10		3238408293	0'00	0	00:00'11		0		TR	0
Incoming Answered Call	21-09-2022	10:50	682	74		750	0'08	8	00:00'15		0			0
Incoming Answered Call	21-09-2022	10:50	439	11		3021478829	0'00	0	00:00'06		0		TR	0
Others	21-09-2022	10:51	122			EXT653					0			0
Others	21-09-2022	10:51	122			EXT653					0			0
Others	21-09-2022	10:51	661			EXT410					0			0
Incoming Answered Call	21-09-2022	10:51	653	4		3074528063	0'00	0	00:01'14		0		TR	0
Incoming No Answer Call	21-09-2022	10:51	8506	12		3251250066	0'46	46	00:00'00		0		NA	0
Incoming Answered Call	21-09-2022	10:51	8506	14		3204159261	0'01	1	00:00'22		0		D0	0
Others	21-09-2022	10:51	122			EXT660					0			0
Incoming Answered Call	21-09-2022	10:51	653	4		3074528063	0'00	0	00:00'19		0		TR	0
Incoming Answered Call	21-09-2022	10:51	122	14		3204159261	0'00	0	00:00'12		0			0
Others	21-09-2022	10:51	298			EXT599					0			0
Incoming Answered Call	21-09-2022	10:51	661	6		3420742790	0'00	0	00:01'01		0			0
Incoming Answered Call	21-09-2022	10:51	439	11		3021478829	0'00	0	00:00'46		0		TR	0
Others	21-09-2022	10:51	107			EXT298					0			0
Others	21-09-2022	10:51	146			EXT675					0			0
Others	21-09-2022	10:51	192			EXT427					0			0
Others	21-09-2022	10:52	488			EXT411					0			0
Others	21-09-2022	10:52	425			EXT599					0			0
Others	21-09-2022	10:52	107			EXT298					0			0
Incoming Answered Call	21-09-2022	10:52	8820	34		3107055962	0'00	0	00:00'08		0			0
Others	21-09-2022	10:52	125			EXT390					0			0
Incoming Answered Call	21-09-2022	10:52	8506	1		3208065088	0'01	1	00:00'31		0		D0	0
Others	21-09-2022	10:52	8000			EXT439					0			0
Outgoing Call	21-09-2022	10:52	548	13		3074487872			00:01'25		0			0
Others	21-09-2022	10:52	8000			EXT439					0			0
Incoming Answered Call	21-09-2022	10:52	8000	1		3208065088	0'00	0	00:00'03		0		TR	0
Others	21-09-2022	10:52	616			EXT604					0			0
Others	21-09-2022	10:52	606			EXT604					0			0
Incoming No Answer Call	21-09-2022	10:52	8506	16		3014562832	0'41	41	00:00'00		0		NA	0
Others	21-09-2022	10:52	298			EXT599					0			0
Others	21-09-2022	10:52	152			EXT471					0			0
Incoming Answered Call	21-09-2022	10:52	661	12		3251250066	0'00	0	00:01'41		0			0
Others	21-09-2022	10:52	624			EXT443					0			0
Incoming Answered Call	21-09-2022	10:53	439	1		3208065088	0'00	0	00:00'34		0		TR	0
Outgoing Call	21-09-2022	10:53	608	15		3006431546			00:00'45		0			0
Others	21-09-2022	10:53	232			EXT255					0			0
Incoming Answered Call	21-09-2022	10:53	653	4		3074528063	0'00	0	00:01'40		0		TR	0
Incoming Answered Call	21-09-2022	10:53	438	14		3204159261	0'00	0	00:01'53		0			0
Incoming Answered Call	21-09-2022	10:53	439	34		3107055962	0'00	0	00:01'13		0			0
Incoming Answered Call	21-09-2022	10:53	8506	18		3208065088	0'01	1	00:00'32		0		D0	0
Incoming Answered Call	21-09-2022	10:53	8506	19		3091775577	0'00	0	00:00'28		0		D0	0
Others	21-09-2022	10:53	499			EXT168					0			0
Others	21-09-2022	10:53	122			EXT653					0			0
Incoming Answered Call	21-09-2022	10:53	8506	20		3216170787	0'01	1	00:00'21		0		D0	0
Incoming Answered Call	21-09-2022	10:53	122	18		3208065088	0'00	0	00:00'06		0			0
Incoming Answered Call	21-09-2022	10:53	8506	21		4236884183	0'01	1	00:00'23		0		D0	0
Incoming Answered Call	21-09-2022	10:53	653	18		3208065088	0'00	0	00:00'09		0		TR	0
Others	21-09-2022	10:54	490			EXT310					0			0
Others	21-09-2022	10:54	621			EXT8801					0			0
Others	21-09-2022	10:54	490			EXT310					0			0
Others	21-09-2022	10:54	624			EXT8801					0			0
Incoming Answered Call	21-09-2022	10:54	8820	35		3455747075	0'00	0	00:00'05		0			0
Others	21-09-2022	10:54	488			EXT411					0			0
Others	21-09-2022	10:54	500			EXT126					0			0
Others	21-09-2022	10:54	641			EXT392					0			0
Incoming Answered Call	21-09-2022	10:54	661	19		3091775577	0'00	0	00:01'03		0			0
Outgoing Call	21-09-2022	10:54	488	80		704			00:00'02		0			0
Others	21-09-2022	10:54	438			EXT291					0			0
Incoming Answered Call	21-09-2022	10:54	410	6		3420742790	0'00	0	00:03'19		0		TR	0
Others	21-09-2022	10:54	499			EXT168					0			0
Others	21-09-2022	10:54	621			EXT159					0			0
Others	21-09-2022	10:55	310			EXT549					0			0
Incoming Answered Call	21-09-2022	10:55	438	21		4236884183	0'00	0	00:01'06		0			0
Incoming Answered Call	21-09-2022	10:55	662	16		3014562832	0'00	0	00:02'24		0			0
Others	21-09-2022	10:55	519			EXT507					0			0
Others	21-09-2022	10:55	624			EXT113					0			0
Incoming Answered Call	21-09-2022	10:55	439	20		3216170787	0'00	0	00:01'44		0			0
Outgoing Call	21-09-2022	10:55	306	22		2134315851			00:00'13		0			0
Others	21-09-2022	10:55	539			EXT319					0			0
Others	21-09-2022	10:55	621			EXT546					0			0
Others	21-09-2022	10:55	310			EXT434					0			0
Others	21-09-2022	10:55	641			EXT471					0			0
Others	21-09-2022	10:55	445			EXT255					0			0
Others	21-09-2022	10:56	641			EXT471					0			0
Others	21-09-2022	10:56	641			EXT471					0			0
Incoming Answered Call	21-09-2022	10:56	291	21		4236884183	0'00	0	00:01'08		0		TR	0
Others	21-09-2022	10:56	546			EXT310					0			0
Incoming Answered Call	21-09-2022	10:56	653	35		3455747075	0'00	0	00:02'03		0			0
Others	21-09-2022	10:56	488			EXT300					0			0
Others	21-09-2022	10:56	641			EXT471					0			0
Outgoing Call	21-09-2022	10:56	548	19		3035585556			00:00'50		0			0
Incoming Answered Call	21-09-2022	10:56	8506	24		3180172046	0'01	1	00:00'24		0		D0	0
Incoming No Answer Call	21-09-2022	10:56	8506	23		3364263318	0'38	38	00:00'00		0		NA	0
Others	21-09-2022	10:56	222			EXT221					0			0
Others	21-09-2022	10:56	8000			EXT301					0			0
Others	21-09-2022	10:56	641			EXT471					0			0
Others	21-09-2022	10:56	641			EXT471					0			0
Incoming Answered Call	21-09-2022	10:56	444	74		799	0'08	8	00:00'52		0			0
Others	21-09-2022	10:56	298			EXT107					0			0
Others	21-09-2022	10:56	641			EXT471					0			0
Others	21-09-2022	10:56	641			EXT471					0			0
Incoming Answered Call	21-09-2022	10:56	439	23		3364263318	0'00	0	00:00'31		0			0
Incoming Answered Call	21-09-2022	10:57	8506	1		3125887469	0'01	1	00:00'31		0		D0	0
Others	21-09-2022	10:57	474			EXT609					0			0
Outgoing Call	21-09-2022	10:57	306	26		21343158510			00:00'51		0			0
Incoming Answered Call	21-09-2022	10:57	661	24		3180172046	0'00	0	00:01'04		0			0
Incoming Answered Call	21-09-2022	10:57	8506	28		3454124515	0'01	1	00:00'30		0		D0	0
Others	21-09-2022	10:57	122			EXT653					0			0
Others	21-09-2022	10:57	624			EXT134					0			0
Incoming Answered Call	21-09-2022	10:57	662	1		3125887469	0'00	0	00:00'32		0			0
Outgoing Call	21-09-2022	10:57	548	27		3402237610			00:00'42		0			0
Incoming Answered Call	21-09-2022	10:57	122	28		3454124515	0'00	0	00:00'13		0			0
Incoming No Answer Call	21-09-2022	10:58	8506	29		3003484246	0'36	36	00:00'00		0		NA	0
Others	21-09-2022	10:58	291			EXT680					0			0
Incoming No Answer Call	21-09-2022	10:58	529	74		768	0'37	37	00:00'00		0		NA	0
Incoming Answered Call	21-09-2022	10:58	8506	1		3364263318	0'01	1	00:00'19		0		D0	0
Others	21-09-2022	10:58	519			EXT146					0			0
Incoming Answered Call	21-09-2022	10:58	439	1		3364263318	0'00	0	00:00'29		0			0
Outgoing Call	21-09-2022	10:58	306	30		2.13E+13			00:00'47		0			0
Incoming Answered Call	21-09-2022	10:58	653	28		3454124515	0'00	0	00:01'04		0		TR	0
Others	21-09-2022	10:59	507			EXT629					0			0
Others	21-09-2022	10:59	471			EXT500					0			0
Others	21-09-2022	10:59	619			EXT291					0			0
Incoming Answered Call	21-09-2022	10:59	662	29		3003484246	0'00	0	00:01'24		0			0
Others	21-09-2022	10:59	507			EXT629					0			0
Others	21-09-2022	10:59	180			EXT507					0			0
Others	21-09-2022	10:59	180			EXT507					0			0
Others	21-09-2022	10:59	191			EXT530					0			0
Outgoing Call	21-09-2022	10:59	291	6		30044396260			00:00'07		0			0
Others	21-09-2022	10:59	180			EXT507					0			0
Incoming No Answer Call	21-09-2022	10:59	8506	7		3216170787	0'21	21	00:00'00		0		NA	0
Others	21-09-2022	11:00	180			EXT507					0			0
Outgoing Call	21-09-2022	11:00	548	4		3344138231			00:00'43		0			0
Outgoing Call	21-09-2022	11:00	146	81		780			00:00'20		0			0
Others	21-09-2022	11:00	215			EXT530					0			0
Others	21-09-2022	11:00	180			EXT590					0			0
Others	21-09-2022	11:00	619			EXT291					0			0
Others	21-09-2022	11:00	273			EXT274					0			0
Outgoing Call	21-09-2022	11:00	684	3		3034957696			00:01'52		0			0
Incoming Answered Call	21-09-2022	11:00	314	74		780	0'11	11	00:00'15		0			0
Others	21-09-2022	11:00	691			EXT544					0			0
Incoming Answered Call	21-09-2022	11:00	439	7		3216170787	0'00	0	00:00'57		0			0
Others	21-09-2022	11:01	256			EXT180					0			0
Outgoing Call	21-09-2022	11:01	291	9		30044396260			00:01'01		0			0
Incoming Answered Call	21-09-2022	11:01	T001	73		444	0'13	13	00:00'25		0		D0	0
Outgoing Call	21-09-2022	11:01	T070	11		3214050682			00:00'25		0			0
Outgoing Call	21-09-2022	11:01	444	82		717			00:00'25		0			0
Others	21-09-2022	11:01	518			EXT414					0			0
Others	21-09-2022	11:01	619			EXT291					0			0
Outgoing Call	21-09-2022	11:01	306	8		3338143443			00:01'22		0			0
Others	21-09-2022	11:01	273			EXT405					0			0
Incoming No Answer Call	21-09-2022	11:01	8820	36		3180650704	0'12	12	00:00'00		0		NA	0
Outgoing Call	21-09-2022	11:01	548	10		3347861861			00:00'37		0			0
Others	21-09-2022	11:01	112			EXT475					0			0
Others	21-09-2022	11:01	518			EXT444					0			0
Others	21-09-2022	11:01	375			EXT180					0			0
Incoming Answered Call	21-09-2022	11:02	439	36		3180650704	0'00	0	00:00'46		0			0
Incoming Answered Call	21-09-2022	11:02	8820	37		3117316317	0'00	0	00:00'05		0			0
Others	21-09-2022	11:02	518			EXT544					0			0
Others	21-09-2022	11:02	641			EXT444					0			0
Incoming Answered Call	21-09-2022	11:03	8506	15		3324101406	0'01	1	00:00'25		0		D0	0
Incoming Answered Call	21-09-2022	11:03	8506	19		3146686998	0'01	1	00:00'21		0		D0	0
Incoming Answered Call	21-09-2022	11:03	8506	2		3341797061	0'01	1	00:00'00		0		D0	0
Others	21-09-2022	11:03	648			EXT324					0			0
Incoming Answered Call	21-09-2022	11:03	661	15		3324101406	0'00	0	00:00'22		0			0
Outgoing Call	21-09-2022	11:03	291	16		3175692816			00:00'38		0			0
Others	21-09-2022	11:03	225			EXT116					0			0
Incoming Answered Call	21-09-2022	11:03	8506	1		3254038362	0'00	0	00:00'20		0		D0	0
Others	21-09-2022	11:03	291			EXT680					0			0
Others	21-09-2022	11:03	122			EXT660					0			0
Incoming Answered Call	21-09-2022	11:03	122	1		3254038362	0'00	0	00:00'06		0			0
Incoming Answered Call	21-09-2022	11:03	8506	24		3341797061	0'01	1	00:00'01		0		D0	0
Others	21-09-2022	11:03	392			EXT469					0			0
Others	21-09-2022	11:03	500			EXT126					0			0
Others	21-09-2022	11:04	365			EXT362					0			0
Outgoing Call	21-09-2022	11:04	171	23		3024045184			00:00'11		0			0
Incoming No Answer Call	21-09-2022	11:04	8820	38		3117498516	0'34	34	00:00'00		0		NA	0
Incoming Answered Call	21-09-2022	11:04	662	19		3146686998	0'00	0	00:00'57		0			0
Incoming Answered Call	21-09-2022	11:04	439	1		3254038362	0'00	0	00:00'34		0			0
Incoming No Answer Call	21-09-2022	11:04	8820	39		3221401441	0'09	9	00:00'00		0		NA	0
Others	21-09-2022	11:04	445			EXT121					0			0
Incoming Answered Call	21-09-2022	11:04	8506	25		3264040702	0'01	1	00:00'27		0		D0	0
Incoming Answered Call	21-09-2022	11:04	8820	40		3054346474	0'00	0	00:00'05		0			0
Outgoing Call	21-09-2022	11:04	609	22		3457502845			00:00'53		0			0
Others	21-09-2022	11:04	222			EXT558					0			0
Others	21-09-2022	11:04	546			EXT434					0			0
Incoming Answered Call	21-09-2022	11:05	662	39		3221401441	0'00	0	00:00'40		0			0
Others	21-09-2022	11:05	680			EXT691					0			0
Incoming Answered Call	21-09-2022	11:05	661	40		3054346474	0'00	0	00:00'32		0			0
Others	21-09-2022	11:05	256			EXT514					0			0
Others	21-09-2022	11:05	221			EXT137					0			0
Incoming No Answer Call	21-09-2022	11:05	8506	29		4237321161	0'30	30	00:00'00		0		NA	0
Incoming Answered Call	21-09-2022	11:05	8506	30		3027046631	0'01	1	00:00'31		0		D0	0
Others	21-09-2022	11:05	8000			EXT662					0			0
Incoming Answered Call	21-09-2022	11:06	8000	30		3027046631	0'00	0	00:00'10		0		TR	0
Incoming Answered Call	21-09-2022	11:06	662	30		3027046631	0'00	0	00:00'22		0		TR	0
Others	21-09-2022	11:06	548			EXT400					0			0
Outgoing Call	21-09-2022	11:06	171	28		3024045184			00:01'34		0			0
Others	21-09-2022	11:06	548			EXT8801					0			0
Others	21-09-2022	11:06	365			EXT8012					0			0
Incoming Answered Call	21-09-2022	11:06	661	29		4237321161	0'00	0	00:01'07		0			0
Incoming Answered Call	21-09-2022	11:07	8506	5		3324101406	0'01	1	00:00'14		0		D0	0
Others	21-09-2022	11:07	411			EXT125					0			0
Others	21-09-2022	11:07	388			EXT485					0			0
Outgoing Call	21-09-2022	11:07	291	3		3234124166			00:01'03		0			0
Others	21-09-2022	11:08	104			EXT416					0			0
Incoming No Answer Call	21-09-2022	11:08	8506	8		3029664252	0'41	41	00:00'00		0		NA	0
Others	21-09-2022	11:08	691			EXT693					0			0
Others	21-09-2022	11:08	530			EXT501					0			0
Outgoing Call	21-09-2022	11:08	159	7		3334059686			00:00'38		0			0
Incoming Answered Call	21-09-2022	11:08	439	5		3324101406	0'00	0	00:01'17		0			0
Others	21-09-2022	11:08	411			EXT488					0			0
Others	21-09-2022	11:08	298			EXT599					0			0
Incoming Answered Call	21-09-2022	11:08	653	38		3117498516	0'00	0	00:04'08		0			0
Others	21-09-2022	11:08	485			EXT443					0			0
Outgoing Call	21-09-2022	11:08	159	11		3334059686			00:00'06		0			0
Others	21-09-2022	11:08	500			EXT471					0			0
Incoming Answered Call	21-09-2022	11:09	8820	41		3014591055	0'00	0	00:00'14		0			0
Others	21-09-2022	11:09	648			EXT126					0			0
Incoming Answered Call	21-09-2022	11:09	662	8		3029664252	0'00	0	00:00'59		0			0
Others	21-09-2022	11:09	691			EXT693					0			0
Others	21-09-2022	11:09	444			EXT112					0			0
Others	21-09-2022	11:09	310			EXT471					0			0
Incoming Answered Call	21-09-2022	11:09	146	74		780	0'10	10	00:00'45		0			0
Others	21-09-2022	11:09	657			EXT8801					0			0
Others	21-09-2022	11:09	310			EXT471					0			0
Outgoing Call	21-09-2022	11:09	121	27		3008491204			00:04'45		0			0
Others	21-09-2022	11:09	445			EXT121					0			0
Others	21-09-2022	11:10	514			EXT121					0			0
Incoming Answered Call	21-09-2022	11:10	8506	16		3093666135	0'01	1	00:00'28		0		D0	0
Outgoing Call	21-09-2022	11:10	159	15		3334059686			00:00'54		0			0
Incoming Answered Call	21-09-2022	11:10	8506	13		3217090100	0'01	1	00:00'47		0		D0	0
Others	21-09-2022	11:10	8000			EXT439					0			0
Others	21-09-2022	11:10	657			EXT109					0			0
Incoming Answered Call	21-09-2022	11:10	8000	13		3217090100	0'00	0	00:00'12		0		TR	0
Incoming Answered Call	21-09-2022	11:10	8506	19		3093666135	0'01	1	00:00'18		0		D0	0
Incoming Answered Call	21-09-2022	11:10	438	41		3014591055	0'00	0	00:01'29		0			0
Incoming Answered Call	21-09-2022	11:10	8506	20		3006467852	0'01	1	00:00'18		0		D0	0
Others	21-09-2022	11:10	388			EXT519					0			0
Others	21-09-2022	11:10	277			EXT472					0			0
Outgoing Call	21-09-2022	11:10	291	14		3070115799			00:01'21		0			0
Others	21-09-2022	11:10	179			EXT107					0			0
Others	21-09-2022	11:10	648			EXT121					0			0
Others	21-09-2022	11:11	277			EXT529					0			0
Others	21-09-2022	11:11	514			EXT121					0			0
Incoming Answered Call	21-09-2022	11:11	8820	42		3180650704	0'00	0	00:00'08		0			0
Others	21-09-2022	11:11	439			EXT8801					0			0
Others	21-09-2022	11:11	444			EXT112					0			0
Others	21-09-2022	11:11	514			EXT121					0			0
Others	21-09-2022	11:11	113			EXT126					0			0
Incoming Answered Call	21-09-2022	11:11	439	13		3217090100	0'00	0	00:00'58		0		TR	0
Incoming Answered Call	21-09-2022	11:11	8506	21		3061703015	0'01	1	00:00'23		0		D0	0
Others	21-09-2022	11:11	507			EXT629					0			0
Others	21-09-2022	11:11	277			EXT519					0			0
Others	21-09-2022	11:11	122			EXT653					0			0
Others	21-09-2022	11:11	122			EXT653					0			0
Incoming Answered Call	21-09-2022	11:11	122	21		3061703015	0'00	0	00:00'07		0			0
Others	21-09-2022	11:11	277			EXT529					0			0
Outgoing Call	21-09-2022	11:11	609	17		3055044046			00:01'41		0			0
Others	21-09-2022	11:11	369			EXT547					0			0
Others	21-09-2022	11:11	648			EXT121					0			0
Outgoing Call	21-09-2022	11:11	319	83		701			00:01'37		0			0
Others	21-09-2022	11:11	8000			EXT388					0			0
Incoming Answered Call	21-09-2022	11:11	8000	13		3217090100	0'00	0	00:00'19		0			0
Others	21-09-2022	11:11	8000			EXT426					0			0
Others	21-09-2022	11:11	388			EXT485					0			0
Incoming No Answer Call	21-09-2022	11:11	8506	22		3074528063	0'42	42	00:00'00		0		NA	0
Incoming Answered Call	21-09-2022	11:11	653	21		3061703015	0'00	0	00:00'26		0		TR	0
Incoming Answered Call	21-09-2022	11:12	8506	24		3014150926	0'01	1	00:00'10		0		D0	0
Others	21-09-2022	11:12	388			EXT443					0			0
Outgoing Call	21-09-2022	11:12	530	18		30665314914			00:01'51		0			0
Others	21-09-2022	11:12	691			EXT693					0			0
Others	21-09-2022	11:12	530			EXT501					0			0
Others	21-09-2022	11:12	159			EXT432					0			0
Incoming Answered Call	21-09-2022	11:12	8506	25		3037737360	0'01	1	00:00'18		0		D0	0
Others	21-09-2022	11:12	417			EXT569					0			0
Others	21-09-2022	11:12	648			EXT301					0			0
Incoming Answered Call	21-09-2022	11:12	8000	13		3217090100	0'00	0	00:00'58		0		TR	0
Incoming No Answer Call	21-09-2022	11:12	8506	23		3224998847	1'06	6	00:00'00		0		NA	0
Others	21-09-2022	11:12	609			EXT444					0			0
Others	21-09-2022	11:12	126			EXT544					0			0
Others	21-09-2022	11:12	619			EXT175					0			0
Incoming Answered Call	21-09-2022	11:12	8506	26		3227373989	0'01	1	00:00'31		0		D0	0
Incoming Answered Call	21-09-2022	11:12	439	22		3074528063	0'00	0	00:01'03		0			0
Others	21-09-2022	11:13	122			EXT653					0			0
Others	21-09-2022	11:13	122			EXT653					0			0
Others	21-09-2022	11:13	590			EXT180					0			0
Incoming Answered Call	21-09-2022	11:13	122	26		3227373989	0'00	0	00:00'08		0			0
Others	21-09-2022	11:13	507			EXT180					0			0
Incoming Answered Call	21-09-2022	11:13	8506	28		3417153582	0'01	1	00:00'24		0		D0	0
Incoming No Answer Call	21-09-2022	11:13	8506	27		3114560405	0'42	42	00:00'00		0		NA	0
Others	21-09-2022	11:13	277			EXT134					0			0
Others	21-09-2022	11:13	507			EXT180					0			0
Incoming Answered Call	21-09-2022	11:13	608	24		3014150926	0'00	0	00:01'20		0		TR	0
Others	21-09-2022	11:13	616			EXT301					0			0
Others	21-09-2022	11:13	434			EXT621					0			0
Others	21-09-2022	11:13	419			EXT548					0			0
Others	21-09-2022	11:13	619			EXT606					0			0
Incoming Answered Call	21-09-2022	11:13	8506	29		3061703015	0'01	1	00:00'46		0		D0	0
Others	21-09-2022	11:13	682			EXT692					0			0
Incoming Answered Call	21-09-2022	11:13	8506	30		3417153582	0'01	1	00:00'40		0		D0	0
Incoming Answered Call	21-09-2022	11:14	653	42		3180650704	0'00	0	00:02'56		0			0
Others	21-09-2022	11:14	122			EXT660					0			0
Others	21-09-2022	11:14	443			EXT539					0			0
Others	21-09-2022	11:14	592			EXT471					0			0
Others	21-09-2022	11:14	104			EXT146					0			0
Incoming Answered Call	21-09-2022	11:14	653	26		3227373989	0'00	0	00:01'22		0		TR	0
Others	21-09-2022	11:14	419			EXT106					0			0
Incoming Answered Call	21-09-2022	11:14	8506	1		3227928004	0'01	1	00:00'27		0		D0	0
Incoming Answered Call	21-09-2022	11:14	122	1		3227928004	0'00	0	00:00'01		0			0
Incoming Answered Call	21-09-2022	11:14	310	74		710	0'06	6	00:00'32		0			0
Incoming Answered Call	21-09-2022	11:14	8820	43		3044837027	0'00	0	00:00'17		0			0
Incoming Answered Call	21-09-2022	11:14	8506	2		3417153582	0'01	1	00:00'44		0		D0	0
Others	21-09-2022	11:14	606			EXT604					0			0
Others	21-09-2022	11:14	319			EXT141					0			0
Incoming Answered Call	21-09-2022	11:15	8506	3		3357965594	0'01	1	00:00'28		0		D0	0
Others	21-09-2022	11:15	314			EXT485					0			0
Incoming Answered Call	21-09-2022	11:15	662	20		3006467852	0'00	0	00:04'30		0			0
Incoming Answered Call	21-09-2022	11:15	439	27		3114560405	0'00	0	00:01'53		0			0
Outgoing Call	21-09-2022	11:15	530	21		3052858458			00:00'49		0			0
Incoming Answered Call	21-09-2022	11:15	8506	4		3227928004	0'01	1	00:00'31		0		D0	0
Others	21-09-2022	11:15	8000			EXT439					0			0
Incoming Answered Call	21-09-2022	11:15	8000	4		3227928004	0'00	0	00:00'06		0		TR	0
Others	21-09-2022	11:15	221			EXT222					0			0
Incoming Answered Call	21-09-2022	11:15	661	23		3224998847	0'00	0	00:03'00		0			0
Others	21-09-2022	11:15	271			EXT615					0			0
Others	21-09-2022	11:16	682			EXT684					0			0
Incoming Answered Call	21-09-2022	11:16	653	3		3357965594	0'00	0	00:01'03		0			0
Others	21-09-2022	11:16	298			EXT544					0			0
Others	21-09-2022	11:16	222			EXT544					0			0
Others	21-09-2022	11:16	691			EXT693					0			0
Others	21-09-2022	11:16	621			EXT107					0			0
Others	21-09-2022	11:16	425			EXT488					0			0
Incoming No Answer Call	21-09-2022	11:16	8506	5		3432987609	0'37	37	00:00'00		0		NA	0
Incoming No Answer Call	21-09-2022	11:17	500	74		708	0'21	21	00:00'00		0		NA	0
Incoming Answered Call	21-09-2022	11:17	8506	6		3246476023	0'01	1	00:00'22		0		D0	0
Others	21-09-2022	11:17	222			EXT544					0			0
Others	21-09-2022	11:17	691			EXT682					0			0
Incoming Answered Call	21-09-2022	11:17	661	5		3432987609	0'00	0	00:00'15		0			0
Incoming Answered Call	21-09-2022	11:17	662	6		3246476023	0'00	0	00:00'11		0			0
Others	21-09-2022	11:17	685			EXT192					0			0
Incoming Answered Call	21-09-2022	11:17	8506	7		3061703015	0'01	1	00:00'13		0		D0	0
Others	21-09-2022	11:17	122			EXT662					0			0
Others	21-09-2022	11:17	310			EXT434					0			0
Outgoing Call	21-09-2022	11:17	609	25		3134428019			00:01'21		0			0
Incoming Answered Call	21-09-2022	11:17	438	43		3044837027	0'00	0	00:02'50		0			0
Incoming Answered Call	21-09-2022	11:17	122	7		3061703015	0'00	0	00:00'14		0			0
Others	21-09-2022	11:17	125			EXT411					0			0
Incoming Answered Call	21-09-2022	11:17	439	4		3227928004	0'00	0	00:02'33		0		TR	0
Incoming Answered Call	21-09-2022	11:17	8506	8		3246476023	0'01	1	00:00'29		0		D0	0
Others	21-09-2022	11:17	295			EXT298					0			0
Others	21-09-2022	11:17	530			EXT502					0			0
Outgoing Call	21-09-2022	11:18	419	84		742			00:00'58		0			0
Others	21-09-2022	11:18	215			EXT530					0			0
Incoming Answered Call	21-09-2022	11:18	8506	9		3044292382	0'01	1	00:00'27		0		D0	0
Incoming Answered Call	21-09-2022	11:18	662	7		3061703015	0'00	0	00:00'45		0		TR	0
Others	21-09-2022	11:18	419			EXT548					0			0
Others	21-09-2022	11:18	335			EXT519					0			0
Others	21-09-2022	11:18	319			EXT519					0			0
Outgoing Call	21-09-2022	11:18	314	29		3366665042			00:00'25		0			0
Others	21-09-2022	11:18	425			EXT375					0			0
Outgoing Call	21-09-2022	11:18	121	85		762			00:01'00		0			0
Incoming Answered Call	21-09-2022	11:18	438	8		3246476023	0'00	0	00:01'02		0			0
Others	21-09-2022	11:19	107			EXT180					0			0
Others	21-09-2022	11:19	425			EXT512					0			0
Others	21-09-2022	11:19	152			EXT544					0			0
Others	21-09-2022	11:19	608			EXT368					0			0
Outgoing Call	21-09-2022	11:19	306	30		3004466124			00:00'06		0			0
Others	21-09-2022	11:19	425			EXT514					0			0
Incoming Answered Call	21-09-2022	11:19	439	9		3044292382	0'00	0	00:01'18		0			0
Incoming Answered Call	21-09-2022	11:19	8820	44		4237377083	0'00	0	00:00'05		0			0
Incoming Answered Call	21-09-2022	11:19	8506	10		3000580005	0'01	1	00:00'25		0		D0	0
Others	21-09-2022	11:19	589			EXT544					0			0
Others	21-09-2022	11:20	434			EXT310					0			0
Others	21-09-2022	11:20	185			EXT368					0			0
Incoming Answered Call	21-09-2022	11:20	590	73		710	0'05	5	00:00'26		0			0
Incoming Answered Call	21-09-2022	11:20	146	74		708	0'07	7	00:01'42		0			0
Incoming Answered Call	21-09-2022	11:20	8506	11		3000580005	0'01	1	00:00'20		0		D0	0
Others	21-09-2022	11:20	192			EXT507					0			0
Outgoing Call	21-09-2022	11:20	388	1		3314153631			00:00'18		0			0
Others	21-09-2022	11:21	175			EXT368					0			0
Others	21-09-2022	11:21	691			EXT693					0			0
Incoming No Answer Call	21-09-2022	11:21	500	74		708	0'39	39	00:00'00		0		NA	0
Others	21-09-2022	11:21	415			EXT444					0			0
Others	21-09-2022	11:21	563			EXT112					0			0
Incoming Answered Call	21-09-2022	11:21	8506	12		3432987609	0'00	0	00:00'39		0		D0	0
Incoming Answered Call	21-09-2022	11:21	8506	13		3006372641	0'01	1	00:00'24		0		D0	0
Others	21-09-2022	11:21	335			EXT539					0			0
Others	21-09-2022	11:21	215			EXT530					0			0
Incoming No Answer Call	21-09-2022	11:21	8506	14		3324101406	0'17	17	00:00'00		0		NA	0
Incoming Answered Call	21-09-2022	11:21	439	44		4237377083	0'00	0	00:02'05		0			0
Others	21-09-2022	11:21	175			EXT368					0			0
Others	21-09-2022	11:22	426			EXT519					0			0
Others	21-09-2022	11:22	648			EXT301					0			0
Incoming Answered Call	21-09-2022	11:22	662	14		3324101406	0'00	0	00:00'41		0			0
Others	21-09-2022	11:22	146			EXT675					0			0
Incoming No Answer Call	21-09-2022	11:22	8820	45		3180048148	0'18	18	00:00'00		0		NA	0
Incoming Answered Call	21-09-2022	11:22	8506	15		3157086302	0'01	1	00:00'22		0		D0	0
Outgoing Call	21-09-2022	11:22	121	2		3014253850			00:01'01		0			0
Incoming Answered Call	21-09-2022	11:22	653	13		3006372641	0'00	0	00:01'20		0			0
Incoming Answered Call	21-09-2022	11:23	662	45		3180048148	0'00	0	00:00'21		0			0
Incoming Answered Call	21-09-2022	11:23	8506	16		3135552756	0'01	1	00:00'34		0		D0	0
Incoming Answered Call	21-09-2022	11:23	8506	17		3417153582	0'01	1	00:00'45		0		D0	0
Incoming No Answer Call	21-09-2022	11:23	8506	19		3061703015	0'01	1	00:00'00		0		NA	0
Incoming Answered Call	21-09-2022	11:23	8506	18		3035322848	0'01	1	00:00'38		0		D0	0
Others	21-09-2022	11:23	8012			EXT471					0			0
Others	21-09-2022	11:23	8000			EXT662					0			0
Incoming Answered Call	21-09-2022	11:23	661	15		3157086302	0'00	0	00:00'36		0			0
Incoming Answered Call	21-09-2022	11:23	8820	46		3180048148	0'00	0	00:00'05		0			0
Others	21-09-2022	11:23	434			EXT590					0			0
Incoming Answered Call	21-09-2022	11:23	8000	18		3035322848	0'00	0	00:00'17		0		TR	0
Incoming Answered Call	21-09-2022	11:23	8820	47		3154994663	0'00	0	00:00'03		0			0
Incoming Answered Call	21-09-2022	11:23	8506	20		3344901339	0'01	1	00:00'30		0		D0	0
Others	21-09-2022	11:23	519			EXT426					0			0
Others	21-09-2022	11:23	8000			EXT653					0			0
Incoming Answered Call	21-09-2022	11:23	8506	21		3114455211	0'01	1	00:00'21		0		D0	0
Incoming Answered Call	21-09-2022	11:23	122	16		3135552756	0'00	0	00:00'53		0			0
Incoming Answered Call	21-09-2022	11:23	8000	20		3344901339	0'00	0	00:00'09		0		TR	0
Incoming Answered Call	21-09-2022	11:24	661	46		3180048148	0'00	0	00:00'38		0			0
Others	21-09-2022	11:24	653			EXT692					0			0
Incoming Answered Call	21-09-2022	11:24	662	18		3035322848	0'00	0	00:00'35		0		TR	0
Others	21-09-2022	11:24	221			EXT421					0			0
Outgoing Call	21-09-2022	11:24	609	5		3156689937			00:00'31		0			0
Incoming Answered Call	21-09-2022	11:24	8820	48		3224496969	0'00	0	00:00'05		0			0
Incoming No Answer Call	21-09-2022	11:24	488	74		704	0'36	36	00:00'00		0		NA	0
Others	21-09-2022	11:24	158			EXT551					0			0
Incoming Answered Call	21-09-2022	11:24	8506	22		3432987609	0'01	1	00:00'58		0		D0	0
Others	21-09-2022	11:24	273			EXT405					0			0
Outgoing Call	21-09-2022	11:24	191	89		717			00:00'10		0			0
Others	21-09-2022	11:24	298			EXT126					0			0
Incoming Answered Call	21-09-2022	11:25	8506	23		3009446479	0'01	1	00:00'22		0		D0	0
Others	21-09-2022	11:25	621			EXT434					0			0
Others	21-09-2022	11:25	472			EXT277					0			0
Incoming No Answer Call	21-09-2022	11:25	8506	24		3432987609	0'22	22	00:00'00		0		NA	0
Incoming Answered Call	21-09-2022	11:25	544	73		771	0'11	11	00:00'19		0			0
Incoming Answered Call	21-09-2022	11:25	438	21		3114455211	0'00	0	00:01'17		0			0
Incoming Answered Call	21-09-2022	11:25	500	74		708	0'36	36	00:00'01		0			0
Others	21-09-2022	11:25	655			EXT615					0			0
Others	21-09-2022	11:25	121			EXT180					0			0
Incoming Answered Call	21-09-2022	11:25	662	24		3432987609	0'00	0	00:00'35		0			0
Incoming Answered Call	21-09-2022	11:25	653	20		3344901339	0'00	0	00:01'51		0		TR	0
Others	21-09-2022	11:25	507			EXT192					0			0
Others	21-09-2022	11:25	621			EXT546					0			0
Incoming Answered Call	21-09-2022	11:26	8506	26		553835743	0'01	1	00:00'04		0		D0	0
Incoming Answered Call	21-09-2022	11:26	8506	25		3248733850	0'01	1	00:00'31		0		D0	0
Others	21-09-2022	11:26	121			EXT421					0			0
Outgoing Call	21-09-2022	11:26	410	6		3054368117			00:00'46		0			0
Incoming Answered Call	21-09-2022	11:26	8506	27		553835743	0'01	1	00:00'15		0		D0	0
Incoming Answered Call	21-09-2022	11:26	608	27		553835743	0'00	0	00:00'14		0		TR	0
Others	21-09-2022	11:26	546			EXT310					0			0
Others	21-09-2022	11:26	214			EXT485					0			0
Others	21-09-2022	11:26	466			EXT375					0			0
Incoming Answered Call	21-09-2022	11:26	653	48		3224496969	0'00	0	00:02'31		0			0
Others	21-09-2022	11:27	121			EXT512					0			0
Others	21-09-2022	11:27	609			EXT203					0			0
Incoming Answered Call	21-09-2022	11:27	519	73		796	0'15	15	00:01'41		0			0
Others	21-09-2022	11:27	609			EXT301					0			0
Incoming Answered Call	21-09-2022	11:27	8506	28		3065344645	0'01	1	00:00'11		0		D0	0
Incoming Answered Call	21-09-2022	11:27	661	25		3248733850	0'00	0	00:01'30		0			0
Incoming No Answer Call	21-09-2022	11:28	8820	49		3084539490	0'18	18	00:00'00		0		NA	0
Incoming Answered Call	21-09-2022	11:28	8506	29		3111738573	0'01	1	00:00'40		0		D0	0
Incoming Answered Call	21-09-2022	11:28	122	29		3111738573	0'00	0	00:00'01		0			0
Others	21-09-2022	11:28	221			EXT222					0			0
Outgoing Call	21-09-2022	11:28	634	8		35740341			00:01'18		0			0
Others	21-09-2022	11:28	680			EXT125					0			0
Incoming Answered Call	21-09-2022	11:28	439	47		3154994663	0'00	0	00:04'51		0			0
Others	21-09-2022	11:28	141			EXT319					0			0
Incoming Answered Call	21-09-2022	11:28	662	28		3065344645	0'00	0	00:00'53		0			0
Others	21-09-2022	11:28	411			EXT125					0			0
Others	21-09-2022	11:28	680			EXT411					0			0
Incoming Answered Call	21-09-2022	11:29	661	49		3084539490	0'00	0	00:00'49		0			0
Others	21-09-2022	11:29	519			EXT295					0			0
Incoming No Answer Call	21-09-2022	11:29	8506	30		3111738573	0'40	40	00:00'00		0		NA	0
Outgoing Call	21-09-2022	11:29	8012	62		779			00:00'01		0			0
Others	21-09-2022	11:29	415			EXT644					0			0
Incoming Answered Call	21-09-2022	11:29	500	74		708	0'03	3	00:04'31		0			0
Others	21-09-2022	11:30	221			EXT457					0			0
Outgoing Call	21-09-2022	11:30	488	90		7044			00:04'07		0			0
Others	21-09-2022	11:30	488			EXT425					0			0
Others	21-09-2022	11:30	561			EXT639					0			0
Incoming Answered Call	21-09-2022	11:30	662	30		3111738573	0'00	0	00:01'03		0			0
Incoming Answered Call	21-09-2022	11:30	8506	1		3417153582	0'01	1	00:00'10		0		D0	0
Others	21-09-2022	11:30	530			EXT502					0			0
Others	21-09-2022	11:30	519			EXT222					0			0
Others	21-09-2022	11:30	648			EXT116					0			0
Incoming Answered Call	21-09-2022	11:30	8506	2		3417153582	0'01	1	00:00'03		0		D0	0
Outgoing Call	21-09-2022	11:30	146	12		3074419290			00:00'30		0			0
Incoming Answered Call	21-09-2022	11:30	8506	3		3417153582	0'01	1	00:00'10		0		D0	0
Incoming Answered Call	21-09-2022	11:30	444	73		705	0'19	19	00:00'57		0			0
Outgoing Call	21-09-2022	11:31	222	13		3338963012			00:00'24		0			0
Others	21-09-2022	11:31	222			EXT128					0			0
Others	21-09-2022	11:31	512			EXT121					0			0
Outgoing Call	21-09-2022	11:31	146	14		3074419290			00:00'09		0			0
Outgoing Call	21-09-2022	11:31	609	11		3350041733			00:02'13		0			0
Others	21-09-2022	11:31	425			EXT488					0			0
Incoming No Answer Call	21-09-2022	11:31	698	73		752	0'30	30	00:00'00		0		NA	0
Others	21-09-2022	11:31	417			EXT597					0			0
Others	21-09-2022	11:31	555			EXT530					0			0
Incoming Answered Call	21-09-2022	11:31	8506	4		673361253	0'01	1	00:00'18		0		D0	0
Others	21-09-2022	11:31	121			EXT512					0			0
Others	21-09-2022	11:31	256			EXT485					0			0
Others	21-09-2022	11:31	548			EXT419					0			0
Others	21-09-2022	11:32	180			EXT444					0			0
Outgoing Call	21-09-2022	11:32	519	63		702			00:01'27		0			0
Others	21-09-2022	11:32	8000			EXT410					0			0
Others	21-09-2022	11:32	8000			EXT410					0			0
Others	21-09-2022	11:32	419			EXT412					0			0
Others	21-09-2022	11:32	519			EXT216					0			0
Incoming Answered Call	21-09-2022	11:32	8000	4		673361253	0'00	0	00:00'17		0		TR	0
Incoming Answered Call	21-09-2022	11:32	8506	5		3149081242	0'00	0	00:00'28		0		D0	0
Others	21-09-2022	11:32	110			EXT180					0			0
Incoming Answered Call	21-09-2022	11:32	410	4		673361253	0'00	0	00:00'17		0		TR	0
Others	21-09-2022	11:32	455			EXT8801					0			0
Outgoing Call	21-09-2022	11:32	609	16		3350041733			00:00'21		0			0
Others	21-09-2022	11:32	110			EXT180					0			0
Others	21-09-2022	11:32	222			EXT457					0			0
Outgoing Call	21-09-2022	11:32	530	15		3024517275			00:00'46		0			0
Incoming Answered Call	21-09-2022	11:32	8506	6		3214746351	0'01	1	00:00'24		0		D0	0
Others	21-09-2022	11:32	329			EXT175					0			0
Others	21-09-2022	11:32	410			EXT608					0			0
Others	21-09-2022	11:32	555			EXT530					0			0
Others	21-09-2022	11:32	490			EXT485					0			0
Others	21-09-2022	11:32	128			EXT326					0			0
Incoming Answered Call	21-09-2022	11:32	634	5		3149081242	0'00	0	00:00'29		0		TR	0
Others	21-09-2022	11:32	128			EXT327					0			0
Incoming Answered Call	21-09-2022	11:33	410	4		673361253	0'00	0	00:00'33		0		TR	0
Incoming Answered Call	21-09-2022	11:33	8506	7		3214746351	0'01	1	00:00'16		0		D0	0
Others	21-09-2022	11:33	455			EXT475					0			0
Others	21-09-2022	11:33	385			EXT490					0			0
Incoming Answered Call	21-09-2022	11:33	8506	8		3126665596	0'01	1	00:00'22		0		D0	0
Incoming Answered Call	21-09-2022	11:33	8506	9		3214746351	0'01	1	00:00'25		0		D0	0
Incoming Answered Call	21-09-2022	11:33	310	74		710	0'14	14	00:02'34		0			0
Others	21-09-2022	11:33	490			EXT485					0			0
Incoming Answered Call	21-09-2022	11:33	T001	72		738	0'06	6	00:00'59		0		D0	0
Outgoing Call	21-09-2022	11:33	T070	18		3334688149			00:00'59		0			0
Others	21-09-2022	11:33	512			EXT544					0			0
Others	21-09-2022	11:34	590			EXT180					0			0
Outgoing Call	21-09-2022	11:34	547	17		3044111468			00:01'02		0			0
Incoming Answered Call	21-09-2022	11:34	439	9		3214746351	0'00	0	00:00'25		0			0
Incoming Answered Call	21-09-2022	11:34	608	4		673361253	0'00	0	00:01'17		0		TR	0
Incoming Answered Call	21-09-2022	11:34	261	73		761	0'05	5	00:01'38		0			0
Outgoing Call	21-09-2022	11:34	222	64		742			00:00'35		0			0
Incoming Answered Call	21-09-2022	11:34	8506	10		4299250191	0'00	0	00:00'13		0		D0	0
Others	21-09-2022	11:34	487			EXT417					0			0
Outgoing Call	21-09-2022	11:34	648	20		3247566666			00:01'13		0			0
Others	21-09-2022	11:35	337			EXT108					0			0
Outgoing Call	21-09-2022	11:35	121	21		3334151548			00:00'56		0			0
Others	21-09-2022	11:35	414			EXT274					0			0
Others	21-09-2022	11:35	530			EXT292					0			0
Others	21-09-2022	11:35	417			EXT597					0			0
Others	21-09-2022	11:35	414			EXT274					0			0
Others	21-09-2022	11:35	619			EXT180					0			0
Others	21-09-2022	11:35	500			EXT301					0			0
Others	21-09-2022	11:35	122			EXT438					0			0
Others	21-09-2022	11:35	488			EXT519					0			0
Incoming Answered Call	21-09-2022	11:35	634	10		4299250191	0'00	0	00:00'58		0		TR	0
Others	21-09-2022	11:35	274			EXT121					0			0
Incoming Answered Call	21-09-2022	11:35	8506	11		3334056770	0'01	1	00:00'33		0		D0	0
Others	21-09-2022	11:35	8000			EXT439					0			0
Others	21-09-2022	11:35	222			EXT519					0			0
Incoming Answered Call	21-09-2022	11:35	8820	50		3153589204	0'00	0	00:00'27		0			0
Incoming Answered Call	21-09-2022	11:35	8000	11		3334056770	0'00	0	00:00'09		0		TR	0
Incoming Answered Call	21-09-2022	11:36	274	8		3126665596	0'00	0	00:02'33		0		TR	0
Others	21-09-2022	11:36	175			EXT329					0			0
Others	21-09-2022	11:36	222			EXT519					0			0
Incoming Answered Call	21-09-2022	11:36	8506	12		3346276210	0'01	1	00:00'26		0		D0	0
Outgoing Call	21-09-2022	11:36	121	65		710			00:00'57		0			0
Incoming Answered Call	21-09-2022	11:36	8820	51		3127270241	0'00	0	00:00'06		0			0
Incoming Answered Call	21-09-2022	11:36	439	11		3334056770	0'00	0	00:00'41		0		TR	0
Incoming Answered Call	21-09-2022	11:36	8506	13		3248422338	0'01	1	00:00'37		0		D0	0
Others	21-09-2022	11:36	277			EXT472					0			0
Incoming Answered Call	21-09-2022	11:36	8506	15		3007948600	0'01	1	00:00'28		0		D0	0
Incoming Answered Call	21-09-2022	11:36	8506	16		4235229349	0'01	1	00:00'09		0		D0	0
Others	21-09-2022	11:36	122			EXT653					0			0
Others	21-09-2022	11:37	122			EXT653					0			0
Others	21-09-2022	11:37	269			EXT296					0			0
Incoming Answered Call	21-09-2022	11:37	122	15		3007948600	0'00	0	00:00'06		0			0
Incoming Answered Call	21-09-2022	11:37	662	51		3127270241	0'00	0	00:00'44		0			0
Incoming No Answer Call	21-09-2022	11:37	8506	14		3170681081	1'06	6	00:00'00		0		NA	0
Incoming Answered Call	21-09-2022	11:37	661	50		3153589204	0'00	0	00:01'14		0			0
Others	21-09-2022	11:37	411			EXT680					0			0
Outgoing Call	21-09-2022	11:37	609	23		3338244243			00:01'13		0			0
Others	21-09-2022	11:37	159			EXT336					0			0
Incoming Answered Call	21-09-2022	11:37	310	74		710	0'20	20	00:00'39		0			0
Others	21-09-2022	11:37	222			EXT104					0			0
Others	21-09-2022	11:37	388			EXT310					0			0
Others	21-09-2022	11:37	613			EXT274					0			0
Others	21-09-2022	11:37	388			EXT298					0			0
Incoming Answered Call	21-09-2022	11:37	653	15		3007948600	0'00	0	00:00'31		0		TR	0
Others	21-09-2022	11:37	388			EXT298					0			0
Incoming Answered Call	21-09-2022	11:37	8506	17		3336139226	0'01	1	00:00'28		0		D0	0
Incoming Answered Call	21-09-2022	11:37	653	12		3346276210	0'00	0	00:01'41		0			0
Others	21-09-2022	11:37	310			EXT388					0			0
Others	21-09-2022	11:37	655			EXT615					0			0
Incoming Answered Call	21-09-2022	11:38	8506	19		3336139226	0'01	1	00:00'09		0		D0	0
Others	21-09-2022	11:38	512			EXT388					0			0
Others	21-09-2022	11:38	512			EXT388					0			0
Incoming Answered Call	21-09-2022	11:38	8506	20		3453419688	0'01	1	00:00'10		0		D0	0
Incoming No Answer Call	21-09-2022	11:38	8506	18		3007948600	0'46	46	00:00'00		0		NA	0
Incoming Answered Call	21-09-2022	11:38	457	74		712	0'03	3	00:00'26		0			0
Incoming Answered Call	21-09-2022	11:38	439	13		3248422338	0'00	0	00:01'48		0			0
Others	21-09-2022	11:38	277			EXT134					0			0
Others	21-09-2022	11:38	104			EXT280					0			0
Others	21-09-2022	11:38	657			EXT121					0			0
Others	21-09-2022	11:39	616			EXT604					0			0
Others	21-09-2022	11:39	466			EXT375					0			0
Others	21-09-2022	11:39	389			EXT665					0			0
Others	21-09-2022	11:39	175			EXT329					0			0
Outgoing Call	21-09-2022	11:39	609	25		3038053480			00:00'43		0			0
Others	21-09-2022	11:39	691			EXT693					0			0
Others	21-09-2022	11:39	385			EXT490					0			0
Incoming Answered Call	21-09-2022	11:39	414	20		3453419688	0'00	0	00:00'50		0		TR	0
Others	21-09-2022	11:39	565			EXT530					0			0
Incoming Answered Call	21-09-2022	11:39	662	14		3170681081	0'00	0	00:02'19		0			0
Incoming Answered Call	21-09-2022	11:39	8506	22		3345478888	0'01	1	00:00'30		0		D0	0
Others	21-09-2022	11:39	191			EXT488					0			0
Others	21-09-2022	11:39	616			EXT608					0			0
Others	21-09-2022	11:39	8000			EXT438					0			0
Others	21-09-2022	11:39	175			EXT611					0			0
Others	21-09-2022	11:39	616			EXT604					0			0
Incoming Answered Call	21-09-2022	11:39	644	74		712	0'07	7	00:00'33		0			0
Others	21-09-2022	11:39	412			EXT222					0			0
Incoming Answered Call	21-09-2022	11:39	8506	23		3248422338	0'01	1	00:00'18		0		D0	0
Incoming Answered Call	21-09-2022	11:39	8000	22		3345478888	0'00	0	00:00'14		0		TR	0
Outgoing Call	21-09-2022	11:40	648	27		3016004957			00:01'08		0			0
Others	21-09-2022	11:40	662			EXT485					0			0
Outgoing Call	21-09-2022	11:40	439	29		3071871657			00:00'46		0			0
Incoming Answered Call	21-09-2022	11:40	426	16		4235229349	0'00	0	00:03'17		0		TR	0
Others	21-09-2022	11:40	438			EXT122					0			0
Incoming Answered Call	21-09-2022	11:40	8506	24		3014866766	0'00	0	00:00'31		0		D0	0
Incoming No Answer Call	21-09-2022	11:40	8506	25		3248422338	0'23	23	00:00'00		0		NA	0
Incoming Answered Call	21-09-2022	11:40	662	22		3345478888	0'00	0	00:00'29		0			0
Incoming Answered Call	21-09-2022	11:40	8801	74		732	0'31	31	00:00'00		0			0
Others	21-09-2022	11:40	128			EXT109					0			0
Incoming Answered Call	21-09-2022	11:40	8000	74		732	0'00	0	00:00'08		0			0
Others	21-09-2022	11:40	519			EXT216					0			0
Incoming Answered Call	21-09-2022	11:40	662	25		3248422338	0'00	0	00:00'36		0			0
Incoming No Answer Call	21-09-2022	11:40	8820	52		3212515186	0'17	17	00:00'00		0		NA	0
Outgoing Call	21-09-2022	11:40	609	30		3456726974			00:00'36		0			0
Incoming Answered Call	21-09-2022	11:41	485	22		3345478888	0'00	0	00:00'40		0		TR	0
Incoming Answered Call	21-09-2022	11:41	544	74		732	0'10	10	00:00'17		0			0
Others	21-09-2022	11:41	648			EXT301					0			0
Others	21-09-2022	11:41	175			EXT611					0			0
Incoming Answered Call	21-09-2022	11:41	488	73		704	0'07	7	00:04'05		0			0
Incoming Answered Call	21-09-2022	11:41	662	52		3212515186	0'00	0	00:00'37		0			0
Outgoing Call	21-09-2022	11:41	8506	67		708			00:02'13		0		TR	0
Others	21-09-2022	11:47	298			EXT388					0			0
Others	21-09-2022	11:47	388			EXT608					0			0
Incoming Answered Call	21-09-2022	11:47	439	30		3076945419	0'00	0	00:01'34		0			0
Incoming Answered Call	21-09-2022	11:47	8506	3		3104793334	0'00	0	00:00'49		0		D0	0
Incoming Answered Call	21-09-2022	11:47	653	59		3066491480	0'00	0	00:01'23		0			0
Outgoing Call	21-09-2022	11:47	425	69		720			00:05'01		0			0
Incoming Answered Call	21-09-2022	11:47	222	29		3004718647	0'00	0	00:02'31		0		TR	0
Incoming Answered Call	21-09-2022	11:47	8506	4		3014093537	0'01	1	00:00'31		0		D0	0
Outgoing Call	21-09-2022	11:47	488	20		995611382			00:01'05		0			0
Others	21-09-2022	11:47	292			EXT555					0			0
Others	21-09-2022	11:47	121			EXT168					0			0
Others	21-09-2022	11:47	298			EXT388					0			0
Others	21-09-2022	11:47	292			EXT501					0			0
Incoming Answered Call	21-09-2022	11:47	8506	7		3076945419	0'01	1	00:00'10		0		D0	0
Others	21-09-2022	11:48	665			EXT159					0			0
Incoming Answered Call	21-09-2022	11:48	438	1		3264563369	0'00	0	00:02'24		0			0
Incoming Answered Call	21-09-2022	11:48	8506	5		3104793334	0'01	1	00:00'46		0		D0	0
Incoming No Answer Call	21-09-2022	11:48	8506	6		3035413862	0'39	39	00:00'00		0		NA	0
Outgoing Call	21-09-2022	11:48	439	25		3143698382			00:00'25		0			0
Outgoing Call	21-09-2022	11:48	215	14		3235890398			00:02'17		0			0
Others	21-09-2022	11:48	665			EXT159					0			0
Incoming Answered Call	21-09-2022	11:48	653	4		3014093537	0'00	0	00:00'43		0			0
Others	21-09-2022	11:48	142			EXT443					0			0
Others	21-09-2022	11:48	222			EXT412					0			0
Outgoing Call	21-09-2022	11:48	662	24		3413447006			00:01'11		0			0
Outgoing Call	21-09-2022	11:48	609	26		3234388840			00:00'45		0			0
Others	21-09-2022	11:48	292			EXT555					0			0
Incoming Answered Call	21-09-2022	11:48	8820	31		3153829325	0'00	0	00:00'07		0			0
Incoming Answered Call	21-09-2022	11:48	661	7		3076945419	0'00	0	00:01'01		0			0
Others	21-09-2022	11:49	665			EXT8801					0			0
Others	21-09-2022	11:49	411			EXT529					0			0
Incoming Answered Call	21-09-2022	11:49	8506	8		3104793334	0'01	1	00:00'48		0		D0	0
Outgoing Call	21-09-2022	11:49	439	29		3014562030			00:00'22		0			0
Others	21-09-2022	11:49	425			EXT549					0			0
Incoming Answered Call	21-09-2022	11:49	438	6		3035413862	0'00	0	00:01'10		0			0
Others	21-09-2022	11:49	530			EXT555					0			0
Incoming No Answer Call	21-09-2022	11:49	8820	32		3005577959	0'18	18	00:00'00		0		NA	0
Others	21-09-2022	11:49	425			EXT488					0			0
Others	21-09-2022	11:49	108			EXT104					0			0
Others	21-09-2022	11:49	530			EXT555					0			0
Others	21-09-2022	11:49	665			EXT445					0			0
Incoming Answered Call	21-09-2022	11:49	8506	10		3104793334	0'01	1	00:00'28		0		D0	0
Others	21-09-2022	11:49	107			EXT679					0			0
Incoming Answered Call	21-09-2022	11:49	8820	33		3153589204	0'00	0	00:00'04		0			0
Incoming Answered Call	21-09-2022	11:49	8506	11		3014093537	0'01	1	00:00'27		0		D0	0
Others	21-09-2022	11:49	549			EXT425					0			0
Others	21-09-2022	11:49	122			EXT653					0			0
Outgoing Call	21-09-2022	11:50	488	27		995666552			00:01'56		0			0
Incoming Answered Call	21-09-2022	11:50	662	31		3153829325	0'00	0	00:01'13		0			0
Incoming No Answer Call	21-09-2022	11:50	698	74		752	0'04	4	00:00'00		0		NA	0
Incoming Answered Call	21-09-2022	11:50	122	11		3014093537	0'00	0	00:00'16		0			0
Incoming Answered Call	21-09-2022	11:50	661	33		3153589204	0'00	0	00:00'23		0			0
Others	21-09-2022	11:50	107			EXT678					0			0
Outgoing Call	21-09-2022	11:50	439	4		3046797701			00:00'49		0			0
Incoming Answered Call	21-09-2022	11:50	682	10		3104793334	0'00	0	00:00'54		0		TR	0
Others	21-09-2022	11:50	619			EXT692					0			0
Others	21-09-2022	11:50	561			EXT673					0			0
Incoming Answered Call	21-09-2022	11:50	653	11		3014093537	0'00	0	00:00'43		0		TR	0
Incoming Answered Call	21-09-2022	11:51	8506	12		4235465512	0'01	1	00:00'36		0		D0	0
Outgoing Call	21-09-2022	11:51	662	5		3043336322			00:00'25		0			0
Others	21-09-2022	11:51	413			EXT388					0			0
Others	21-09-2022	11:51	312			EXT675					0			0
Others	21-09-2022	11:51	8000			EXT653					0			0
Others	21-09-2022	11:51	686			EXT507					0			0
Others	21-09-2022	11:51	8000			EXT660					0			0
Outgoing Call	21-09-2022	11:51	175	3		519245523			00:01'48		0			0
Others	21-09-2022	11:51	561			EXT639					0			0
Incoming Answered Call	21-09-2022	11:51	8506	13		3147589340	0'01	1	00:00'22		0		D0	0
Outgoing Call	21-09-2022	11:51	519	70		702			00:01'50		0			0
Others	21-09-2022	11:51	159			EXT411					0			0
Incoming Answered Call	21-09-2022	11:51	438	32		3005577959	0'00	0	00:01'54		0			0
Outgoing Call	21-09-2022	11:51	215	28		3214364343			00:02'14		0			0
Others	21-09-2022	11:51	561			EXT673					0			0
Others	21-09-2022	11:51	488			EXT425					0			0
Incoming No Answer Call	21-09-2022	11:51	8506	16		3004455902	0'00	0	00:00'00		0		NA	0
Incoming Answered Call	21-09-2022	11:51	8000	12		4235465512	0'00	0	00:00'48		0		TR	0
Others	21-09-2022	11:51	8012			EXT168					0			0
Incoming Answered Call	21-09-2022	11:51	8506	1		3076945419	0'01	1	00:00'13		0		D0	0
Others	21-09-2022	11:51	122			EXT653					0			0
Outgoing Call	21-09-2022	11:51	661	7		3067527070			00:00'33		0			0
Incoming Answered Call	21-09-2022	11:51	695	74		752	0'12	12	00:01'35		0			0
Outgoing Call	21-09-2022	11:51	477	71		708			00:00'48		0			0
Others	21-09-2022	11:52	629			EXT405					0			0
Others	21-09-2022	11:52	122			EXT653					0			0
Incoming Answered Call	21-09-2022	11:52	8506	18		3004455902	0'01	1	00:00'09		0		D0	0
Others	21-09-2022	11:52	122			EXT653					0			0
Others	21-09-2022	11:52	425			EXT488					0			0
Incoming Answered Call	21-09-2022	11:52	122	1		3076945419	0'00	0	00:00'19		0			0
Others	21-09-2022	11:52	134			EXT539					0			0
Incoming Answered Call	21-09-2022	11:52	8506	9		4235480847	0'00	0	00:03'13		0		D0	0
Others	21-09-2022	11:52	135			EXT388					0			0
Incoming Answered Call	21-09-2022	11:52	653	13		3147589340	0'00	0	00:01'14		0			0
Incoming Answered Call	21-09-2022	11:52	8506	17		2136611151	0'01	1	00:00'36		0		D0	0
Incoming Answered Call	21-09-2022	11:52	653	1		3076945419	0'00	0	00:00'20		0		TR	0
Incoming Answered Call	21-09-2022	11:52	653	1		3076945419	0'00	0	00:00'01		0		TR	0
Others	21-09-2022	11:52	530			EXT555					0			0
Others	21-09-2022	11:52	107			EXT665					0			0
Others	21-09-2022	11:52	609			EXT558					0			0
Others	21-09-2022	11:52	8000			EXT107					0			0
Others	21-09-2022	11:52	8000			EXT107					0			0
Others	21-09-2022	11:52	8000			EXT107					0			0
Incoming Answered Call	21-09-2022	11:52	8000	17		2136611151	0'00	0	00:00'17		0		TR	0
Incoming Answered Call	21-09-2022	11:52	8506	21		3370437160	0'01	1	00:00'16		0		D0	0
Others	21-09-2022	11:52	141			EXT680					0			0
Incoming Answered Call	21-09-2022	11:52	8506	1		3076945419	0'01	1	00:00'09		0		D0	0
Outgoing Call	21-09-2022	11:53	580	72		705			00:01'06		0			0
Outgoing Call	21-09-2022	11:53	662	16		3404142175			00:00'33		0			0
Incoming Answered Call	21-09-2022	11:53	8820	35		3218823627	0'00	0	00:00'16		0			0
Outgoing Call	21-09-2022	11:53	439	8		3346894823			00:02'01		0			0
Incoming No Answer Call	21-09-2022	11:53	8820	34		3037737360	0'21	21	00:00'00		0		NA	0
Outgoing Call	21-09-2022	11:53	549	22		3070457751			00:00'15		0			0
Incoming Answered Call	21-09-2022	11:53	107	17		2136611151	0'00	0	00:00'58		0		TR	0
Incoming Answered Call	21-09-2022	11:53	653	1		3076945419	0'00	0	00:00'50		0			0
Incoming Answered Call	21-09-2022	11:53	439	34		3037737360	0'00	0	00:00'38		0			0
Others	21-09-2022	11:53	507			EXT112					0			0
Incoming No Answer Call	21-09-2022	11:53	8820	36		3370437160	0'41	41	00:00'00		0		NA	0
Incoming Answered Call	21-09-2022	11:53	8506	2		3017256851	0'01	1	00:00'37		0		D0	0
Others	21-09-2022	11:53	175			EXT405					0			0
Outgoing Call	21-09-2022	11:53	661	19		3181617724			00:00'50		0			0
Others	21-09-2022	11:53	122			EXT653					0			0
Incoming Answered Call	21-09-2022	11:54	8506	24		3139930315	0'01	1	00:00'30		0		D0	0
Incoming Answered Call	21-09-2022	11:54	122	2		3017256851	0'00	0	00:00'15		0			0
Outgoing Call	21-09-2022	11:54	368	20		03244283279*			00:01'42		0			0
Incoming Answered Call	21-09-2022	11:54	438	12		4235465512	0'00	0	00:02'36		0			0
Incoming Answered Call	21-09-2022	11:54	662	35		3218823627	0'00	0	00:01'19		0			0
Others	21-09-2022	11:54	410			EXT277					0			0
Incoming Answered Call	21-09-2022	11:54	653	2		3017256851	0'00	0	00:00'28		0		TR	0
Incoming Answered Call	21-09-2022	11:54	8506	25		3139930315	0'01	1	00:00'28		0		D0	0
Incoming Answered Call	21-09-2022	11:54	8506	26		4235180127	0'01	1	00:00'24		0		D0	0
Incoming Answered Call	21-09-2022	11:54	439	36		3370437160	0'00	0	00:00'58		0			0
Incoming Answered Call	21-09-2022	11:54	485	74		712	0'10	10	00:00'12		0			0
Outgoing Call	21-09-2022	11:55	519	23		3314498983			00:01'25		0			0
Outgoing Call	21-09-2022	11:55	547	27		3004367199			00:00'17		0			0
Incoming Answered Call	21-09-2022	11:55	8506	30		4235180127	0'01	1	00:00'09		0		D0	0
Others	21-09-2022	11:55	466			EXT375					0			0
Incoming Answered Call	21-09-2022	11:55	438	25		3139930315	0'00	0	00:00'42		0			0
Incoming Answered Call	21-09-2022	11:55	634	30		4235180127	0'00	0	00:00'13		0		TR	0
Others	21-09-2022	11:55	426			EXT298					0			0
Outgoing Call	21-09-2022	11:55	661	24		3054460129			00:00'38		0			0
Incoming No Answer Call	21-09-2022	11:55	443	74		712	0'39	39	00:00'00		0		NA	0
Incoming Answered Call	21-09-2022	11:55	107	17		2136611151	0'00	0	00:01'59		0		TR	0
Outgoing Call	21-09-2022	11:55	580	73		789			00:01'09		0			0
Incoming Answered Call	21-09-2022	11:56	8506	3		3263576947	0'01	1	00:00'24		0		D0	0
Incoming Answered Call	21-09-2022	11:56	8506	5		3147589340	0'01	1	00:00'09		0		D0	0
Others	21-09-2022	11:56	8000			EXT662					0			0
Others	21-09-2022	11:56	8000			EXT662					0			0
Incoming Answered Call	21-09-2022	11:56	8000	5		3147589340	0'00	0	00:00'03		0		TR	0
Incoming No Answer Call	21-09-2022	11:56	8506	4		3054121908	0'24	24	00:00'00		0		NA	0
Outgoing Call	21-09-2022	11:56	439	29		3130635261			00:00'38		0			0
Incoming No Answer Call	21-09-2022	11:56	443	74		712	0'22	22	00:00'00		0		NA	0
Incoming Answered Call	21-09-2022	11:56	8506	2		3001307255	0'01	1	00:01'18		0		D0	0
Others	21-09-2022	11:56	268			EXT273					0			0
Incoming Answered Call	21-09-2022	11:56	662	5		3147589340	0'00	0	00:00'23		0		TR	0
Others	21-09-2022	11:56	616			EXT203					0			0
Incoming Answered Call	21-09-2022	11:56	8506	6		3124935992	0'01	1	00:00'34		0		D0	0
Incoming Answered Call	21-09-2022	11:56	8506	2		3147589340	0'01	1	00:00'17		0		D0	0
Others	21-09-2022	11:56	122			EXT660					0			0
Incoming Answered Call	21-09-2022	11:56	8820	37		3153829325	0'00	0	00:00'08		0			0
Incoming Answered Call	21-09-2022	11:56	653	3		3263576947	0'00	0	00:00'52		0			0
Incoming Answered Call	21-09-2022	11:57	8506	5		3160410720	0'01	1	00:00'14		0		D0	0
Others	21-09-2022	11:57	680			EXT411					0			0
Others	21-09-2022	11:57	507			EXT298					0			0
Others	21-09-2022	11:57	108			EXT159					0			0
Incoming Answered Call	21-09-2022	11:57	8506	10		3157086302	0'01	1	00:00'18		0		D0	0
Others	21-09-2022	11:57	122			EXT653					0			0
Others	21-09-2022	11:57	122			EXT653					0			0
Others	21-09-2022	11:57	104			EXT146					0			0
Others	21-09-2022	11:57	108			EXT158					0			0
Incoming Answered Call	21-09-2022	11:57	122	2		3147589340	0'00	0	00:00'32		0			0
Incoming Answered Call	21-09-2022	11:57	122	10		3157086302	0'00	0	00:00'07		0			0
Outgoing Call	21-09-2022	11:57	159	8		3214188315			00:00'37		0			0
Incoming Answered Call	21-09-2022	11:57	662	4		3054121908	0'00	0	00:01'09		0			0
Incoming Answered Call	21-09-2022	11:57	8506	1		3066521219	0'01	1	00:03'11		0		D0	0
Outgoing Call	21-09-2022	11:57	530	11		3024517275			00:00'26		0			0
Incoming Answered Call	21-09-2022	11:57	653	10		3157086302	0'00	0	00:00'21		0		TR	0
Others	21-09-2022	11:57	684			EXT122					0			0
Others	21-09-2022	11:57	103			EXT405					0			0
Incoming Answered Call	21-09-2022	11:57	438	37		3153829325	0'00	0	00:01'00		0			0
Others	21-09-2022	11:58	122			EXT389					0			0
Incoming Answered Call	21-09-2022	11:58	8506	14		3007768368	0'00	0	00:00'20		0		D0	0
Incoming Answered Call	21-09-2022	11:58	634	5		3160410720	0'00	0	00:01'09		0		TR	0
Incoming Answered Call	21-09-2022	11:58	8801	73		732	0'07	7	00:00'00		0			0
Others	21-09-2022	11:58	425			EXT298					0			0
Incoming Answered Call	21-09-2022	11:58	8506	1		3126665596	0'01	1	00:00'20		0		D0	0
Incoming Answered Call	21-09-2022	11:58	8000	73		732	0'00	0	00:00'11		0			0
Outgoing Call	21-09-2022	11:58	306	13		3017166601			00:00'23		0			0
Others	21-09-2022	11:58	108			EXT465					0			0
Outgoing Call	21-09-2022	11:58	547	16		3264145847			00:00'09		0			0
Others	21-09-2022	11:58	426			EXT296					0			0
Incoming Answered Call	21-09-2022	11:58	661	6		3124935992	0'00	0	00:02'08		0			0
Incoming Answered Call	21-09-2022	11:58	8506	3		3367928888	0'01	1	00:00'27		0		D0	0
Incoming Answered Call	21-09-2022	11:58	439	2		3147589340	0'00	0	00:01'38		0			0
Incoming Answered Call	21-09-2022	11:59	8506	4		3007768368	0'01	1	00:00'42		0		D0	0
Incoming No Answer Call	21-09-2022	11:59	474	73		732	0'38	38	00:00'00		0		NA	0
Others	21-09-2022	11:59	590			EXT425					0			0
Others	21-09-2022	11:59	597			EXT444					0			0
Incoming Answered Call	21-09-2022	11:59	653	10		3157086302	0'00	0	00:01'22		0		TR	0
Outgoing Call	21-09-2022	11:59	168	75		779			00:00'07		0			0
Outgoing Call	21-09-2022	11:59	609	74		702			00:01'51		0			0
Others	21-09-2022	11:59	168			EXT121					0			0
Incoming Answered Call	21-09-2022	11:59	121	1		3126665596	0'00	0	00:01'20		0		TR	0
Others	21-09-2022	11:59	425			EXT426					0			0
Incoming Answered Call	21-09-2022	11:59	8506	2		3007768368	0'01	1	00:00'22		0		D0	0
Others	21-09-2022	11:59	269			EXT301					0			0
Incoming Answered Call	21-09-2022	11:59	438	3		3367928888	0'00	0	00:01'01		0			0
Incoming No Answer Call	21-09-2022	11:59	474	73		732	0'39	39	00:00'00		0		NA	0
Others	21-09-2022	12:00	168			EXT121					0			0
Incoming Answered Call	21-09-2022	12:00	8506	20		3354244306	0'01	1	00:00'40		0		D0	0
Others	21-09-2022	12:00	8000			EXT660					0			0
Others	21-09-2022	12:00	436			EXT8801					0			0
Others	21-09-2022	12:00	8000			EXT660					0			0
Incoming Answered Call	21-09-2022	12:00	8000	20		3354244306	0'00	0	00:00'02		0		TR	0
Incoming No Answer Call	21-09-2022	12:00	8820	38		3034875324	0'16	16	00:00'00		0		NA	0
Incoming Answered Call	21-09-2022	12:00	8506	1		553835749	0'01	1	00:00'11		0		D0	0
Outgoing Call	21-09-2022	12:00	661	18		3007652416			00:00'44		0			0
Others	21-09-2022	12:00	436			EXT485					0			0
Incoming Answered Call	21-09-2022	12:00	660	20		3354244306	0'00	0	00:00'21		0		TR	0
Incoming Answered Call	21-09-2022	12:00	8506	23		3331875196	0'01	1	00:00'26		0		D0	0
Incoming Answered Call	21-09-2022	12:00	653	2		3007768368	0'00	0	00:00'43		0			0
Incoming No Answer Call	21-09-2022	12:00	8506	25		3106494823	0'29	29	00:00'00		0		NA	0
Outgoing Call	21-09-2022	12:00	439	19		3124207988			00:00'52		0			0
Others	21-09-2022	12:00	410			EXT608					0			0
Incoming Answered Call	21-09-2022	12:00	474	74		732	0'06	6	00:00'52		0			0
Others	21-09-2022	12:00	425			EXT549					0			0
Incoming Answered Call	21-09-2022	12:01	410	23		3331875196	0'00	0	00:00'34		0		TR	0
Outgoing Call	21-09-2022	12:01	488	21		995666552			00:01'14		0			0
Others	21-09-2022	12:01	661			EXT8801					0			0
Incoming Answered Call	21-09-2022	12:01	661	20		3354244306	0'00	0	00:01'04		0			0
Incoming Answered Call	21-09-2022	12:01	608	23		3331875196	0'00	0	00:00'35		0		TR	0
Incoming Answered Call	21-09-2022	12:01	662	25		3106494823	0'00	0	00:01'00		0			0
Incoming Answered Call	21-09-2022	12:01	T001	73		742	0'12	12	00:01'29		0		D0	0
Outgoing Call	21-09-2022	12:01	T070	24		3204634614			00:01'29		0			0
Incoming No Answer Call	21-09-2022	12:01	8012	74		779	0'31	31	00:00'00		0		NA	0
Others	21-09-2022	12:02	684			EXT693					0			0
Incoming Answered Call	21-09-2022	12:02	438	38		3034875324	0'00	0	00:01'58		0			0
Others	21-09-2022	12:02	425			EXT443					0			0
Outgoing Call	21-09-2022	12:02	107	9		3324932231			00:04'59		0			0
Incoming Answered Call	21-09-2022	12:02	8506	30		3066521219	0'01	1	00:00'22		0		D0	0
Others	21-09-2022	12:02	122			EXT660					0			0
Incoming Answered Call	21-09-2022	12:02	8506	2		3354244306	0'01	1	00:00'41		0		D0	0
Incoming Answered Call	21-09-2022	12:02	122	30		3066521219	0'00	0	00:00'24		0			0
Others	21-09-2022	12:02	684			EXT680					0			0
Others	21-09-2022	12:02	277			EXT500					0			0
Outgoing Call	21-09-2022	12:02	439	29		3314093671			00:00'27		0			0
Others	21-09-2022	12:03	548			EXT419					0			0
Incoming Answered Call	21-09-2022	12:03	438	30		3066521219	0'00	0	00:00'24		0			0
Incoming Answered Call	21-09-2022	12:03	8506	3		3204820132	0'01	1	00:01'18		0		D0	0
Incoming Answered Call	21-09-2022	12:03	8000	3		3204820132	0'00	0	00:00'01		0		TR	0
Incoming Answered Call	21-09-2022	12:03	8820	39		3171821155	0'00	0	00:00'05		0			0
Incoming Answered Call	21-09-2022	12:03	616	1		553835749	0'00	0	00:03'09		0		TR	0
Incoming Answered Call	21-09-2022	12:03	8506	6		3075279683	0'01	1	00:00'23		0		D0	0
Others	21-09-2022	12:03	175			EXT530					0			0
Outgoing Call	21-09-2022	12:03	8000	76		724			00:00'16		0		TR	0
Incoming Answered Call	21-09-2022	12:03	8000	2		3354244306	0'00	0	00:00'57		0		TR	0
Incoming Answered Call	21-09-2022	12:03	8506	1		3204820132	0'01	1	00:00'09		0		D0	0
Outgoing Call	21-09-2022	12:03	662	4		3417899450			00:00'36		0			0
Others	21-09-2022	12:03	215			EXT255					0			0
Others	21-09-2022	12:03	8000			EXT527					0			0
Others	21-09-2022	12:03	425			EXT413					0			0
Incoming Answered Call	21-09-2022	12:03	8000	1		3204820132	0'00	0	00:00'21		0		TR	0
Others	21-09-2022	12:04	611			EXT444					0			0
Incoming Answered Call	21-09-2022	12:04	8506	2		3354244306	0'00	0	00:00'21		0		D0	0
Outgoing Call	21-09-2022	12:04	439	5		3349958448			00:00'49		0			0
Others	21-09-2022	12:04	277			EXT500					0			0
Incoming No Answer Call	21-09-2022	12:04	8506	3		3066521219	0'01	1	00:00'00		0		NA	0
Others	21-09-2022	12:04	684			EXT693					0			0
Incoming Answered Call	21-09-2022	12:04	661	39		3171821155	0'00	0	00:01'17		0			0
Incoming Answered Call	21-09-2022	12:04	8820	40		3030188827	0'01	1	00:00'01		0			0
Incoming Answered Call	21-09-2022	12:04	8000	2		3354244306	0'00	0	00:00'35		0		TR	0
Others	21-09-2022	12:04	107			EXT298					0			0
Incoming No Answer Call	21-09-2022	12:05	8506	3		3007927839	0'28	28	00:00'00		0		NA	0
Others	21-09-2022	12:05	507			EXT112					0			0
Incoming Answered Call	21-09-2022	12:05	438	6		3075279683	0'00	0	00:01'51		0			0
Others	21-09-2022	12:05	608			EXT405					0			0
Others	21-09-2022	12:05	364			EXT615					0			0
Others	21-09-2022	12:05	519			EXT295					0			0
Others	21-09-2022	12:05	656			EXT655					0			0
Incoming Answered Call	21-09-2022	12:05	8506	11		3317206281	0'00	0	00:00'29		0		D0	0
Others	21-09-2022	12:05	413			EXT388					0			0
Incoming Answered Call	21-09-2022	12:06	662	3		3007927839	0'00	0	00:01'06		0			0
Outgoing Call	21-09-2022	12:06	661	12		3097899652			00:00'57		0			0
Incoming Answered Call	21-09-2022	12:06	8820	41		3212515186	0'00	0	00:00'17		0			0
Incoming No Answer Call	21-09-2022	12:06	8506	2		3000583152	0'49	49	00:00'00		0		NA	0
Others	21-09-2022	12:06	609			EXT608					0			0
Outgoing Call	21-09-2022	12:06	220	77		752			00:00'00		0			0
Others	21-09-2022	12:06	530			EXT502					0			0
Incoming Answered Call	21-09-2022	12:06	527	1		3204820132	0'00	0	00:02'36		0		TR	0
Outgoing Call	21-09-2022	12:06	693	9		3334431343			00:01'46		0			0
Others	21-09-2022	12:06	684			EXT693					0			0
Others	21-09-2022	12:06	460			EXT530					0			0
Others	21-09-2022	12:07	460			EXT530					0			0
Others	21-09-2022	12:07	694			EXT475					0			0
Others	21-09-2022	12:07	460			EXT530					0			0
Others	21-09-2022	12:07	548			EXT117					0			0
Incoming Answered Call	21-09-2022	12:07	8506	18		3452813911	0'01	1	00:00'23		0		D0	0
Incoming Answered Call	21-09-2022	12:07	653	11		3317206281	0'00	0	00:01'57		0			0
Others	21-09-2022	12:07	122			EXT653					0			0
Others	21-09-2022	12:07	466			EXT375					0			0
Incoming Answered Call	21-09-2022	12:07	122	18		3452813911	0'00	0	00:00'09		0			0
Others	21-09-2022	12:07	629			EXT544					0			0
Incoming Answered Call	21-09-2022	12:07	653	18		3452813911	0'00	0	00:00'04		0		TR	0
Others	21-09-2022	12:08	530			EXT502					0			0
Others	21-09-2022	12:08	502			EXT292					0			0
Others	21-09-2022	12:08	530			EXT502					0			0
Incoming Answered Call	21-09-2022	12:08	438	41		3212515186	0'00	0	00:01'51		0			0
Outgoing Call	21-09-2022	12:08	544	16		3004900215			00:01'06		0			0
Outgoing Call	21-09-2022	12:08	661	15		3328585744			00:01'08		0			0
Others	21-09-2022	12:08	530			EXT502					0			0
Others	21-09-2022	12:08	214			EXT375					0			0
Incoming Answered Call	21-09-2022	12:08	314	74		780	0'07	7	00:00'26		0			0
Incoming Answered Call	21-09-2022	12:08	8506	1		3452813911	0'01	1	00:00'21		0		D0	0
Incoming Answered Call	21-09-2022	12:08	405	73		715	0'20	20	00:00'10		0			0
Incoming Answered Call	21-09-2022	12:08	8506	22		3224212743	0'01	1	00:00'09		0		D0	0
Incoming Answered Call	21-09-2022	12:08	8506	23		3004731031	0'01	1	00:00'14		0		D0	0
Others	21-09-2022	12:08	221			EXT466					0			0
Incoming Answered Call	21-09-2022	12:09	8506	3		3004731031	0'01	1	00:00'13		0		D0	0
Others	21-09-2022	12:09	298			EXT426					0			0
Incoming Answered Call	21-09-2022	12:09	662	2		3000583152	0'00	0	00:03'12		0			0
Incoming No Answer Call	21-09-2022	12:09	8820	42		3414901859	0'35	35	00:00'00		0		NA	0
Incoming Answered Call	21-09-2022	12:09	301	3		3004731031	0'00	0	00:00'23		0		TR	0
Others	21-09-2022	12:09	388			EXT413					0			0
Outgoing Call	21-09-2022	12:09	549	25		3015411472			00:00'35		0			0
Outgoing Call	21-09-2022	12:09	679	26		3314153631			00:00'16		0			0
Incoming Answered Call	21-09-2022	12:09	438	1		3452813911	0'00	0	00:01'18		0			0
Outgoing Call	21-09-2022	12:09	661	24		3038081515			00:00'41		0			0
Others	21-09-2022	12:10	438			EXT653					0			0
Incoming Answered Call	21-09-2022	12:10	222	22		3224212743	0'00	0	00:01'25		0		TR	0
Others	21-09-2022	12:10	108			EXT379					0			0
Others	21-09-2022	12:10	329			EXT611					0			0
Incoming Answered Call	21-09-2022	12:10	8506	28		3333488612	0'01	1	00:00'43		0		D0	0
Others	21-09-2022	12:10	8000			EXT439					0			0
Others	21-09-2022	12:10	8000			EXT439					0			0
Incoming Answered Call	21-09-2022	12:10	8000	28		3333488612	0'00	0	00:00'02		0		TR	0
Incoming Answered Call	21-09-2022	12:10	8506	3		3027071363	0'01	1	00:00'21		0		D0	0
Others	21-09-2022	12:10	8000			EXT662					0			0
Others	21-09-2022	12:10	8000			EXT662					0			0
Incoming Answered Call	21-09-2022	12:10	8000	3		3027071363	0'00	0	00:00'02		0		TR	0
Incoming Answered Call	21-09-2022	12:10	8506	4		3456726974	0'01	1	00:00'20		0		D0	0
Incoming Answered Call	21-09-2022	12:10	8506	29		3104135134	0'01	1	00:00'42		0		D0	0
Others	21-09-2022	12:10	8000			EXT661					0			0
Others	21-09-2022	12:10	8000			EXT661					0			0
Incoming Answered Call	21-09-2022	12:10	8000	29		3104135134	0'00	0	00:00'02		0		TR	0
Others	21-09-2022	12:10	158			EXT551					0			0
Incoming Answered Call	21-09-2022	12:10	662	42		3414901859	0'00	0	00:01'12		0			0
Incoming Answered Call	21-09-2022	12:10	662	3		3027071363	0'00	0	00:00'11		0		TR	0
Incoming Answered Call	21-09-2022	12:10	8820	43		3144281999	0'00	0	00:00'06		0			0
Incoming Answered Call	21-09-2022	12:10	8801	74		798	0'09	9	00:00'00		0			0
Others	21-09-2022	12:11	662			EXT8801					0			0
Incoming No Answer Call	21-09-2022	12:11	8506	5		3075279683	0'21	21	00:00'00		0		NA	0
Incoming Answered Call	21-09-2022	12:11	608	4		3456726974	0'00	0	00:00'31		0		TR	0
Outgoing Call	21-09-2022	12:11	439	1		3347840516			00:00'41		0			0
Incoming Answered Call	21-09-2022	12:11	439	28		3333488612	0'00	0	00:00'37		0		TR	0
Incoming Answered Call	21-09-2022	12:11	8000	74		798	0'00	0	00:00'13		0			0
Others	21-09-2022	12:11	608			EXT619					0			0
Others	21-09-2022	12:11	507			EXT530					0			0
Incoming Answered Call	21-09-2022	12:11	439	28		3333488612	0'00	0	00:00'03		0		TR	0
Incoming Answered Call	21-09-2022	12:11	662	3		3027071363	0'00	0	00:00'28		0		TR	0
Others	21-09-2022	12:11	8000			EXT660					0			0
Others	21-09-2022	12:11	548			EXT419					0			0
Incoming Answered Call	21-09-2022	12:11	8000	3		3027071363	0'00	0	00:00'08		0			0
Incoming Answered Call	21-09-2022	12:11	8506	6		3334431343	0'01	1	00:00'31		0		D0	0
Others	21-09-2022	12:11	8000			EXT439					0			0
Incoming Answered Call	21-09-2022	12:11	8000	6		3334431343	0'00	0	00:00'01		0		TR	0
[truncated: 97,487 more rows]
[truncated: 10 more columns]
