# Supplementary material for: Performance analysis: Securing SIP on multi-threaded/multi-core proxy server using public keys on Diffie–Hellman (DH) in single and multi-server queuing scenarios
Source: PLoS One. 2024 Jan 25;19(1):e0293626. doi: 10.1371/journal.pone.0293626 (PMC10810546; doi:10.1371/journal.pone.0293626)
Supplement: S2 Data — (CSV) [file pone.0293626.s003.csv]

calldate	clid	src	dst	dcontext	channel	dstchannel	lastapp	lastdata	duration	billsec	disposition	amaflags	accountcode	uniqueid	userfield
2022-10-18 17:46:52	"CLB-201" <799>	799	755	followme-check	PJSIP/799-000008a2	PJSIP/755-000008a3	Dial	PJSIP/755/sip:755@10.10.13.14:5160;user=phone,27,HhTtrIM(auto-blkvm)b(func-appl	68	52	ANSWERED	3		1666097212.4311
2022-10-18 17:42:29	"" <110>	110	701	ext-local	DAHDI/i1/110-77b	PJSIP/701-000008a1	Dial	PJSIP/701/sip:701@10.10.18.20:5060;user=phone,,HhTtrb(func-apply-sipheaders^s^1	13	0	NO ANSWER	3		1666096949.4309
2022-10-18 17:41:30	"" <180>	180	701	ext-local	DAHDI/i1/180-77a	PJSIP/701-000008a0	Dial	PJSIP/701/sip:701@10.10.18.20:5060;user=phone,,HhTtrb(func-apply-sipheaders^s^1	28	0	NO ANSWER	3		1666096890.4307
2022-10-18 17:34:30	"" <464>	464	717	ext-local	DAHDI/i1/464-779	PJSIP/717-0000089f	Dial	PJSIP/717/sip:717@10.10.13.11:5060;user=phone,15,HhTtrb(func-apply-sipheaders^s	12	0	ANSWERED	3		1666096470.4305
2022-10-18 17:34:03	"" <750>	750	221	from-internal	PJSIP/750-0000089e	DAHDI/i1/221-778	Dial	DAHDI/G0/221,300,Tb(func-apply-sipheaders^s^1)	38	0	BUSY	3		1666096443.4303
2022-10-18 17:32:46	"Rida Khawar (FOL)" <766>	766	767	followme-check	PJSIP/766-0000089c	PJSIP/767-0000089d	Dial	PJSIP/767/sip:767@10.17.0.204:5060;user=phone,27,HhTtrIM(auto-blkvm)b(func-appl	27	0	NO ANSWER	3		1666096366.4301
2022-10-18 17:31:52	"" <7004>	7004	03334288935	from-internal	PJSIP/7004-0000089b	DAHDI/i1/903334288935-777	Dial	DAHDI/G0/903334288935,300,Tb(func-apply-sipheaders^s^1)	308	300	ANSWERED	3		1666096312.4299
2022-10-18 17:30:57	"" <750>	750	221	from-internal	PJSIP/750-0000089a	DAHDI/i1/221-776	Dial	DAHDI/G0/221,300,Tb(func-apply-sipheaders^s^1)	36	0	BUSY	3		1666096257.4297
2022-10-18 17:30:03	"" <7004>	7004	03204730178	from-internal	PJSIP/7004-00000899	DAHDI/i1/903204730178-775	Dial	DAHDI/G0/903204730178,300,Tb(func-apply-sipheaders^s^1)	39	0	BUSY	3		1666096203.4295
2022-10-18 17:30:00	"" <750>	750	221	from-internal	PJSIP/750-00000898	DAHDI/i1/221-774	Dial	DAHDI/G0/221,300,Tb(func-apply-sipheaders^s^1)	38	0	BUSY	3		1666096200.4293
2022-10-18 17:28:52	"" <221>	221	750	followme-check	DAHDI/i1/221-773	PJSIP/750-00000897	Dial	PJSIP/750/sip:750@10.10.13.13:5060;user=phone,27,HhTtrIM(auto-blkvm)b(func-appl	35	30	ANSWERED	3		1666096132.4291
2022-10-18 17:07:39	"Ms. Shaista Anwar (FOL)" <739>	739	707	followme-check	PJSIP/739-00000896	SIP/707-00000077	Dial	SIP/707,27,HhTtrIM(auto-blkvm)b(func-apply-sipheaders^s^1),	10	4	ANSWERED	3		1666094859.4289
2022-10-18 17:05:17	"" <762>	762	338	from-internal	PJSIP/762-00000895	DAHDI/i1/338-772	Dial	DAHDI/G0/338,300,Tb(func-apply-sipheaders^s^1)	14	0	NO ANSWER	3		1666094717.4287
2022-10-18 17:04:50	"" <762>	762	158	from-internal	PJSIP/762-00000894	DAHDI/i1/158-771	Dial	DAHDI/G0/158,300,Tb(func-apply-sipheaders^s^1)	24	0	NO ANSWER	3		1666094690.4285
2022-10-18 17:03:46	"" <003334688149>	003334688149	738	followme-check	DAHDI/i1/003334688149-770	PJSIP/738-00000893	Dial	PJSIP/738/sip:738@10.17.0.138:5060;user=phone,27,HhTtrIM(auto-blkvm)b(func-appl	27	0	NO ANSWER	3		1666094626.4283
2022-10-18 16:59:01	"Front Desk (C-Block)" <705>	705	755	followme-check	PJSIP/705-00000891	PJSIP/755-00000892	Dial	PJSIP/755/sip:755@10.10.13.14:5160;user=phone,27,HhTtrIM(auto-blkvm)b(func-appl	34	15	ANSWERED	3		1666094341.4281
2022-10-18 16:56:53	"" <1025019>	1025019	03174940840	from-internal	PJSIP/751-00000890	DAHDI/i1/903174940840-76f	Dial	DAHDI/G0/903174940840,300,Tb(func-apply-sipheaders^s^1)	1	0	NO ANSWER	3		1666094213.4279
2022-10-18 16:56:41	"" <1025019>	1025019	03174940840	from-internal	PJSIP/751-0000088f	DAHDI/i1/903174940840-76e	Dial	DAHDI/G0/903174940840,300,Tb(func-apply-sipheaders^s^1)	1	0	NO ANSWER	3		1666094201.4277
2022-10-18 16:56:16	"" <1025019>	1025019	03164425176	from-internal	PJSIP/751-0000088e	DAHDI/i1/903164425176-76d	Dial	DAHDI/G0/903164425176,300,Tb(func-apply-sipheaders^s^1)	8	0	NO ANSWER	3		1666094176.4275
2022-10-18 16:52:59	"Front Desk (C-Block)" <705>	705	755	followme-check	PJSIP/705-0000088c	PJSIP/755-0000088d	Dial	PJSIP/755/sip:755@10.10.13.14:5160;user=phone,27,HhTtrIM(auto-blkvm)b(func-appl	91	81	ANSWERED	3		1666093979.4273
2022-10-18 16:52:48	"" <389>	389	724	followme-check	DAHDI/i1/389-76c	PJSIP/724-0000088b	Dial	PJSIP/724/sip:724@10.17.0.234:5060;user=phone,27,HhTtrIM(auto-blkvm)b(func-appl	26	0	NO ANSWER	3		1666093968.4271
2022-10-18 16:46:18	"" <705>	705	426	from-internal	PJSIP/705-0000088a	DAHDI/i1/426-76b	Dial	DAHDI/G0/426,300,Tb(func-apply-sipheaders^s^1)	20	15	ANSWERED	3		1666093578.4269
2022-10-18 16:45:38	"" <107>	107	7004	ext-local	DAHDI/i1/107-76a	PJSIP/7004-00000889	Dial	PJSIP/7004/sip:7004@10.10.13.15:5060;user=phone,,HhTtrb(func-apply-sipheaders^s	47	8	ANSWERED	3		1666093538.4267
2022-10-18 16:43:38	"" <705>	705	530	from-internal	PJSIP/705-00000888	DAHDI/i1/530-769	Dial	DAHDI/G0/530,300,Tb(func-apply-sipheaders^s^1)	50	45	ANSWERED	3		1666093418.4265
2022-10-18 16:42:15	"" <107>	107	7004	ext-local	DAHDI/i1/107-768	PJSIP/7004-00000887	Dial	PJSIP/7004/sip:7004@10.10.13.15:5060;user=phone,,HhTtrb(func-apply-sipheaders^s	45	22	ANSWERED	3		1666093335.4263
2022-10-18 16:42:13	"" <780>	780	560	from-internal	PJSIP/780-00000886	DAHDI/i1/560-767	Dial	DAHDI/G0/560,300,Tb(func-apply-sipheaders^s^1)	206	197	ANSWERED	3		1666093333.4261
2022-10-18 16:42:01	"" <762>	762	338	from-internal	PJSIP/762-00000885	DAHDI/i1/338-766	Dial	DAHDI/G0/338,300,Tb(func-apply-sipheaders^s^1)	29	0	NO ANSWER	3		1666093321.4259
2022-10-18 16:41:36	"" <107>	107	7004	ext-local	DAHDI/i1/107-765	PJSIP/7004-00000884	Dial	PJSIP/7004/sip:7004@10.10.13.15:5060;user=phone,,HhTtrb(func-apply-sipheaders^s	18	0	NO ANSWER	3		1666093296.4257
2022-10-18 16:40:30	"" <107>	107	7004	ext-local	DAHDI/i1/107-764	PJSIP/7004-00000883	Dial	PJSIP/7004/sip:7004@10.10.13.15:5060;user=phone,,HhTtrb(func-apply-sipheaders^s	60	0	NO ANSWER	3		1666093230.4255
2022-10-18 16:40:23	"" <765>	765	141	from-internal	PJSIP/765-00000882	DAHDI/i1/141-763	Dial	DAHDI/G0/141,300,Tb(func-apply-sipheaders^s^1)	38	0	BUSY	3		1666093223.4253
2022-10-18 16:39:56	"" <762>	762	158	from-internal	PJSIP/762-00000881	DAHDI/i1/158-762	Dial	DAHDI/G0/158,300,Tb(func-apply-sipheaders^s^1)	34	0	NO ANSWER	3		1666093196.4251
2022-10-18 16:38:45	"" <702>	702	443	from-internal	PJSIP/702-00000880	DAHDI/i1/443-761	Dial	DAHDI/G0/443,300,Tb(func-apply-sipheaders^s^1)	226	199	ANSWERED	3		1666093125.4249
2022-10-18 16:38:41	"" <702>	702	485	from-internal	PJSIP/702-0000087f	DAHDI/i1/485-760	Dial	DAHDI/G0/485,300,Tb(func-apply-sipheaders^s^1)	0	0	BUSY	3		1666093121.4247
2022-10-18 16:37:56	"" <702>	702	485	from-internal	PJSIP/702-0000087e	DAHDI/i1/485-75f	Dial	DAHDI/G0/485,300,Tb(func-apply-sipheaders^s^1)	0	0	BUSY	3		1666093076.4245
2022-10-18 16:37:35	"" <708>	708	411	from-internal	SIP/708-00000076	DAHDI/i1/411-75e	Dial	DAHDI/G0/411,300,Tb(func-apply-sipheaders^s^1)	21	0	NO ANSWER	3		1666093055.4243
2022-10-18 16:37:12	"" <702>	702	485	from-internal	PJSIP/702-0000087d	DAHDI/i1/485-75d	Dial	DAHDI/G0/485,300,Tb(func-apply-sipheaders^s^1)	0	0	BUSY	3		1666093032.4241
2022-10-18 16:37:07	"" <702>	702	485	from-internal	PJSIP/702-0000087c	DAHDI/i1/485-75c	Dial	DAHDI/G0/485,300,Tb(func-apply-sipheaders^s^1)	0	0	BUSY	3		1666093027.4239
2022-10-18 16:36:45	"" <762>	762	139	from-internal	PJSIP/762-0000087b	DAHDI/i1/139-75b	Dial	DAHDI/G0/139,300,Tb(func-apply-sipheaders^s^1)	70	61	ANSWERED	3		1666093005.4237
2022-10-18 16:35:42	"" <762>	762	490	from-internal	PJSIP/762-0000087a	DAHDI/i1/490-75a	Dial	DAHDI/G0/490,300,Tb(func-apply-sipheaders^s^1)	60	53	ANSWERED	3		1666092942.4235
2022-10-18 16:30:57	"" <560>	560	780	ext-local	DAHDI/i1/560-759		VoiceMail	780@default,u	10	10	ANSWERED	3		1666092642.4233
2022-10-18 16:30:42	"" <560>	560	780	ext-local	DAHDI/i1/560-759	PJSIP/780-00000879	Dial	PJSIP/780/sip:780@10.17.0.180:5060;user=phone,15,HhTtrb(func-apply-sipheaders^s	15	0	NO ANSWER	3		1666092642.4233
2022-10-18 16:29:42	"" <762>	762	222	from-internal	PJSIP/762-00000878	DAHDI/i1/222-758	Dial	DAHDI/G0/222,300,Tb(func-apply-sipheaders^s^1)	91	82	ANSWERED	3		1666092582.4231
2022-10-18 16:29:17	"" <762>	762	158	from-internal	PJSIP/762-00000877	DAHDI/i1/158-757	Dial	DAHDI/G0/158,300,Tb(func-apply-sipheaders^s^1)	21	0	NO ANSWER	3		1666092557.4229
2022-10-18 16:29:07	"" <762>	762	222	from-internal	PJSIP/762-00000876	DAHDI/i1/222-756	Dial	DAHDI/G0/222,300,Tb(func-apply-sipheaders^s^1)	0	0	BUSY	3		1666092547.4227
2022-10-18 16:28:31	"" <665>	665	770	followme-check	DAHDI/i1/665-755	PJSIP/770-00000875	Dial	PJSIP/770/sip:770@10.17.0.207:5060;user=phone,27,HhTtrIM(auto-blkvm)b(func-appl	67	47	ANSWERED	3		1666092511.4225
2022-10-18 16:28:02	"Ms. Maria Zaidi (FMS)" <724>	724	701	ext-local	PJSIP/724-00000873	PJSIP/701-00000874	Dial	PJSIP/701/sip:701@10.10.18.20:5060;user=phone,,HhTtrIb(func-apply-sipheaders^s^	33	30	ANSWERED	3		1666092482.4223
2022-10-18 16:27:21	"UGP Office, FOMS" <762>	762	708	followme-check	PJSIP/762-00000872	SIP/708-00000075	Dial	SIP/708,27,HhTtrIM(auto-blkvm)b(func-apply-sipheaders^s^1),	85	72	ANSWERED	3		1666092441.4221
2022-10-18 16:27:17	"" <724>	724	03326173424	from-internal	PJSIP/724-00000871	DAHDI/i1/903326173424-754	Dial	DAHDI/G0/903326173424,300,Tb(func-apply-sipheaders^s^1)	42	36	ANSWERED	3		1666092437.4219
2022-10-18 16:27:03	"Mr. Imran Shahzad (FMS)" <768>	768	701	ext-local	PJSIP/768-0000086f	PJSIP/701-00000870	Dial	PJSIP/701/sip:701@10.10.18.20:5060;user=phone,,HhTtrIb(func-apply-sipheaders^s^	32	30	ANSWERED	3		1666092423.4217
2022-10-18 16:26:59	"" <222>	222	742	followme-check	DAHDI/i1/222-752	PJSIP/742-0000086d	Dial	PJSIP/742/sip:742@10.17.0.225:5060;user=phone,27,HhTtrIM(auto-blkvm)b(func-appl	12	0	NO ANSWER	3		1666092419.4213
2022-10-18 16:26:59	"" <724>	724	03326173242	from-internal	PJSIP/724-0000086e	DAHDI/i1/903326173242-753	Dial	DAHDI/G0/903326173242,300,Tb(func-apply-sipheaders^s^1)	1	0	NO ANSWER	3		1666092419.4215
2022-10-18 16:26:52	"UGP Office, FOMS" <762>	762	707	followme-check	PJSIP/762-0000086c	SIP/707-00000074	Dial	SIP/707,27,HhTtrIM(auto-blkvm)b(func-apply-sipheaders^s^1),	25	17	ANSWERED	3		1666092412.4211
2022-10-18 16:26:46	"" <724>	724	03326173242	from-internal	PJSIP/724-0000086b	DAHDI/i1/903326173242-751	Dial	DAHDI/G0/903326173242,300,Tb(func-apply-sipheaders^s^1)	2	0	NO ANSWER	3		1666092406.4209
2022-10-18 16:26:41	"Dr. Shafique Uqaili" <701>	701		from-internal	PJSIP/701-0000086a	DAHDI/i1/903326173424-74f	Return		19	19	ANSWERED	3		1666092392.4208
2022-10-18 16:26:40	"Dr. Shafique Uqaili" <701>	701	701	from-internal-xfer	Local/701@from-internal-xfer-00000020;1	DAHDI/i1/903326173424-74f			0	0	ANSWERED	3		1666092392.4206
2022-10-18 16:26:32	"CID:702" <03326173424>	03326173424	701	ext-local	Local/701@from-internal-xfer-00000020;2	PJSIP/701-0000086a	Dial	PJSIP/701/sip:701@10.10.18.20:5060;user=phone,,HhTtrIb(func-apply-sipheaders^s^	9	5	ANSWERED	3		1666092392.4207
2022-10-18 16:26:32	"" <702>	702	03326173424	from-internal	PJSIP/702-00000868	Local/701@from-internal-xfer-00000020;1	Dial	DAHDI/G0/903326173424,300,Tb(func-apply-sipheaders^s^1)	8	8	ANSWERED	3		1666092377.4202
2022-10-18 16:26:31	"" <724>	724	03326173242	from-internal	PJSIP/724-00000869	DAHDI/i1/903326173242-750	Dial	DAHDI/G0/903326173242,300,Tb(func-apply-sipheaders^s^1)	2	0	NO ANSWER	3		1666092391.4204
2022-10-18 16:26:17	"" <702>	702	03326173424	from-internal	PJSIP/702-00000868	DAHDI/i1/903326173424-74f	Dial	DAHDI/G0/903326173424,300,Tb(func-apply-sipheaders^s^1)	14	8	ANSWERED	3		1666092377.4202
2022-10-18 16:25:23	"" <762>	762	171	from-internal	PJSIP/762-00000867	DAHDI/i1/171-74e	Dial	DAHDI/G0/171,300,Tb(func-apply-sipheaders^s^1)	71	63	ANSWERED	3		1666092323.4200
2022-10-18 16:25:08	"" <222>	222	742	followme-check	DAHDI/i1/222-74d	PJSIP/742-00000866	Dial	PJSIP/742/sip:742@10.17.0.225:5060;user=phone,27,HhTtrIM(auto-blkvm)b(func-appl	27	0	NO ANSWER	3		1666092308.4198
2022-10-18 16:24:24	"Ms. Shaista Anwar (FOL)" <739>	739	707	followme-check	PJSIP/739-00000865	SIP/707-00000073	Dial	SIP/707,27,HhTtrIM(auto-blkvm)b(func-apply-sipheaders^s^1),	21	15	ANSWERED	3		1666092264.4196
2022-10-18 16:24:19	"" <7112>	7112	485	from-internal	PJSIP/7112-00000864	DAHDI/i1/485-74c	Dial	DAHDI/G0/485,300,Tb(func-apply-sipheaders^s^1)	36	0	NO ANSWER	3		1666092259.4194
2022-10-18 16:23:53	"Dr. Shafique Uqaili" <701>	701	724	followme-check	PJSIP/701-00000862	PJSIP/724-00000863	Dial	PJSIP/724/sip:724@10.17.0.234:5060;user=phone,27,HhTtrIM(auto-blkvm)b(func-appl	38	35	ANSWERED	3		1666092233.4192
2022-10-18 16:23:35	"" <7112>	7112	485	from-internal	PJSIP/7112-00000861	DAHDI/i1/485-74b	Dial	DAHDI/G0/485,300,Tb(func-apply-sipheaders^s^1)	38	0	BUSY	3		1666092215.4190
2022-10-18 16:23:07	"" <705>	705	203	from-internal	PJSIP/705-00000860	DAHDI/i1/203-74a	Dial	DAHDI/G0/203,300,Tb(func-apply-sipheaders^s^1)	24	0	NO ANSWER	3		1666092187.4188
2022-10-18 16:22:44	"PA to Dean FMS" <702>	702	724	followme-check	PJSIP/702-0000085e	PJSIP/724-0000085f	Dial	PJSIP/724/sip:724@10.17.0.234:5060;user=phone,27,HhTtrIM(auto-blkvm)b(func-appl	33	20	ANSWERED	3		1666092164.4186
2022-10-18 16:22:42	"" <748>	748	665	from-internal	PJSIP/748-0000085d	DAHDI/i1/665-749	Dial	DAHDI/G0/665,300,Tb(func-apply-sipheaders^s^1)	115	103	ANSWERED	3		1666092162.4184
2022-10-18 16:22:28	"" <762>	762	146	from-internal	PJSIP/762-0000085c	DAHDI/i1/146-748	Dial	DAHDI/G0/146,300,Tb(func-apply-sipheaders^s^1)	124	118	ANSWERED	3		1666092148.4182
2022-10-18 16:22:14	"" <724>	724	03214465465	from-internal	PJSIP/724-0000085b	DAHDI/i1/903214465465-747	Dial	DAHDI/G0/903214465465,300,Tb(func-apply-sipheaders^s^1)	26	20	ANSWERED	3		1666092134.4180
2022-10-18 16:22:07	"PA to Dean FMS" <702>	702	724	followme-check	PJSIP/702-00000859	PJSIP/724-0000085a	Dial	PJSIP/724/sip:724@10.17.0.234:5060;user=phone,27,HhTtrIM(auto-blkvm)b(func-appl	0	0	BUSY	3		1666092127.4178
2022-10-18 16:22:04	"" <762>	762	159	from-internal	PJSIP/762-00000858	DAHDI/i1/159-746	Dial	DAHDI/G0/159,300,Tb(func-apply-sipheaders^s^1)	14	0	NO ANSWER	3		1666092124.4176
2022-10-18 16:21:52	"Dr. Shafique Uqaili" <701>	701	702	ext-local	PJSIP/701-00000856	PJSIP/702-00000857	Dial	PJSIP/702/sip:702@10.17.0.219:5060;user=phone,,HhTtrIb(func-apply-sipheaders^s^	11	3	ANSWERED	3		1666092112.4174
2022-10-18 16:21:28	"" <762>	762	158	from-internal	PJSIP/762-00000855	DAHDI/i1/158-745	Dial	DAHDI/G0/158,300,Tb(func-apply-sipheaders^s^1)	33	0	NO ANSWER	3		1666092088.4172
2022-10-18 16:21:16	"" <780>	780	222	from-internal	PJSIP/780-00000854	DAHDI/i1/222-744	Dial	DAHDI/G0/222,300,Tb(func-apply-sipheaders^s^1)	0	0	BUSY	3		1666092076.4170
2022-10-18 16:19:55	"" <780>	780	146	from-internal	PJSIP/780-00000853	DAHDI/i1/146-743	Dial	DAHDI/G0/146,300,Tb(func-apply-sipheaders^s^1)	45	39	ANSWERED	3		1666091995.4168
2022-10-18 16:19:52	"" <721>	721	389	from-internal	PJSIP/721-00000852	DAHDI/i1/389-742	Dial	DAHDI/G0/389,300,Tb(func-apply-sipheaders^s^1)	42	28	ANSWERED	3		1666091992.4166
2022-10-18 16:19:47	"" <146>	146	780	ext-local	DAHDI/i1/146-741		VoiceMail	780@default,u	5	5	ANSWERED	3		1666091972.4164
2022-10-18 16:19:32	"" <146>	146	780	ext-local	DAHDI/i1/146-741	PJSIP/780-00000851	Dial	PJSIP/780/sip:780@10.17.0.180:5060;user=phone,15,HhTtrb(func-apply-sipheaders^s	15	0	NO ANSWER	3		1666091972.4164
2022-10-18 16:19:01	"" <772>	772	560	from-internal	PJSIP/772-00000850	DAHDI/i1/560-740	Dial	DAHDI/G0/560,300,Tb(func-apply-sipheaders^s^1)	0	0	NO ANSWER	3		1666091941.4162
2022-10-18 16:17:50	"" <560>	560	772	ext-local	DAHDI/i1/560-73f	PJSIP/772-0000084f	Dial	PJSIP/772/sip:772@10.17.0.210:5060;user=phone,,HhTtrb(func-apply-sipheaders^s^1	27	0	NO ANSWER	3		1666091870.4160
2022-10-18 16:17:14	"" <702>	702	216	from-internal	PJSIP/702-0000084e	DAHDI/i1/216-73e	Dial	DAHDI/G0/216,300,Tb(func-apply-sipheaders^s^1)	22	20	ANSWERED	3		1666091834.4158
2022-10-18 16:16:23	"" <762>	762	301	from-internal	PJSIP/762-0000084d	DAHDI/i1/301-73d	Dial	DAHDI/G0/301,300,Tb(func-apply-sipheaders^s^1)	186	177	ANSWERED	3		1666091783.4156
2022-10-18 16:15:30	"" <513>	513	702	ext-local	DAHDI/i1/513-73c	PJSIP/702-0000084c	Dial	PJSIP/702/sip:702@10.17.0.219:5060;user=phone,,HhTtrb(func-apply-sipheaders^s^1	80	64	ANSWERED	3		1666091730.4154
2022-10-18 16:15:20	"" <779>	779	03204900995	from-internal	PJSIP/779-0000084b	DAHDI/i1/903204900995-73b	Dial	DAHDI/G0/903204900995,300,Tb(func-apply-sipheaders^s^1)	46	32	ANSWERED	3		1666091720.4152
2022-10-18 16:14:50	"" <701>	701	216	from-internal	PJSIP/701-0000084a	DAHDI/i1/216-73a	Dial	DAHDI/G0/216,300,Tb(func-apply-sipheaders^s^1)	41	38	ANSWERED	3		1666091690.4150
2022-10-18 16:14:42	"" <513>	513	705	ext-local	DAHDI/i1/513-739	PJSIP/705-00000849	Dial	PJSIP/705/sip:705@10.17.0.96:5060;user=phone,,HhTtrb(func-apply-sipheaders^s^1)	29	25	ANSWERED	3		1666091682.4148
2022-10-18 16:14:14	"" <779>	779	141	from-internal	PJSIP/779-00000848	DAHDI/i1/141-738	Dial	DAHDI/G0/141,300,Tb(func-apply-sipheaders^s^1)	38	0	BUSY	3		1666091654.4146
2022-10-18 16:13:55	"" <549>	549	710	followme-check	DAHDI/i1/549-737	PJSIP/710-00000847	Dial	PJSIP/710/sip:710@10.10.6.20:5060;user=phone,27,HhTtrIM(auto-blkvm)b(func-apply	39	34	ANSWERED	3		1666091635.4144
2022-10-18 16:13:10	"" <797>	797	216	from-internal	PJSIP/797-00000846	DAHDI/i1/216-736	Dial	DAHDI/G0/216,300,Tb(func-apply-sipheaders^s^1)	49	47	ANSWERED	3		1666091590.4142
2022-10-18 16:11:39	"" <779>	779	296	from-internal	PJSIP/779-00000845	DAHDI/i1/296-735	Dial	DAHDI/G0/296,300,Tb(func-apply-sipheaders^s^1)	71	54	ANSWERED	3		1666091499.4140
2022-10-18 16:10:59	"" <779>	779	658	from-internal	PJSIP/779-00000844	DAHDI/i1/658-734	Dial	DAHDI/G0/658,300,Tb(func-apply-sipheaders^s^1)	37	0	NO ANSWER	3		1666091459.4138
2022-10-18 16:09:09	"" <549>	549	710	followme-check	DAHDI/i1/549-733	PJSIP/710-00000843	Dial	PJSIP/710/sip:710@10.10.6.20:5060;user=phone,27,HhTtrIM(auto-blkvm)b(func-apply	24	19	ANSWERED	3		1666091349.4136
2022-10-18 16:08:27	"Dr. Shafique Uqaili" <701>	701	762	followme-check	PJSIP/701-00000841	PJSIP/762-00000842	Dial	PJSIP/762/sip:762@10.17.0.162:5060;user=phone,27,HhTtrIM(auto-blkvm)b(func-appl	34	18	ANSWERED	3		1666091307.4134
2022-10-18 16:08:03	"Dr. Shafique Uqaili" <701>	701	702	ext-local	PJSIP/701-0000083f	PJSIP/702-00000840	Dial	PJSIP/702/sip:702@10.17.0.219:5060;user=phone,,HhTtrIb(func-apply-sipheaders^s^	17	9	ANSWERED	3		1666091283.4132
2022-10-18 16:07:35	"Dr. Shafique Uqaili" <701>	701	761	followme-check	PJSIP/701-0000083d	PJSIP/761-0000083e	Dial	PJSIP/761/sip:761@10.17.0.161:5160;user=phone,27,HhTtrIM(auto-blkvm)b(func-appl	24	17	ANSWERED	3		1666091255.4130
2022-10-18 16:07:15	"" <705>	705	474	from-internal	PJSIP/705-0000083c	DAHDI/i1/474-732	Dial	DAHDI/G0/474,300,Tb(func-apply-sipheaders^s^1)	182	153	ANSWERED	3		1666091235.4128
2022-10-18 16:06:58	"" <216>	216	797	ext-local	DAHDI/i1/216-731	PJSIP/797-0000083b	Dial	PJSIP/797/sip:797@10.17.0.197:5060;user=phone,,HhTtrb(func-apply-sipheaders^s^1	48	41	ANSWERED	3		1666091218.4126
2022-10-18 16:05:48	"Ms. Shaista Anwar (FOL)" <739>	739	707	followme-check	PJSIP/739-0000083a	SIP/707-00000072	Dial	SIP/707,27,HhTtrIM(auto-blkvm)b(func-apply-sipheaders^s^1),	47	42	ANSWERED	3		1666091148.4124
2022-10-18 16:05:21	"" <627>	627	701	ext-local	DAHDI/i1/627-730	PJSIP/701-00000839	Dial	PJSIP/701/sip:701@10.10.18.20:5060;user=phone,,HhTtrb(func-apply-sipheaders^s^1	53	44	ANSWERED	3		1666091121.4122
2022-10-18 16:04:23	"" <216>	216	701	ext-local	DAHDI/i1/216-72f	PJSIP/701-00000838	Dial	PJSIP/701/sip:701@10.10.18.20:5060;user=phone,,HhTtrb(func-apply-sipheaders^s^1	58	50	ANSWERED	3		1666091063.4120
2022-10-18 16:03:54	"Ms. Shaista Anwar (FOL)" <739>	739	708	followme-check	PJSIP/739-00000837	SIP/708-00000071	Dial	SIP/708,27,HhTtrIM(auto-blkvm)b(func-apply-sipheaders^s^1),	108	98	ANSWERED	3		1666091034.4118
2022-10-18 16:03:43	"" <216>	216	702	ext-local	DAHDI/i1/216-72e	PJSIP/702-00000836	Dial	PJSIP/702/sip:702@10.17.0.219:5060;user=phone,,HhTtrb(func-apply-sipheaders^s^1	28	20	ANSWERED	3		1666091023.4116
2022-10-18 16:03:04	"Dr. Abdul Waheed" <714>	714	762	followme-check	PJSIP/714-00000834	PJSIP/762-00000835	Dial	PJSIP/762/sip:762@10.17.0.162:5060;user=phone,27,HhTtrIM(auto-blkvm)b(func-appl	100	80	ANSWERED	3		1666090984.4114
2022-10-18 16:01:47	"" <748>	748	485	from-internal	PJSIP/748-00000833	DAHDI/i1/485-72d	Dial	DAHDI/G0/485,300,Tb(func-apply-sipheaders^s^1)	104	99	ANSWERED	3		1666090907.4112
2022-10-18 16:01:46	"" <799>	799	544	from-internal	PJSIP/799-00000832	DAHDI/i1/544-72c	Dial	DAHDI/G0/544,300,Tb(func-apply-sipheaders^s^1)	50	25	ANSWERED	3		1666090906.4110
2022-10-18 16:01:28	"" <748>	748	0	from-internal	PJSIP/748-00000831	DAHDI/i1/0-72b	Dial	DAHDI/G0/0,300,Tb(func-apply-sipheaders^s^1)	13	6	ANSWERED	3		1666090888.4108
2022-10-18 15:59:47	"" <724>	724	03444559500	from-internal	PJSIP/724-00000830	DAHDI/i1/903444559500-72a	Dial	DAHDI/G0/903444559500,300,Tb(func-apply-sipheaders^s^1)	40	0	NO ANSWER	3		1666090787.4106
2022-10-18 15:59:10	"" <779>	779	296	from-internal	PJSIP/779-0000082f	DAHDI/i1/296-729	Dial	DAHDI/G0/296,300,Tb(func-apply-sipheaders^s^1)	0	0	BUSY	3		1666090750.4104
2022-10-18 15:57:39	"" <216>	216	797	ext-local	DAHDI/i1/216-728	PJSIP/797-0000082d	Dial	PJSIP/797/sip:797@10.17.0.197:5060;user=phone,,HhTtrb(func-apply-sipheaders^s^1	27	25	ANSWERED	3		1666090659.4101
2022-10-18 15:57:05	"" <714>	714	203	from-internal	PJSIP/714-0000082c	DAHDI/i1/203-727	Dial	DAHDI/G0/203,300,Tb(func-apply-sipheaders^s^1)	28	0	NO ANSWER	3		1666090625.4099
2022-10-18 15:56:58	"" <296>	296	779	ext-local	DAHDI/i1/296-726	PJSIP/779-0000082b	Dial	PJSIP/779/sip:779@10.10.13.12:5060;user=phone,15,HhTtrb(func-apply-sipheaders^s	58	52	ANSWERED	3		1666090618.4097
2022-10-18 15:56:17	"" <529>	529	797	ext-local	DAHDI/i1/529-725	PJSIP/797-0000082a	Dial	PJSIP/797/sip:797@10.17.0.197:5060;user=phone,,HhTtrb(func-apply-sipheaders^s^1	38	34	ANSWERED	3		1666090577.4095
2022-10-18 15:56:15	"" <216>	216	702	ext-local	DAHDI/i1/216-724	PJSIP/702-00000829	Dial	PJSIP/702/sip:702@10.17.0.219:5060;user=phone,,HhTtrb(func-apply-sipheaders^s^1	77	73	ANSWERED	3		1666090575.4093
2022-10-18 15:53:13	"" <222>	222	742	followme-check	DAHDI/i1/222-721	PJSIP/742-00000828	Dial	PJSIP/742/sip:742@10.17.0.225:5060;user=phone,27,HhTtrIM(auto-blkvm)b(func-appl	66	62	ANSWERED	3		1666090393.4089
2022-10-18 15:52:24	"" <742>	742	411	from-internal	PJSIP/742-00000827	DAHDI/i1/411-71e	Dial	DAHDI/G0/411,300,Tb(func-apply-sipheaders^s^1)	21	0	NO ANSWER	3		1666090344.4085
2022-10-18 15:52:02	"" <742>	742	411	from-internal	PJSIP/742-00000826	DAHDI/i1/411-71d	Dial	DAHDI/G0/411,300,Tb(func-apply-sipheaders^s^1)	20	0	NO ANSWER	3		1666090322.4083
2022-10-18 15:51:52	"" <529>	529	762	followme-check	DAHDI/i1/529-71c	PJSIP/762-00000825	Dial	PJSIP/762/sip:762@10.17.0.162:5060;user=phone,27,HhTtrIM(auto-blkvm)b(func-appl	55	42	ANSWERED	3		1666090312.4081
2022-10-18 15:51:16	"" <779>	779	03016704804	from-internal	PJSIP/779-00000824	DAHDI/i1/903016704804-71b	Dial	DAHDI/G0/903016704804,300,Tb(func-apply-sipheaders^s^1)	76	53	ANSWERED	3		1666090276.4079
2022-10-18 15:51:01	"" <748>	748	0	from-internal	PJSIP/748-00000823	DAHDI/i1/0-71a	Dial	DAHDI/G0/0,300,Tb(func-apply-sipheaders^s^1)	38	0	BUSY	3		1666090261.4077
2022-10-18 15:50:03	"" <310>	310	710	followme-check	DAHDI/i1/310-719	PJSIP/710-00000822	Dial	PJSIP/710/sip:710@10.10.6.20:5060;user=phone,27,HhTtrIM(auto-blkvm)b(func-apply	27	21	ANSWERED	3		1666090203.4075
2022-10-18 15:49:15	"" <742>	742	411	from-internal	PJSIP/742-00000821	DAHDI/i1/411-718	Dial	DAHDI/G0/411,300,Tb(func-apply-sipheaders^s^1)	51	0	NO ANSWER	3		1666090155.4073
2022-10-18 15:49:02	"" <773>	773	314	from-internal	PJSIP/773-00000820	DAHDI/i1/314-717	Dial	DAHDI/G0/314,300,Tb(func-apply-sipheaders^s^1)	29	18	ANSWERED	3		1666090142.4071
2022-10-18 15:46:52	"" <765>	765	141	from-internal	PJSIP/765-0000081f	DAHDI/i1/141-716	Dial	DAHDI/G0/141,300,Tb(func-apply-sipheaders^s^1)	38	0	BUSY	3		1666090012.4069
2022-10-18 15:46:26	"" <765>	765	000	from-internal	PJSIP/765-0000081e	DAHDI/i1/000-715	Dial	DAHDI/G0/000,300,Tb(func-apply-sipheaders^s^1)	16	8	ANSWERED	3		1666089986.4067
2022-10-18 15:46:20	"" <705>	705	530	from-internal	PJSIP/705-0000081d	DAHDI/i1/530-714	Dial	DAHDI/G0/530,300,Tb(func-apply-sipheaders^s^1)	0	0	BUSY	3		1666089980.4065
2022-10-18 15:44:31	"5th Floor Faclulty C-Building" <715>	715	724	followme-check	PJSIP/715-0000081b	PJSIP/724-0000081c	Dial	PJSIP/724/sip:724@10.17.0.234:5060;user=phone,27,HhTtrIM(auto-blkvm)b(func-appl	183	174	ANSWERED	3		1666089871.4063
2022-10-18 15:44:22	"" <701>	701	203	from-internal	PJSIP/701-0000081a	DAHDI/i1/203-713	Dial	DAHDI/G0/203,300,Tb(func-apply-sipheaders^s^1)	28	0	NO ANSWER	3		1666089862.4061
2022-10-18 15:43:06	"" <764>	764	544	from-internal	PJSIP/764-00000819	DAHDI/i1/544-712	Dial	DAHDI/G0/544,300,Tb(func-apply-sipheaders^s^1)	0	0	BUSY	3		1666089786.4059
2022-10-18 15:41:45	"" <742>	742	457	from-internal	PJSIP/742-00000818	DAHDI/i1/457-711	Dial	DAHDI/G0/457,300,Tb(func-apply-sipheaders^s^1)	301	295	ANSWERED	3		1666089705.4057
2022-10-18 15:41:28	"Ms. Shaista Anwar (FOL)" <739>	739	708	followme-check	PJSIP/739-00000817	SIP/708-00000070	Dial	SIP/708,27,HhTtrIM(auto-blkvm)b(func-apply-sipheaders^s^1),	23	21	ANSWERED	3		1666089688.4055
2022-10-18 15:40:44	"" <761>	761	03215617932	from-internal	PJSIP/761-00000816	DAHDI/i1/903215617932-710	Dial	DAHDI/G0/903215617932,300,Tb(func-apply-sipheaders^s^1)	22	11	ANSWERED	3		1666089644.4053
2022-10-18 15:40:32	"Ms. Shaista Anwar (FOL)" <739>	739	707	followme-check	PJSIP/739-00000815	SIP/707-0000006f	Dial	SIP/707,27,HhTtrIM(auto-blkvm)b(func-apply-sipheaders^s^1),	48	31	ANSWERED	3		1666089632.4051
2022-10-18 15:39:25	"Rida Khawar (FOL)" <766>	766	739	followme-check	PJSIP/766-00000813	PJSIP/739-00000814	Dial	PJSIP/739/sip:739@10.17.0.139:5060;user=phone,27,HhTtrIM(auto-blkvm)b(func-appl	54	52	ANSWERED	3		1666089565.4049
2022-10-18 15:39:15	"Ms. Ammara Afzal Siddiqui (FOL)" <738>	738	707	followme-check	PJSIP/738-00000812	SIP/707-0000006e	Dial	SIP/707,27,HhTtrIM(auto-blkvm)b(func-apply-sipheaders^s^1),	93	87	ANSWERED	3		1666089555.4047
2022-10-18 15:38:51	"Dean FOL" <707>	707	740	followme-check	SIP/707-0000006d	PJSIP/740-00000811	Dial	PJSIP/740/sip:740@10.17.0.142:5060;user=phone,27,HhTtrIM(auto-blkvm)b(func-appl	14	0	NO ANSWER	3		1666089531.4045
2022-10-18 15:38:24	"" <714>	714	203	from-internal	PJSIP/714-00000810	DAHDI/i1/203-70f	Dial	DAHDI/G0/203,300,Tb(func-apply-sipheaders^s^1)	36	0	BUSY	3		1666089504.4043
2022-10-18 15:38:20	"PA to Dean FOL" <708>	708	739	followme-check	SIP/708-0000006c	PJSIP/739-0000080f	Dial	PJSIP/739/sip:739@10.17.0.139:5060;user=phone,27,HhTtrIM(auto-blkvm)b(func-appl	37	31	ANSWERED	3		1666089500.4041
2022-10-18 15:34:11	"" <277>	277	710	followme-check	DAHDI/i1/277-70e	PJSIP/710-0000080e	Dial	PJSIP/710/sip:710@10.10.6.20:5060;user=phone,27,HhTtrIM(auto-blkvm)b(func-apply	88	68	ANSWERED	3		1666089251.4039
2022-10-18 15:33:02	"" <785>	785	03334605608	from-internal	PJSIP/785-0000080d	DAHDI/i1/903334605608-70d	Dial	DAHDI/G0/903334605608,300,Tb(func-apply-sipheaders^s^1)	87	77	ANSWERED	3		1666089182.4037
2022-10-18 15:32:56	"" <256>	256	768	followme-check	DAHDI/i1/256-70c	PJSIP/768-0000080c	Dial	PJSIP/768/sip:768@10.17.0.205:5060;user=phone,27,HhTtrIM(auto-blkvm)b(func-appl	37	35	ANSWERED	3		1666089176.4035
2022-10-18 15:32:15	"" <785>	785	203	from-internal	PJSIP/785-0000080b	DAHDI/i1/203-70b	Dial	DAHDI/G0/203,300,Tb(func-apply-sipheaders^s^1)	32	0	NO ANSWER	3		1666089135.4033
2022-10-18 15:31:46	"" <779>	779	03324042866	from-internal	PJSIP/779-0000080a	DAHDI/i1/903324042866-70a	Dial	DAHDI/G0/903324042866,300,Tb(func-apply-sipheaders^s^1)	28	19	ANSWERED	3		1666089106.4031
2022-10-18 15:31:39	"" <742>	742	485	from-internal	PJSIP/742-00000809	DAHDI/i1/485-709	Dial	DAHDI/G0/485,300,Tb(func-apply-sipheaders^s^1)	95	92	ANSWERED	3		1666089099.4029
2022-10-18 15:30:50	"Rida Khawar (FOL)" <766>	766	708	followme-check	PJSIP/766-00000808	SIP/708-0000006b	Dial	SIP/708,27,HhTtrIM(auto-blkvm)b(func-apply-sipheaders^s^1),	72	69	ANSWERED	3		1666089050.4027
2022-10-18 15:30:37	"" <742>	742	443	from-internal	PJSIP/742-00000807	DAHDI/i1/443-708	Dial	DAHDI/G0/443,300,Tb(func-apply-sipheaders^s^1)	48	20	ANSWERED	3		1666089037.4025
2022-10-18 15:29:52	"" <734>	734	180	from-internal	PJSIP/734-00000806	DAHDI/i1/180-707	Dial	DAHDI/G0/180,300,Tb(func-apply-sipheaders^s^1)	70	61	ANSWERED	3		1666088992.4023
2022-10-18 15:29:13	"" <742>	742	419	from-internal	PJSIP/742-00000805	DAHDI/i1/419-706	Dial	DAHDI/G0/419,300,Tb(func-apply-sipheaders^s^1)	80	77	ANSWERED	3		1666088953.4021
2022-10-18 15:29:03	"PA to Dean FMS" <702>	702	734	followme-check	PJSIP/702-00000803	PJSIP/734-00000804	Dial	PJSIP/734/sip:734@10.17.0.244:5160;user=phone,27,HhTtrIM(auto-blkvm)b(func-appl	38	34	ANSWERED	3		1666088943.4019
2022-10-18 15:29:01	"" <742>	742	419	from-internal	PJSIP/742-00000802	DAHDI/i1/419-705	Dial	DAHDI/G0/419,300,Tb(func-apply-sipheaders^s^1)	0	0	BUSY	3		1666088941.4017
2022-10-18 15:28:14	"" <444>	444	717	ext-local	DAHDI/i1/444-704	PJSIP/717-00000801	Dial	PJSIP/717/sip:717@10.10.13.11:5060;user=phone,15,HhTtrb(func-apply-sipheaders^s	28	26	ANSWERED	3		1666088894.4015
2022-10-18 15:27:31	"Amjad Niaz" <425>	425	705	ext-local	DAHDI/i1/425-703	PJSIP/705-00000800	Dial	PJSIP/705/sip:705@10.17.0.96:5060;user=phone,,HhTtrb(func-apply-sipheaders^s^1)	71	65	ANSWERED	3		1666088851.4013
2022-10-18 15:27:16	"" <707>	707	547	from-internal	SIP/707-0000006a	DAHDI/i1/547-702	Dial	DAHDI/G0/547,300,Tb(func-apply-sipheaders^s^1)	130	123	ANSWERED	3		1666088836.4011
2022-10-18 15:27:05	"" <180>	180	702	ext-local	DAHDI/i1/180-701	PJSIP/702-000007ff	Dial	PJSIP/702/sip:702@10.17.0.219:5060;user=phone,,HhTtrb(func-apply-sipheaders^s^1	33	21	ANSWERED	3		1666088825.4009
2022-10-18 15:27:03	"Dr. Shafique Uqaili" <701>	701	s	macro-dial-one	PJSIP/701-000007fe	PJSIP/768-000007fd	ExecIf	0?Set(MASTER_CHANNEL(CONNECTEDLINE(name))=)	204	204	ANSWERED	3		1666088816.4008
2022-10-18 15:27:02	"Dr. Shafique Uqaili" <701>	701	701	from-internal-xfer	Local/701@from-internal-xfer-0000001f;1	PJSIP/768-000007fd			0	0	ANSWERED	3		1666088816.4006
2022-10-18 15:26:56	"Mr. Imran Shahzad (FMS)" <768>	768	701	ext-local	Local/701@from-internal-xfer-0000001f;2	PJSIP/701-000007fe	Dial	PJSIP/701/sip:701@10.10.18.20:5060;user=phone,,HhTtrM(auto-blkvm)Ib(func-apply-	7	5	ANSWERED	3		1666088816.4007
2022-10-18 15:26:56	"PA to Dean FMS" <702>	702	768	followme-check	PJSIP/702-000007fc	Local/701@from-internal-xfer-0000001f;1	Dial	PJSIP/768/sip:768@10.17.0.205:5060;user=phone,27,HhTtrIM(auto-blkvm)b(func-appl	6	6	ANSWERED	3		1666088806.4004
2022-10-18 15:26:46	"PA to Dean FMS" <702>	702	768	followme-check	PJSIP/702-000007fc	PJSIP/768-000007fd	Dial	PJSIP/768/sip:768@10.17.0.205:5060;user=phone,27,HhTtrIM(auto-blkvm)b(func-appl	10	7	ANSWERED	3		1666088806.4004
2022-10-18 15:26:31	"Dr. Shafique Uqaili" <701>	701	702	ext-local	PJSIP/701-000007fa	PJSIP/702-000007fb	Dial	PJSIP/702/sip:702@10.17.0.219:5060;user=phone,,HhTtrIb(func-apply-sipheaders^s^	10	5	ANSWERED	3		1666088791.4002
2022-10-18 15:26:14	"" <764>	764	665	from-internal	PJSIP/764-000007f9	DAHDI/i1/665-700	Dial	DAHDI/G0/665,300,Tb(func-apply-sipheaders^s^1)	45	40	ANSWERED	3		1666088774.4000
2022-10-18 15:25:24	"" <222>	222	742	followme-check	DAHDI/i1/222-6ff	PJSIP/742-000007f8	Dial	PJSIP/742/sip:742@10.17.0.225:5060;user=phone,27,HhTtrIM(auto-blkvm)b(func-appl	26	0	NO ANSWER	3		1666088724.3998
2022-10-18 15:24:40	"" <7004>	7004	107	from-internal	PJSIP/7004-000007f7	DAHDI/i1/107-6fe	Dial	DAHDI/G0/107,300,Tb(func-apply-sipheaders^s^1)	25	17	ANSWERED	3		1666088680.3996
2022-10-18 15:22:49	"Amjad Niaz" <425>	425	705	ext-local	DAHDI/i1/425-6fd	PJSIP/705-000007f6	Dial	PJSIP/705/sip:705@10.17.0.96:5060;user=phone,,HhTtrb(func-apply-sipheaders^s^1)	26	21	ANSWERED	3		1666088569.3994
2022-10-18 15:21:51	"" <7004>	7004	426	from-internal	PJSIP/7004-000007f5	DAHDI/i1/426-6fc	Dial	DAHDI/G0/426,300,Tb(func-apply-sipheaders^s^1)	60	48	ANSWERED	3		1666088511.3992
2022-10-18 15:21:16	"" <762>	762	03005202503	from-internal	PJSIP/762-000007f4	DAHDI/i1/903005202503-6fb	Dial	DAHDI/G0/903005202503,300,Tb(func-apply-sipheaders^s^1)	99	88	ANSWERED	3		1666088476.3990
2022-10-18 15:20:58	"" <592>	592	752	followme-check	DAHDI/i1/592-6fa	PJSIP/752-000007f3	Dial	PJSIP/752/sip:752@10.17.0.152:5060;user=phone,27,HhTtrIM(auto-blkvm)b(func-appl	91	85	ANSWERED	3		1666088458.3988
2022-10-18 15:20:15	"Dean FOL" <707>	707	708	followme-check	SIP/707-00000068	SIP/708-00000069	Dial	SIP/708,27,HhTtrIM(auto-blkvm)b(func-apply-sipheaders^s^1),	32	27	ANSWERED	3		1666088415.3986
2022-10-18 15:20:13	"" <799>	799	474	from-internal	PJSIP/799-000007f2	DAHDI/i1/474-6f9	Dial	DAHDI/G0/474,300,Tb(func-apply-sipheaders^s^1)	26	13	ANSWERED	3		1666088413.3984
2022-10-18 15:19:18	"" <761>	761	03215617932	from-internal	PJSIP/761-000007f1	DAHDI/i1/903215617932-6f8	Dial	DAHDI/G0/903215617932,300,Tb(func-apply-sipheaders^s^1)	34	16	ANSWERED	3		1666088358.3982
2022-10-18 15:19:16	"" <770>	770	03006467545	from-internal	PJSIP/770-000007f0	DAHDI/i1/903006467545-6f7	Dial	DAHDI/G0/903006467545,300,Tb(func-apply-sipheaders^s^1)	178	150	ANSWERED	3		1666088356.3980
2022-10-18 15:19:14	"" <799>	799	474	from-internal	PJSIP/799-000007ef	DAHDI/i1/474-6f6	Dial	DAHDI/G0/474,300,Tb(func-apply-sipheaders^s^1)	0	0	BUSY	3		1666088354.3978
2022-10-18 15:19:04	"" <724>	724	368	from-internal	PJSIP/724-000007ee	DAHDI/i1/368-6f5	Dial	DAHDI/G0/368,300,Tb(func-apply-sipheaders^s^1)	46	38	ANSWERED	3		1666088344.3976
2022-10-18 15:18:40	"Dean FOL" <707>	707	738	followme-check	SIP/707-00000067	PJSIP/738-000007ed	Dial	PJSIP/738/sip:738@10.17.0.138:5060;user=phone,27,HhTtrIM(auto-blkvm)b(func-appl	37	26	ANSWERED	3		1666088320.3974
2022-10-18 15:18:34	"" <768>	768	03314445911	from-internal	PJSIP/768-000007ec	DAHDI/i1/903314445911-6f4	Dial	DAHDI/G0/903314445911,300,Tb(func-apply-sipheaders^s^1)	82	72	ANSWERED	3		1666088314.3972
2022-10-18 15:18:03	"" <180>	180	702	ext-local	DAHDI/i1/180-6f3	PJSIP/702-000007eb	Dial	PJSIP/702/sip:702@10.17.0.219:5060;user=phone,,HhTtrb(func-apply-sipheaders^s^1	94	74	ANSWERED	3		1666088283.3970
2022-10-18 15:17:16	"" <768>	768	0	from-internal	PJSIP/768-000007ea	DAHDI/i1/0-6f2	Dial	DAHDI/G0/0,300,Tb(func-apply-sipheaders^s^1)	66	45	ANSWERED	3		1666088236.3968
2022-10-18 15:17:04	"" <724>	724	03334212636	from-internal	PJSIP/724-000007e9	DAHDI/i1/903334212636-6f1	Dial	DAHDI/G0/903334212636,300,Tb(func-apply-sipheaders^s^1)	74	64	ANSWERED	3		1666088224.3966
2022-10-18 15:16:31	"" <752>	752	365	from-internal	PJSIP/752-000007e8	DAHDI/i1/365-6f0	Dial	DAHDI/G0/365,300,Tb(func-apply-sipheaders^s^1)	56	47	ANSWERED	3		1666088191.3964
2022-10-18 15:16:19	"OPERATOR" <8000>	8000	702	ext-local	DAHDI/i1/8000-6ef	PJSIP/702-000007e7	Dial	PJSIP/702/sip:702@10.17.0.219:5060;user=phone,,HhTtrb(func-apply-sipheaders^s^1	127	98	ANSWERED	3		1666088179.3962
2022-10-18 15:15:45	"Mr. Imran Shahzad (FMS)" <768>	768	774	ext-local	PJSIP/768-000007e5		VoiceMail	774@default,u	9	9	ANSWERED	3		1666088130.3960
2022-10-18 15:15:30	"Mr. Imran Shahzad (FMS)" <768>	768	774	ext-local	PJSIP/768-000007e5	PJSIP/774-000007e6	Dial	PJSIP/774/sip:774@10.17.0.222:5060;user=phone,15,HhTtrIb(func-apply-sipheaders^	15	0	NO ANSWER	3		1666088130.3960
2022-10-18 15:15:17	"" <785>	785	02135158644	from-internal	PJSIP/785-000007e4	DAHDI/i1/902135158644-6ee	Dial	DAHDI/G0/902135158644,300,Tb(func-apply-sipheaders^s^1)	35	0	NO ANSWER	3		1666088117.3958
2022-10-18 15:15:11	"" <365>	365	752	followme-check	DAHDI/i1/365-6ed	PJSIP/752-000007e3	Dial	PJSIP/752/sip:752@10.17.0.152:5060;user=phone,27,HhTtrIM(auto-blkvm)b(func-appl	15	10	ANSWERED	3		1666088111.3956
2022-10-18 15:14:44	"Mr. Imran Shahzad (FMS)" <768>	768	701	ext-local	PJSIP/768-000007e1	PJSIP/701-000007e2	Dial	PJSIP/701/sip:701@10.10.18.20:5060;user=phone,,HhTtrIb(func-apply-sipheaders^s^	17	13	ANSWERED	3		1666088084.3954
2022-10-18 15:13:38	"" <768>	768	03331439460	from-internal	PJSIP/768-000007e0	DAHDI/i1/903331439460-6ec	Dial	DAHDI/G0/903331439460,300,Tb(func-apply-sipheaders^s^1)	59	43	ANSWERED	3		1666088018.3952
2022-10-18 15:11:53	"" <799>	799	474	from-internal	PJSIP/799-000007df	DAHDI/i1/474-6eb	Dial	DAHDI/G0/474,300,Tb(func-apply-sipheaders^s^1)	3	1	ANSWERED	3		1666087913.3950
2022-10-18 15:11:52	"Dean FOL" <707>	707	738	followme-check	SIP/707-00000066	PJSIP/738-000007de	Dial	PJSIP/738/sip:738@10.17.0.138:5060;user=phone,27,HhTtrIM(auto-blkvm)b(func-appl	246	241	ANSWERED	3		1666087912.3948
2022-10-18 15:11:16	"Ms. Ammara Afzal Siddiqui (FOL)" <738>	738	707	followme-check	PJSIP/738-000007dd	SIP/707-00000065	Dial	SIP/707,27,HhTtrIM(auto-blkvm)b(func-apply-sipheaders^s^1),	16	0	NO ANSWER	3		1666087876.3946
2022-10-18 15:10:15	"" <365>	365	752	followme-check	DAHDI/i1/365-6ea	PJSIP/752-000007dc	Dial	PJSIP/752/sip:752@10.17.0.152:5060;user=phone,27,HhTtrIM(auto-blkvm)b(func-appl	37	33	ANSWERED	3		1666087815.3944
2022-10-18 15:09:47	"" <644>	644	799	ext-local	DAHDI/i1/644-6e9	PJSIP/799-000007db	Dial	PJSIP/799/sip:799@10.9.10.187:5060;user=phone,,HhTtrb(func-apply-sipheaders^s^1	12	9	ANSWERED	3		1666087787.3942
2022-10-18 15:09:39	"" <799>	799	474	from-internal	PJSIP/799-000007da	DAHDI/i1/474-6e8	Dial	DAHDI/G0/474,300,Tb(func-apply-sipheaders^s^1)	0	0	BUSY	3		1666087779.3940
2022-10-18 15:09:33	"" <720>	720	0563781113	from-internal	PJSIP/720-000007d9	DAHDI/i1/90563781113-6e7	Dial	DAHDI/G0/90563781113,300,Tb(func-apply-sipheaders^s^1)	150	114	ANSWERED	3		1666087773.3938
2022-10-18 15:09:18	"" <734>	734	291	from-internal	PJSIP/734-000007d8	DAHDI/i1/291-6e6	Dial	DAHDI/G0/291,300,Tb(func-apply-sipheaders^s^1)	105	74	ANSWERED	3		1666087758.3936
2022-10-18 15:09:13	"" <720>	720	0563781113	from-internal	PJSIP/720-000007d7	DAHDI/i1/90563781113-6e5	Dial	DAHDI/G0/90563781113,300,Tb(func-apply-sipheaders^s^1)	6	0	BUSY	3		1666087753.3934
2022-10-18 15:09:11	"" <799>	799	474	from-internal	PJSIP/799-000007d6	DAHDI/i1/474-6e4	Dial	DAHDI/G0/474,300,Tb(func-apply-sipheaders^s^1)	0	0	BUSY	3		1666087751.3932
2022-10-18 15:08:50	"" <457>	457	712	ext-local	DAHDI/i1/457-6e3	PJSIP/712-000007d5	Dial	PJSIP/712/sip:712@10.17.0.112:5060;user=phone,15,HhTtrb(func-apply-sipheaders^s	65	55	ANSWERED	3		1666087730.3930
2022-10-18 15:08:23	"" <734>	734	0000	from-internal	PJSIP/734-000007d4	DAHDI/i1/0000-6e2	Dial	DAHDI/G0/0000,300,Tb(func-apply-sipheaders^s^1)	48	27	ANSWERED	3		1666087703.3928
2022-10-18 15:07:58	"PA to Dean FMS" <702>	702	764	followme-check	PJSIP/702-000007d2	PJSIP/764-000007d3	Dial	PJSIP/764/sip:764@10.17.0.164:5060;user=phone,27,HhTtrIM(auto-blkvm)b(func-appl	147	143	ANSWERED	3		1666087678.3926
2022-10-18 15:06:43	"" <644>	644	799	ext-local	DAHDI/i1/644-6e1	PJSIP/799-000007d1	Dial	PJSIP/799/sip:799@10.9.10.187:5060;user=phone,,HhTtrb(func-apply-sipheaders^s^1	11	8	ANSWERED	3		1666087603.3924
2022-10-18 15:06:10	"" <702>	702	485	from-internal	PJSIP/702-000007d0	DAHDI/i1/485-6e0	Dial	DAHDI/G0/485,300,Tb(func-apply-sipheaders^s^1)	37	31	ANSWERED	3		1666087570.3922
2022-10-18 15:06:05	"" <797>	797	216	from-internal	PJSIP/797-000007cf	DAHDI/i1/216-6df	Dial	DAHDI/G0/216,300,Tb(func-apply-sipheaders^s^1)	10	7	ANSWERED	3		1666087565.3920
2022-10-18 15:05:56	"" <717>	717	474	from-internal	PJSIP/717-000007ce	DAHDI/i1/474-6de	Dial	DAHDI/G0/474,300,Tb(func-apply-sipheaders^s^1)	14	0	NO ANSWER	3		1666087556.3918
2022-10-18 15:05:33	"" <714>	714	03024319272	from-internal	PJSIP/714-000007cd	DAHDI/i1/903024319272-6dd	Dial	DAHDI/G0/903024319272,300,Tb(func-apply-sipheaders^s^1)	16	0	NO ANSWER	3		1666087533.3916
2022-10-18 15:05:25	"" <720>	720	0563781113	from-internal	PJSIP/720-000007cc	DAHDI/i1/90563781113-6dc	Dial	DAHDI/G0/90563781113,300,Tb(func-apply-sipheaders^s^1)	33	0	NO ANSWER	3		1666087525.3914
2022-10-18 15:05:03	"" <799>	799	444	from-internal	PJSIP/799-000007cb	DAHDI/i1/444-6db	Dial	DAHDI/G0/444,300,Tb(func-apply-sipheaders^s^1)	0	0	BUSY	3		1666087503.3912
2022-10-18 15:04:53	"" <782>	782	03035345733	from-internal	PJSIP/782-000007ca	DAHDI/i1/903035345733-6da	Dial	DAHDI/G0/903035345733,300,Tb(func-apply-sipheaders^s^1)	87	83	ANSWERED	3		1666087493.3910
2022-10-18 15:04:44	"Dr. Abdul Waheed" <714>	714	762	followme-check	PJSIP/714-000007c8	PJSIP/762-000007c9	Dial	PJSIP/762/sip:762@10.17.0.162:5060;user=phone,27,HhTtrIM(auto-blkvm)b(func-appl	31	17	ANSWERED	3		1666087484.3908
2022-10-18 15:04:32	"" <720>	720	0563781113	from-internal	PJSIP/720-000007c7	DAHDI/i1/90563781113-6d9	Dial	DAHDI/G0/90563781113,300,Tb(func-apply-sipheaders^s^1)	42	0	BUSY	3		1666087472.3906
2022-10-18 15:03:33	"" <680>	680	752	followme-check	DAHDI/i1/680-6d8	PJSIP/752-000007c6	Dial	PJSIP/752/sip:752@10.17.0.152:5060;user=phone,27,HhTtrIM(auto-blkvm)b(func-appl	116	111	ANSWERED	3		1666087413.3904
2022-10-18 15:03:30	"" <782>	782	03035345733	from-internal	PJSIP/782-000007c5	DAHDI/i1/903035345733-6d7	Dial	DAHDI/G0/903035345733,300,Tb(func-apply-sipheaders^s^1)	71	65	ANSWERED	3		1666087410.3902
2022-10-18 15:02:18	"" <799>	799	474	from-internal	PJSIP/799-000007c4	DAHDI/i1/474-6d6	Dial	DAHDI/G0/474,300,Tb(func-apply-sipheaders^s^1)	0	0	BUSY	3		1666087338.3900
2022-10-18 15:02:13	"" <598>	598	03214050682	from-internal	DAHDI/i1/598-6d3	DAHDI/i1/903214050682-6d5	Dial	DAHDI/G0/903214050682,300,Tb(func-apply-sipheaders^s^1)	5	0	NO ANSWER	3		1666087318.3893
2022-10-18 15:02:09	"Madeeha Islam (FMS)" <764>	764	702	ext-local	PJSIP/764-000007c2	PJSIP/702-000007c3	Dial	PJSIP/702/sip:702@10.17.0.219:5060;user=phone,,HhTtrIb(func-apply-sipheaders^s^	72	68	ANSWERED	3		1666087329.3897
2022-10-18 15:02:07	"" <799>	799	444	from-internal	PJSIP/799-000007c1	DAHDI/i1/444-6d4	Dial	DAHDI/G0/444,300,Tb(func-apply-sipheaders^s^1)	0	0	BUSY	3		1666087327.3895
2022-10-18 15:01:58	"" <598>	598	717	ext-local	DAHDI/i1/598-6d3	PJSIP/717-000007c0	Dial	PJSIP/717/sip:717@10.10.13.11:5060;user=phone,15,HhTtrb(func-apply-sipheaders^s	15	0	NO ANSWER	3		1666087318.3893
2022-10-18 15:01:46	"" <714>	714	0	from-internal	PJSIP/714-000007bf	DAHDI/i1/0-6d2	Dial	DAHDI/G0/0,300,Tb(func-apply-sipheaders^s^1)	108	73	ANSWERED	3		1666087306.3891
2022-10-18 15:01:38	"" <701>	701	514	from-internal	PJSIP/701-000007be	DAHDI/i1/514-6d1	Dial	DAHDI/G0/514,300,Tb(func-apply-sipheaders^s^1)	19	0	NO ANSWER	3		1666087298.3889
2022-10-18 15:01:37	"" <644>	644	799	ext-local	DAHDI/i1/644-6d0	PJSIP/799-000007bd	Dial	PJSIP/799/sip:799@10.9.10.187:5060;user=phone,,HhTtrb(func-apply-sipheaders^s^1	10	8	ANSWERED	3		1666087297.3887
2022-10-18 15:01:11	"" <742>	742	03004851347	from-internal	PJSIP/742-000007bc	DAHDI/i1/903004851347-6cf	Dial	DAHDI/G0/903004851347,300,Tb(func-apply-sipheaders^s^1)	30	0	NO ANSWER	3		1666087271.3885
2022-10-18 15:00:50	"" <742>	742	03004851347	from-internal	PJSIP/742-000007bb	DAHDI/i1/903004851347-6ce	Dial	DAHDI/G0/903004851347,300,Tb(func-apply-sipheaders^s^1)	14	0	NO ANSWER	3		1666087250.3883
2022-10-18 14:59:51	"" <742>	742	405	from-internal	PJSIP/742-000007ba	DAHDI/i1/405-6cd	Dial	DAHDI/G0/405,300,Tb(func-apply-sipheaders^s^1)	38	0	BUSY	3		1666087191.3881
2022-10-18 14:59:13	"" <718>	718	03224034219	from-internal	PJSIP/718-000007b9	DAHDI/i1/903224034219-6cc	Dial	DAHDI/G0/903224034219,300,Tb(func-apply-sipheaders^s^1)	61	52	ANSWERED	3		1666087153.3879
2022-10-18 14:59:09	"" <644>	644	799	ext-local	DAHDI/i1/644-6cb	PJSIP/799-000007b8	Dial	PJSIP/799/sip:799@10.9.10.187:5060;user=phone,,HhTtrb(func-apply-sipheaders^s^1	27	24	ANSWERED	3		1666087149.3877
2022-10-18 14:59:05	"" <718>	718	903224034219	from-internal	PJSIP/718-000007b7	DAHDI/i1/9903224034219-6ca	Dial	DAHDI/G0/9903224034219,300,Tb(func-apply-sipheaders^s^1)	0	0	NO ANSWER	3		1666087145.3875
2022-10-18 14:56:48	"" <742>	742	03004851347	from-internal	PJSIP/742-000007b6	DAHDI/i1/903004851347-6c9	Dial	DAHDI/G0/903004851347,300,Tb(func-apply-sipheaders^s^1)	32	0	NO ANSWER	3		1666087008.3873
2022-10-18 14:56:28	"" <799>	799	644	from-internal	PJSIP/799-000007b5	DAHDI/i1/644-6c8	Dial	DAHDI/G0/644,300,Tb(func-apply-sipheaders^s^1)	12	5	ANSWERED	3		1666086988.3871
2022-10-18 14:56:15	"Dean FOL" <707>	707	739	followme-check	SIP/707-00000064	PJSIP/739-000007b4	Dial	PJSIP/739/sip:739@10.17.0.139:5060;user=phone,27,HhTtrIM(auto-blkvm)b(func-appl	23	17	ANSWERED	3		1666086975.3869
2022-10-18 14:56:09	"Mr. Imran Shahzad (FMS)" <768>	768	701	ext-local	PJSIP/768-000007b2	PJSIP/701-000007b3	Dial	PJSIP/701/sip:701@10.10.18.20:5060;user=phone,,HhTtrIb(func-apply-sipheaders^s^	20	12	ANSWERED	3		1666086969.3867
2022-10-18 14:55:41	"Madeeha Islam (FMS)" <764>	764	702	ext-local	PJSIP/764-000007b0	PJSIP/702-000007b1	Dial	PJSIP/702/sip:702@10.17.0.219:5060;user=phone,,HhTtrIb(func-apply-sipheaders^s^	60	0	NO ANSWER	3		1666086941.3865
2022-10-18 14:54:48	"" <742>	742	03218426392	from-internal	PJSIP/742-000007af	DAHDI/i1/903218426392-6c7	Dial	DAHDI/G0/903218426392,300,Tb(func-apply-sipheaders^s^1)	105	87	ANSWERED	3		1666086888.3863
2022-10-18 14:53:51	"Front Desk (C-Block)" <705>	705	710	followme-check	PJSIP/705-000007ad	PJSIP/710-000007ae	Dial	PJSIP/710/sip:710@10.10.6.20:5060;user=phone,27,HhTtrIM(auto-blkvm)b(func-apply	34	26	ANSWERED	3		1666086831.3861
2022-10-18 14:52:50	"" <125>	125	707	followme-check	DAHDI/i1/125-6c6	SIP/707-00000063	Dial	SIP/707,27,HhTtrIM(auto-blkvm)b(func-apply-sipheaders^s^1),	76	65	ANSWERED	3		1666086770.3859
2022-10-18 14:51:50	"" <644>	644	799	ext-local	DAHDI/i1/644-6c5	PJSIP/799-000007ac	Dial	PJSIP/799/sip:799@10.9.10.187:5060;user=phone,,HhTtrb(func-apply-sipheaders^s^1	28	23	ANSWERED	3		1666086710.3857
2022-10-18 14:51:15	"" <695>	695	704	ext-local	DAHDI/i1/695-6c4	PJSIP/704-000007ab	Dial	PJSIP/704/sip:704@10.17.0.215:5060;user=phone,15,HhTtrb(func-apply-sipheaders^s	80	72	ANSWERED	3		1666086675.3855
2022-10-18 14:51:06	"" <742>	742	03004851347	from-internal	PJSIP/742-000007aa	DAHDI/i1/903004851347-6c3	Dial	DAHDI/G0/903004851347,300,Tb(func-apply-sipheaders^s^1)	18	9	ANSWERED	3		1666086666.3853
2022-10-18 14:50:06	"" <754>	754	121	from-internal	PJSIP/754-000007a9	DAHDI/i1/121-6c2	Dial	DAHDI/G0/121,300,Tb(func-apply-sipheaders^s^1)	114	105	ANSWERED	3		1666086606.3851
2022-10-18 14:49:48	"" <474>	474	03214050682	from-internal	DAHDI/i1/474-6bf	DAHDI/i1/903214050682-6c1	Dial	DAHDI/G0/903214050682,300,Tb(func-apply-sipheaders^s^1)	13	0	NO ANSWER	3		1666086573.3846
2022-10-18 14:49:44	"" <754>	754	444	from-internal	PJSIP/754-000007a8	DAHDI/i1/444-6c0	Dial	DAHDI/G0/444,300,Tb(func-apply-sipheaders^s^1)	0	0	BUSY	3		1666086584.3848
2022-10-18 14:49:33	"Amjad ITD" <474>	474	717	ext-local	DAHDI/i1/474-6bf	PJSIP/717-000007a7	Dial	PJSIP/717/sip:717@10.10.13.11:5060;user=phone,15,HhTtrb(func-apply-sipheaders^s	15	0	NO ANSWER	3		1666086573.3846
2022-10-18 14:49:24	"Ms. Sadia Hashmi (FOL)" <741>	741	739	followme-check	PJSIP/741-000007a5	PJSIP/739-000007a6	Dial	PJSIP/739/sip:739@10.17.0.139:5060;user=phone,27,HhTtrIM(auto-blkvm)b(func-appl	119	114	ANSWERED	3		1666086564.3844
2022-10-18 14:48:56	"" <742>	742	430	from-internal	PJSIP/742-000007a4	DAHDI/i1/430-6be	Dial	DAHDI/G0/430,300,Tb(func-apply-sipheaders^s^1)	51	46	ANSWERED	3		1666086536.3842
2022-10-18 14:48:22	"" <728>	728	0	from-internal	PJSIP/728-000007a3	DAHDI/i1/0-6bd	Dial	DAHDI/G0/0,300,Tb(func-apply-sipheaders^s^1)	21	0	NO ANSWER	3		1666086502.3840
2022-10-18 14:47:56	"" <705>	705	361	from-internal	PJSIP/705-000007a2	DAHDI/i1/361-6bc	Dial	DAHDI/G0/361,300,Tb(func-apply-sipheaders^s^1)	54	48	ANSWERED	3		1666086476.3838
2022-10-18 14:47:54	"" <430>	430	742	followme-check	DAHDI/i1/430-6bb	PJSIP/742-000007a1	Dial	PJSIP/742/sip:742@10.17.0.225:5060;user=phone,27,HhTtrIM(auto-blkvm)b(func-appl	27	0	NO ANSWER	3		1666086474.3836
2022-10-18 14:47:40	"" <708>	708	159	from-internal	SIP/708-00000062	DAHDI/i1/159-6ba	Dial	DAHDI/G0/159,300,Tb(func-apply-sipheaders^s^1)	17	0	NO ANSWER	3		1666086460.3834
2022-10-18 14:46:44	"" <430>	430	772	ext-local	DAHDI/i1/430-6b9	PJSIP/772-000007a0	Dial	PJSIP/772/sip:772@10.17.0.210:5060;user=phone,,HhTtrb(func-apply-sipheaders^s^1	25	18	ANSWERED	3		1666086404.3832
2022-10-18 14:45:53	"" <430>	430	770	followme-check	DAHDI/i1/430-6b8	PJSIP/770-0000079f	Dial	PJSIP/770/sip:770@10.17.0.207:5060;user=phone,27,HhTtrIM(auto-blkvm)b(func-appl	46	32	ANSWERED	3		1666086353.3830
2022-10-18 14:45:43	"" <361>	361	705	ext-local	DAHDI/i1/361-6b7	PJSIP/705-0000079e	Dial	PJSIP/705/sip:705@10.17.0.96:5060;user=phone,,HhTtrb(func-apply-sipheaders^s^1)	23	19	ANSWERED	3		1666086343.3828
2022-10-18 14:44:57	"" <110>	110	707	followme-check	DAHDI/i1/110-6b6	SIP/707-00000061	Dial	SIP/707,27,HhTtrIM(auto-blkvm)b(func-apply-sipheaders^s^1),	363	353	ANSWERED	3		1666086297.3826
2022-10-18 14:44:53	"003214418886" <003214418886>	003214418886	tdial	ext-trunk	DAHDI/i1/003214418886-6a1	DAHDI/i1/74-6a2	Dial	DAHDI/G0/74,300,T	2	0	FAILED	3		1666086293.3805
2022-10-18 14:44:53	"003214418886" <003214418886>	003214418886	tdial	ext-trunk	DAHDI/i1/003214418886-6a3	DAHDI/i1/74-6a4	Dial	DAHDI/G0/74,300,T	1	0	FAILED	3		1666086293.3807
2022-10-18 14:44:53	"003214418886" <003214418886>	003214418886	tdial	ext-trunk	DAHDI/i1/003214418886-6a5	DAHDI/i1/74-6a6	Dial	DAHDI/G0/74,300,T	1	0	FAILED	3		1666086293.3809
2022-10-18 14:44:53	"003214418886" <003214418886>	003214418886	tdial	ext-trunk	DAHDI/i1/003214418886-6a7	DAHDI/i1/74-6a8	Dial	DAHDI/G0/74,300,T	1	0	FAILED	3		1666086293.3811
2022-10-18 14:44:53	"003214418886" <003214418886>	003214418886	tdial	ext-trunk	DAHDI/i1/003214418886-6a9	DAHDI/i1/74-6aa	Dial	DAHDI/G0/74,300,T	1	0	FAILED	3		1666086293.3813
2022-10-18 14:44:53	"003214418886" <003214418886>	003214418886	tdial	ext-trunk	DAHDI/i1/003214418886-6ab	DAHDI/i1/74-6ac	Dial	DAHDI/G0/74,300,T	1	0	FAILED	3		1666086293.3815
2022-10-18 14:44:53	"003214418886" <003214418886>	003214418886	tdial	ext-trunk	DAHDI/i1/003214418886-6ad	DAHDI/i1/74-6ae	Dial	DAHDI/G0/74,300,T	0	0	FAILED	3		1666086293.3817
2022-10-18 14:44:53	"003214418886" <003214418886>	003214418886	tdial	ext-trunk	DAHDI/i1/003214418886-6af	DAHDI/i1/74-6b0	Dial	DAHDI/G0/74,300,T	0	0	FAILED	3		1666086293.3819
2022-10-18 14:44:53	"003214418886" <003214418886>	003214418886	tdial	ext-trunk	DAHDI/i1/003214418886-6b1	DAHDI/i1/74-6b2	Dial	DAHDI/G0/74,300,T	0	0	FAILED	3		1666086293.3821
2022-10-18 14:44:53	"003214418886" <003214418886>	003214418886	tdial	ext-trunk	DAHDI/i1/003214418886-6b3	DAHDI/i1/74-6b4	Dial	DAHDI/G0/74,300,T	0	0	FAILED	3		1666086293.3823
2022-10-18 14:44:52	"003214418886" <003214418886>	003214418886	tdial	ext-trunk	DAHDI/i1/003214418886-69d	DAHDI/i1/74-69e	Dial	DAHDI/G0/74,300,T	2	0	FAILED	3		1666086292.3801
2022-10-18 14:44:52	"003214418886" <003214418886>	003214418886	tdial	ext-trunk	DAHDI/i1/003214418886-69f	DAHDI/i1/74-6a0	Dial	DAHDI/G0/74,300,T	2	0	FAILED	3		1666086292.3803
2022-10-18 14:44:17	"" <764>	764	544	from-internal	PJSIP/764-0000079d	DAHDI/i1/544-69c	Dial	DAHDI/G0/544,300,Tb(func-apply-sipheaders^s^1)	38	0	BUSY	3		1666086257.3799
2022-10-18 14:43:04	"004237303733" <004237303733>	004237303733	tdial	ext-trunk	DAHDI/i1/004237303733-68d	DAHDI/i1/7-68e	Dial	DAHDI/G0/7,300,T	1	0	FAILED	3		1666086184.3784
2022-10-18 14:43:04	"004237303733" <004237303733>	004237303733	tdial	ext-trunk	DAHDI/i1/004237303733-68f	DAHDI/i1/7-690	Dial	DAHDI/G0/7,300,T	1	0	FAILED	3		1666086184.3786
2022-10-18 14:43:04	"004237303733" <004237303733>	004237303733	tdial	ext-trunk	DAHDI/i1/004237303733-691	DAHDI/i1/7-692	Dial	DAHDI/G0/7,300,T	1	0	FAILED	3		1666086184.3788
2022-10-18 14:43:04	"004237303733" <004237303733>	004237303733	tdial	ext-trunk	DAHDI/i1/004237303733-693	DAHDI/i1/7-694	Dial	DAHDI/G0/7,300,T	0	0	FAILED	3		1666086184.3790
2022-10-18 14:43:04	"004237303733" <004237303733>	004237303733	tdial	ext-trunk	DAHDI/i1/004237303733-695	DAHDI/i1/7-696	Dial	DAHDI/G0/7,300,T	0	0	FAILED	3		1666086184.3792
2022-10-18 14:43:04	"004237303733" <004237303733>	004237303733	tdial	ext-trunk	DAHDI/i1/004237303733-697	DAHDI/i1/7-698	Dial	DAHDI/G0/7,300,T	0	0	FAILED	3		1666086184.3794
2022-10-18 14:43:04	"004237303733" <004237303733>	004237303733	tdial	ext-trunk	DAHDI/i1/004237303733-699	DAHDI/i1/7-69a	Dial	DAHDI/G0/7,300,T	0	0	FAILED	3		1666086184.3796
2022-10-18 14:43:03	"004237303733" <004237303733>	004237303733	tdial	ext-trunk	DAHDI/i1/004237303733-689	DAHDI/i1/7-68a	Dial	DAHDI/G0/7,300,T	1	0	FAILED	3		1666086183.3780
2022-10-18 14:43:03	"004237303733" <004237303733>	004237303733	tdial	ext-trunk	DAHDI/i1/004237303733-68b	DAHDI/i1/7-68c	Dial	DAHDI/G0/7,300,T	1	0	FAILED	3		1666086183.3782
2022-10-18 14:41:56	"" <742>	742	03218426392	from-internal	PJSIP/742-0000079c	DAHDI/i1/903218426392-688	Dial	DAHDI/G0/903218426392,300,Tb(func-apply-sipheaders^s^1)	417	400	ANSWERED	3		1666086116.3778
2022-10-18 14:41:51	"" <724>	724	430	from-internal	PJSIP/724-0000079b	DAHDI/i1/430-687	Dial	DAHDI/G0/430,300,Tb(func-apply-sipheaders^s^1)	72	69	ANSWERED	3		1666086111.3776
2022-10-18 14:40:36	"" <107>	107	7004	ext-local	DAHDI/i1/107-686	PJSIP/7004-0000079a	Dial	PJSIP/7004/sip:7004@10.10.13.15:5060;user=phone,,HhTtrb(func-apply-sipheaders^s	17	15	ANSWERED	3		1666086036.3774
2022-10-18 14:39:56	"" <672>	672	739	followme-check	DAHDI/i1/672-685	PJSIP/739-00000799	Dial	PJSIP/739/sip:739@10.17.0.139:5060;user=phone,27,HhTtrIM(auto-blkvm)b(func-appl	54	49	ANSWERED	3		1666085996.3772
2022-10-18 14:39:23	"" <794>	794	287	from-internal	PJSIP/794-00000798	DAHDI/i1/287-684	Dial	DAHDI/G0/287,300,Tb(func-apply-sipheaders^s^1)	32	25	ANSWERED	3		1666085963.3770
2022-10-18 14:38:40	"" <764>	764	665	from-internal	PJSIP/764-00000797	DAHDI/i1/665-683	Dial	DAHDI/G0/665,300,Tb(func-apply-sipheaders^s^1)	70	63	ANSWERED	3		1666085920.3768
2022-10-18 14:38:20	"" <764>	764	0	from-internal	PJSIP/764-00000796	DAHDI/i1/0-682	Dial	DAHDI/G0/0,300,Tb(func-apply-sipheaders^s^1)	15	9	ANSWERED	3		1666085900.3766
2022-10-18 14:37:32	"Dr. Abdul Waheed" <714>	714	762	followme-check	PJSIP/714-00000794	PJSIP/762-00000795	Dial	PJSIP/762/sip:762@10.17.0.162:5060;user=phone,27,HhTtrIM(auto-blkvm)b(func-appl	30	15	ANSWERED	3		1666085852.3764
2022-10-18 14:35:58	"" <734>	734	544	from-internal	PJSIP/734-00000793	DAHDI/i1/544-681	Dial	DAHDI/G0/544,300,Tb(func-apply-sipheaders^s^1)	62	33	ANSWERED	3		1666085758.3762
2022-10-18 14:35:52	"" <764>	764	485	from-internal	PJSIP/764-00000792	DAHDI/i1/485-680	Dial	DAHDI/G0/485,300,Tb(func-apply-sipheaders^s^1)	107	98	ANSWERED	3		1666085752.3760
2022-10-18 14:35:45	"" <675>	675	742	followme-check	DAHDI/i1/675-67f	PJSIP/742-00000791	Dial	PJSIP/742/sip:742@10.17.0.225:5060;user=phone,27,HhTtrIM(auto-blkvm)b(func-appl	123	121	ANSWERED	3		1666085745.3758
2022-10-18 14:35:32	"" <742>	742	675	from-internal	PJSIP/742-00000790	DAHDI/i1/675-67e	Dial	DAHDI/G0/675,300,Tb(func-apply-sipheaders^s^1)	0	0	BUSY	3		1666085732.3756
2022-10-18 14:35:28	"" <742>	742	203	from-internal	PJSIP/742-0000078f	DAHDI/i1/203-67d	Dial	DAHDI/G0/203,300,Tb(func-apply-sipheaders^s^1)	2	0	NO ANSWER	3		1666085728.3754
2022-10-18 14:35:11	"" <764>	764	0	from-internal	PJSIP/764-0000078e	DAHDI/i1/0-67c	Dial	DAHDI/G0/0,300,Tb(func-apply-sipheaders^s^1)	37	6	ANSWERED	3		1666085711.3752
2022-10-18 14:35:01	"" <675>	675	742	followme-check	DAHDI/i1/675-67b	PJSIP/742-0000078d	Dial	PJSIP/742/sip:742@10.17.0.225:5060;user=phone,27,HhTtrIM(auto-blkvm)b(func-appl	20	0	NO ANSWER	3		1666085701.3750
2022-10-18 14:34:51	"Ms. Maria Zaidi (FMS)" <724>	724	702	ext-local	PJSIP/724-0000078b	PJSIP/702-0000078c	Dial	PJSIP/702/sip:702@10.17.0.219:5060;user=phone,,HhTtrIb(func-apply-sipheaders^s^	48	43	ANSWERED	3		1666085691.3748
2022-10-18 14:34:36	"" <734>	734	000	from-internal	PJSIP/734-0000078a	DAHDI/i1/000-67a	Dial	DAHDI/G0/000,300,Tb(func-apply-sipheaders^s^1)	38	0	BUSY	3		1666085676.3746
2022-10-18 14:34:23	"" <764>	764	03076668899	from-internal	PJSIP/764-00000789	DAHDI/i1/903076668899-679	Dial	DAHDI/G0/903076668899,300,Tb(func-apply-sipheaders^s^1)	39	0	BUSY	3		1666085663.3744
2022-10-18 14:34:15	"" <216>	216	797	ext-local	DAHDI/i1/216-678	PJSIP/797-00000788	Dial	PJSIP/797/sip:797@10.17.0.197:5060;user=phone,,HhTtrb(func-apply-sipheaders^s^1	10	0	NO ANSWER	3		1666085655.3742
2022-10-18 14:34:00	"" <724>	724	430	from-internal	PJSIP/724-00000787	DAHDI/i1/430-677	Dial	DAHDI/G0/430,300,Tb(func-apply-sipheaders^s^1)	0	0	BUSY	3		1666085640.3740
2022-10-18 14:33:19	"" <707>	707	110	from-internal	SIP/707-00000060	DAHDI/i1/110-676	Dial	DAHDI/G0/110,300,Tb(func-apply-sipheaders^s^1)	0	0	BUSY	3		1666085599.3738
2022-10-18 14:33:15	"Madeeha Islam (FMS)" <764>	764	702	ext-local	PJSIP/764-00000785	PJSIP/702-00000786	Dial	PJSIP/702/sip:702@10.17.0.219:5060;user=phone,,HhTtrIb(func-apply-sipheaders^s^	59	49	ANSWERED	3		1666085595.3736
2022-10-18 14:33:04	"Ms. Maria Zaidi (FMS)" <724>	724	701	ext-local	PJSIP/724-00000783	PJSIP/701-00000784	Dial	PJSIP/701/sip:701@10.10.18.20:5060;user=phone,,HhTtrIb(func-apply-sipheaders^s^	21	15	ANSWERED	3		1666085584.3734
2022-10-18 14:30:59	"Jamal ITD" <488>	488	704	ext-local	DAHDI/i1/488-675	PJSIP/704-00000782	Dial	PJSIP/704/sip:704@10.17.0.215:5060;user=phone,15,HhTtrb(func-apply-sipheaders^s	36	31	ANSWERED	3		1666085459.3732
2022-10-18 14:30:15	"" <724>	724	203	from-internal	PJSIP/724-00000780	DAHDI/i1/203-673	Dial	DAHDI/G0/203,300,Tb(func-apply-sipheaders^s^1)	29	0	NO ANSWER	3		1666085415.3728
2022-10-18 14:30:15	"" <739>	739	665	from-internal	PJSIP/739-00000781	DAHDI/i1/665-674	Dial	DAHDI/G0/665,300,Tb(func-apply-sipheaders^s^1)	19	14	ANSWERED	3		1666085415.3730
2022-10-18 14:28:57	"" <705>	705	388	from-internal	PJSIP/705-0000077f	DAHDI/i1/388-672	Dial	DAHDI/G0/388,300,Tb(func-apply-sipheaders^s^1)	35	25	ANSWERED	3		1666085337.3726
2022-10-18 14:28:30	"Dr. Shafique Uqaili" <701>	701	702	ext-local	PJSIP/701-0000077d	PJSIP/702-0000077e	Dial	PJSIP/702/sip:702@10.17.0.219:5060;user=phone,,HhTtrIb(func-apply-sipheaders^s^	16	9	ANSWERED	3		1666085310.3724
2022-10-18 14:28:01	"" <152>	152	752	followme-check	DAHDI/i1/152-671	PJSIP/752-0000077c	Dial	PJSIP/752/sip:752@10.17.0.152:5060;user=phone,27,HhTtrIM(auto-blkvm)b(func-appl	3	0	ANSWERED	3		1666085281.3722
2022-10-18 14:27:42	"" <110>	110	707	followme-check	DAHDI/i1/110-670	SIP/707-0000005f	Dial	SIP/707,27,HhTtrIM(auto-blkvm)b(func-apply-sipheaders^s^1),	71	66	ANSWERED	3		1666085262.3720
2022-10-18 14:24:46	"" <609>	609	724	followme-check	DAHDI/i1/609-66f	PJSIP/724-0000077b	Dial	PJSIP/724/sip:724@10.17.0.234:5060;user=phone,27,HhTtrIM(auto-blkvm)b(func-appl	43	35	ANSWERED	3		1666085086.3718
2022-10-18 14:22:25	"" <750>	750	444	from-internal	PJSIP/750-0000077a	DAHDI/i1/444-66e	Dial	DAHDI/G0/444,300,Tb(func-apply-sipheaders^s^1)	108	99	ANSWERED	3		1666084945.3716
2022-10-18 14:21:53	"" <705>	705	590	from-internal	PJSIP/705-00000779	DAHDI/i1/590-66d	Dial	DAHDI/G0/590,300,Tb(func-apply-sipheaders^s^1)	38	33	ANSWERED	3		1666084913.3714
2022-10-18 14:20:17	"544" <544>	544	tdial	ext-trunk	DAHDI/i1/544-65e	DAHDI/i1/7675-65f	Dial	DAHDI/G0/7675,300,T	1	0	FAILED	3		1666084817.3699
2022-10-18 14:20:17	"544" <544>	544	tdial	ext-trunk	DAHDI/i1/544-660	DAHDI/i1/7675-661	Dial	DAHDI/G0/7675,300,T	1	0	FAILED	3		1666084817.3701
2022-10-18 14:20:17	"544" <544>	544	tdial	ext-trunk	DAHDI/i1/544-662	DAHDI/i1/7675-663	Dial	DAHDI/G0/7675,300,T	1	0	FAILED	3		1666084817.3703
2022-10-18 14:20:17	"544" <544>	544	tdial	ext-trunk	DAHDI/i1/544-664	DAHDI/i1/7675-665	Dial	DAHDI/G0/7675,300,T	0	0	FAILED	3		1666084817.3705
2022-10-18 14:20:17	"544" <544>	544	tdial	ext-trunk	DAHDI/i1/544-666	DAHDI/i1/7675-667	Dial	DAHDI/G0/7675,300,T	0	0	FAILED	3		1666084817.3707
2022-10-18 14:20:17	"544" <544>	544	tdial	ext-trunk	DAHDI/i1/544-668	DAHDI/i1/7675-669	Dial	DAHDI/G0/7675,300,T	0	0	FAILED	3		1666084817.3709
2022-10-18 14:20:17	"544" <544>	544	tdial	ext-trunk	DAHDI/i1/544-66a	DAHDI/i1/7675-66b	Dial	DAHDI/G0/7675,300,T	0	0	FAILED	3		1666084817.3711
2022-10-18 14:20:16	"544" <544>	544	tdial	ext-trunk	DAHDI/i1/544-65a	DAHDI/i1/7675-65b	Dial	DAHDI/G0/7675,300,T	1	0	FAILED	3		1666084816.3695
2022-10-18 14:20:16	"544" <544>	544	tdial	ext-trunk	DAHDI/i1/544-65c	DAHDI/i1/7675-65d	Dial	DAHDI/G0/7675,300,T	1	0	FAILED	3		1666084816.3697
2022-10-18 14:18:36	"" <724>	724	03348198399	from-internal	PJSIP/724-00000778	DAHDI/i1/903348198399-659	Dial	DAHDI/G0/903348198399,300,Tb(func-apply-sipheaders^s^1)	36	22	ANSWERED	3		1666084716.3693
2022-10-18 14:18:01	"" <724>	724	644	from-internal	PJSIP/724-00000777	DAHDI/i1/644-658	Dial	DAHDI/G0/644,300,Tb(func-apply-sipheaders^s^1)	26	15	ANSWERED	3		1666084681.3691
2022-10-18 14:17:51	"" <419>	419	742	followme-check	DAHDI/i1/419-657	PJSIP/742-00000776	Dial	PJSIP/742/sip:742@10.17.0.225:5060;user=phone,27,HhTtrIM(auto-blkvm)b(func-appl	45	41	ANSWERED	3		1666084671.3689
2022-10-18 14:17:35	"" <146>	146	707	followme-check	DAHDI/i1/146-656	SIP/707-0000005e	Dial	SIP/707,27,HhTtrIM(auto-blkvm)b(func-apply-sipheaders^s^1),	70	64	ANSWERED	3		1666084655.3687
2022-10-18 14:17:04	"Ms. Maria Zaidi (FMS)" <724>	724	705	ext-local	PJSIP/724-00000774	PJSIP/705-00000775	Dial	PJSIP/705/sip:705@10.17.0.96:5060;user=phone,,HhTtrIb(func-apply-sipheaders^s^1	16	11	ANSWERED	3		1666084624.3685
2022-10-18 14:17:03	"" <780>	780	314	from-internal	PJSIP/780-00000773	DAHDI/i1/314-655	Dial	DAHDI/G0/314,300,Tb(func-apply-sipheaders^s^1)	11	5	ANSWERED	3		1666084623.3683
2022-10-18 14:17:01	"" <419>	419	742	followme-check	DAHDI/i1/419-654	PJSIP/742-00000772	Dial	PJSIP/742/sip:742@10.17.0.225:5060;user=phone,27,HhTtrIM(auto-blkvm)b(func-appl	27	25	ANSWERED	3		1666084621.3681
2022-10-18 14:16:27	"" <216>	216	797	ext-local	DAHDI/i1/216-653	PJSIP/797-00000771	Dial	PJSIP/797/sip:797@10.17.0.197:5060;user=phone,,HhTtrb(func-apply-sipheaders^s^1	15	0	NO ANSWER	3		1666084587.3679
2022-10-18 14:16:02	"" <742>	742	419	from-internal	PJSIP/742-00000770	DAHDI/i1/419-652	Dial	DAHDI/G0/419,300,Tb(func-apply-sipheaders^s^1)	37	28	ANSWERED	3		1666084562.3677
2022-10-18 14:15:46	"" <705>	705	425	from-internal	PJSIP/705-0000076f	DAHDI/i1/425-651	Dial	DAHDI/G0/425,300,Tb(func-apply-sipheaders^s^1)	13	8	ANSWERED	3		1666084546.3675
2022-10-18 14:15:29	"" <724>	724	203	from-internal	PJSIP/724-0000076e	DAHDI/i1/203-650	Dial	DAHDI/G0/203,300,Tb(func-apply-sipheaders^s^1)	45	38	ANSWERED	3		1666084529.3673
2022-10-18 14:15:12	"Ms. Maria Zaidi (FMS)" <724>	724	768	followme-check	PJSIP/724-0000076c	PJSIP/768-0000076d	Dial	PJSIP/768/sip:768@10.17.0.205:5060;user=phone,27,HhTtrIM(auto-blkvm)b(func-appl	15	0	NO ANSWER	3		1666084512.3671
2022-10-18 14:14:45	"" <705>	705	426	from-internal	PJSIP/705-0000076b	DAHDI/i1/426-64f	Dial	DAHDI/G0/426,300,Tb(func-apply-sipheaders^s^1)	17	9	ANSWERED	3		1666084485.3669
2022-10-18 14:13:40	"" <419>	419	742	followme-check	DAHDI/i1/419-64e	PJSIP/742-0000076a	Dial	PJSIP/742/sip:742@10.17.0.225:5060;user=phone,27,HhTtrIM(auto-blkvm)b(func-appl	34	32	ANSWERED	3		1666084420.3667
2022-10-18 14:12:34	"" <742>	742	430	from-internal	PJSIP/742-00000769	DAHDI/i1/430-64d	Dial	DAHDI/G0/430,300,Tb(func-apply-sipheaders^s^1)	18	0	NO ANSWER	3		1666084354.3665
2022-10-18 14:11:36	"" <794>	794	03060420363	from-internal	PJSIP/794-00000768	DAHDI/i1/903060420363-64c	Dial	DAHDI/G0/903060420363,300,Tb(func-apply-sipheaders^s^1)	33	0	NO ANSWER	3		1666084296.3663
2022-10-18 14:10:40	"Dr. Abdul Waheed" <714>	714	762	followme-check	PJSIP/714-00000766	PJSIP/762-00000767	Dial	PJSIP/762/sip:762@10.17.0.162:5060;user=phone,27,HhTtrIM(auto-blkvm)b(func-appl	21	6	ANSWERED	3		1666084240.3661
2022-10-18 14:07:49	"" <107>	107	789	ext-local	DAHDI/i1/107-64b	PJSIP/789-00000765	Dial	PJSIP/789/sip:789@10.17.0.189:5060;user=phone,,HhTtrb(func-apply-sipheaders^s^1	54	49	ANSWERED	3		1666084069.3659
2022-10-18 14:07:43	"" <705>	705	426	from-internal	PJSIP/705-00000764	DAHDI/i1/426-64a	Dial	DAHDI/G0/426,300,Tb(func-apply-sipheaders^s^1)	22	18	ANSWERED	3		1666084063.3657
2022-10-18 14:07:06	"" <734>	734	544	from-internal	PJSIP/734-00000763	DAHDI/i1/544-649	Dial	DAHDI/G0/544,300,Tb(func-apply-sipheaders^s^1)	38	0	BUSY	3		1666084026.3655
2022-10-18 14:06:49	"" <705>	705	635	from-internal	PJSIP/705-00000762	DAHDI/i1/635-648	Dial	DAHDI/G0/635,300,Tb(func-apply-sipheaders^s^1)	46	29	ANSWERED	3		1666084009.3653
2022-10-18 14:05:49	"Ms. Maria Zaidi (FMS)" <724>	724	701	ext-local	PJSIP/724-00000760	PJSIP/701-00000761	Dial	PJSIP/701/sip:701@10.10.18.20:5060;user=phone,,HhTtrIb(func-apply-sipheaders^s^	64	61	ANSWERED	3		1666083949.3651
2022-10-18 14:05:35	"" <728>	728	03335602706	from-internal	PJSIP/728-0000075f	DAHDI/i1/903335602706-647	Dial	DAHDI/G0/903335602706,300,Tb(func-apply-sipheaders^s^1)	165	142	ANSWERED	3		1666083935.3649
2022-10-18 14:05:28	"" <705>	705	415	from-internal	PJSIP/705-0000075e	DAHDI/i1/415-646	Dial	DAHDI/G0/415,300,Tb(func-apply-sipheaders^s^1)	72	68	ANSWERED	3		1666083928.3647
2022-10-18 14:04:44	"" <728>	728	03005587377	from-internal	PJSIP/728-0000075d	DAHDI/i1/903005587377-645	Dial	DAHDI/G0/903005587377,300,Tb(func-apply-sipheaders^s^1)	18	0	NO ANSWER	3		1666083884.3645
2022-10-18 14:04:13	"" <724>	724	03334212636	from-internal	PJSIP/724-0000075c	DAHDI/i1/903334212636-644	Dial	DAHDI/G0/903334212636,300,Tb(func-apply-sipheaders^s^1)	92	81	ANSWERED	3		1666083853.3643
2022-10-18 14:03:45	"" <710>	710	03004770236	from-internal	PJSIP/710-0000075b	DAHDI/i1/903004770236-643	Dial	DAHDI/G0/903004770236,300,Tb(func-apply-sipheaders^s^1)	64	52	ANSWERED	3		1666083825.3641
2022-10-18 14:03:33	"" <710>	710	0300	from-internal	PJSIP/710-0000075a	DAHDI/i1/0300-642	Dial	DAHDI/G0/0300,300,Tb(func-apply-sipheaders^s^1)	0	0	NO ANSWER	3		1666083813.3639
2022-10-18 14:01:22	"" <558>	558	742	followme-check	DAHDI/i1/558-641	PJSIP/742-00000759	Dial	PJSIP/742/sip:742@10.17.0.225:5060;user=phone,27,HhTtrIM(auto-blkvm)b(func-appl	25	21	ANSWERED	3		1666083682.3637
2022-10-18 14:00:51	"" <705>	705	148	from-internal	PJSIP/705-00000758	DAHDI/i1/148-640	Dial	DAHDI/G0/148,300,Tb(func-apply-sipheaders^s^1)	48	38	ANSWERED	3		1666083651.3635
2022-10-18 14:00:33	"" <705>	705	598	from-internal	PJSIP/705-00000757	DAHDI/i1/598-63f	Dial	DAHDI/G0/598,300,Tb(func-apply-sipheaders^s^1)	0	0	BUSY	3		1666083633.3633
2022-10-18 13:58:42	"" <705>	705	35229349	from-internal	PJSIP/705-00000756	DAHDI/i1/935229349-63e	Dial	DAHDI/G0/935229349,300,Tb(func-apply-sipheaders^s^1)	40	28	ANSWERED	3		1666083522.3631
2022-10-18 13:58:03	"" <558>	558	742	followme-check	DAHDI/i1/558-63d	PJSIP/742-00000755	Dial	PJSIP/742/sip:742@10.17.0.225:5060;user=phone,27,HhTtrIM(auto-blkvm)b(func-appl	25	16	ANSWERED	3		1666083483.3629
2022-10-18 13:57:10	"" <739>	739	665	from-internal	PJSIP/739-00000754	DAHDI/i1/665-63c	Dial	DAHDI/G0/665,300,Tb(func-apply-sipheaders^s^1)	19	0	NO ANSWER	3		1666083430.3627
2022-10-18 13:56:38	"" <739>	739	665	from-internal	PJSIP/739-00000753	DAHDI/i1/665-63b	Dial	DAHDI/G0/665,300,Tb(func-apply-sipheaders^s^1)	0	0	BUSY	3		1666083398.3625
2022-10-18 13:56:21	"" <739>	739	665	from-internal	PJSIP/739-00000752	DAHDI/i1/665-63a	Dial	DAHDI/G0/665,300,Tb(func-apply-sipheaders^s^1)	0	0	BUSY	3		1666083381.3623
2022-10-18 13:55:41	"" <780>	780	308	from-internal	PJSIP/780-00000751	DAHDI/i1/308-639	Dial	DAHDI/G0/308,300,Tb(func-apply-sipheaders^s^1)	13	8	ANSWERED	3		1666083341.3621
2022-10-18 13:54:49	"" <721>	721	03364201538	from-internal	PJSIP/721-00000750	DAHDI/i1/903364201538-638	Dial	DAHDI/G0/903364201538,300,Tb(func-apply-sipheaders^s^1)	52	33	ANSWERED	3		1666083289.3619
2022-10-18 13:53:54	"" <742>	742	411	from-internal	PJSIP/742-0000074f	DAHDI/i1/411-637	Dial	DAHDI/G0/411,300,Tb(func-apply-sipheaders^s^1)	63	39	ANSWERED	3		1666083234.3617
2022-10-18 13:51:08	"Jamal ITD" <488>	488	704	ext-local	DAHDI/i1/488-636	PJSIP/704-0000074e	Dial	PJSIP/704/sip:704@10.17.0.215:5060;user=phone,15,HhTtrb(func-apply-sipheaders^s	110	105	ANSWERED	3		1666083068.3615
2022-10-18 13:49:47	"" <799>	799	03353921643	from-internal	PJSIP/799-0000074d	DAHDI/i1/903353921643-635	Dial	DAHDI/G0/903353921643,300,Tb(func-apply-sipheaders^s^1)	38	0	NO ANSWER	3		1666082987.3613
2022-10-18 13:48:42	"" <287>	287	794	ext-local	DAHDI/i1/287-634	PJSIP/794-0000074c	Dial	PJSIP/794/sip:794@10.17.0.229:5060;user=phone,15,HhTtrb(func-apply-sipheaders^s	128	117	ANSWERED	3		1666082922.3611
2022-10-18 13:48:18	"" <785>	785	03334331211	from-internal	PJSIP/785-0000074b	DAHDI/i1/903334331211-633	Dial	DAHDI/G0/903334331211,300,Tb(func-apply-sipheaders^s^1)	33	0	NO ANSWER	3		1666082898.3609
2022-10-18 13:47:00	"" <794>	794	03006813933	from-internal	PJSIP/794-0000074a	DAHDI/i1/903006813933-632	Dial	DAHDI/G0/903006813933,300,Tb(func-apply-sipheaders^s^1)	109	99	ANSWERED	3		1666082820.3607
2022-10-18 13:46:27	"" <714>	714	405	from-internal	PJSIP/714-00000749	DAHDI/i1/405-631	Dial	DAHDI/G0/405,300,Tb(func-apply-sipheaders^s^1)	35	0	NO ANSWER	3		1666082787.3605
2022-10-18 13:45:33	"" <799>	799	544	from-internal	PJSIP/799-00000748	DAHDI/i1/544-630	Dial	DAHDI/G0/544,300,Tb(func-apply-sipheaders^s^1)	38	0	BUSY	3		1666082733.3603
2022-10-18 13:45:28	"" <714>	714	405	from-internal	PJSIP/714-00000747	DAHDI/i1/405-62f	Dial	DAHDI/G0/405,300,Tb(func-apply-sipheaders^s^1)	38	0	BUSY	3		1666082728.3601
2022-10-18 13:45:13	"" <799>	799	03484864143	from-internal	PJSIP/799-00000746	DAHDI/i1/903484864143-62e	Dial	DAHDI/G0/903484864143,300,Tb(func-apply-sipheaders^s^1)	15	0	NO ANSWER	3		1666082713.3599
2022-10-18 13:44:50	"" <794>	794	287	from-internal	PJSIP/794-00000745	DAHDI/i1/287-62d	Dial	DAHDI/G0/287,300,Tb(func-apply-sipheaders^s^1)	120	112	ANSWERED	3		1666082690.3597
2022-10-18 13:44:46	"" <799>	799	03484864143	from-internal	PJSIP/799-00000744	DAHDI/i1/903484864143-62c	Dial	DAHDI/G0/903484864143,300,Tb(func-apply-sipheaders^s^1)	15	0	NO ANSWER	3		1666082686.3595
2022-10-18 13:44:15	"CID:742" <03334277080>	03334277080		from-digital	DAHDI/i1/903334277080-62b	Local/03334277080@from-internal-0000001e;1	Return		0	0	ANSWERED	3		1666082647.3594
2022-10-18 13:44:15	"Mehmoona Shabbir (ELC)" <742>	742	708	followme-check	PJSIP/742-00000743	DAHDI/i1/903334277080-62b	Dial	SIP/708,27,HhTtrIM(auto-blkvm)b(func-apply-sipheaders^s^1),	36	36	ANSWERED	3		1666082646.3590
2022-10-18 13:44:07	"Mehmoona Shabbir (ELC)" <742>	742	708	followme-check	PJSIP/742-00000743	Local/03334277080@from-internal-0000001e;1	Dial	SIP/708,27,HhTtrIM(auto-blkvm)b(func-apply-sipheaders^s^1),	7	0	ANSWERED	3		1666082646.3590
2022-10-18 13:44:07	"" <742>	742	03334277080	from-internal	Local/03334277080@from-internal-0000001e;2	DAHDI/i1/903334277080-62b	Dial	DAHDI/G0/903334277080,300,Tb(func-apply-sipheaders^s^1)	7	0	ANSWERED	3		1666082647.3593
2022-10-18 13:44:06	"Mehmoona Shabbir (ELC)" <742>	742	708	followme-check	PJSIP/742-00000743	SIP/708-0000005d	Dial	SIP/708,27,HhTtrIM(auto-blkvm)b(func-apply-sipheaders^s^1),	0	0	NO ANSWER	3		1666082646.3590
2022-10-18 13:43:43	"" <794>	794	03006813933	from-internal	PJSIP/794-00000741	DAHDI/i1/903006813933-62a	Dial	DAHDI/G0/903006813933,300,Tb(func-apply-sipheaders^s^1)	62	48	ANSWERED	3		1666082623.3587
2022-10-18 13:43:39	"" <770>	770	03006467545	from-internal	PJSIP/770-00000740	DAHDI/i1/903006467545-629	Dial	DAHDI/G0/903006467545,300,Tb(func-apply-sipheaders^s^1)	82	72	ANSWERED	3		1666082619.3585
2022-10-18 13:43:26	"" <7004>	7004	107	from-internal	PJSIP/7004-0000073f	DAHDI/i1/107-628	Dial	DAHDI/G0/107,300,Tb(func-apply-sipheaders^s^1)	45	19	ANSWERED	3		1666082606.3583
2022-10-18 13:43:11	"Dean FOL" <707>	707	705	ext-local	SIP/707-0000005c	PJSIP/705-0000073e	Dial	PJSIP/705/sip:705@10.17.0.96:5060;user=phone,,HhTtrIb(func-apply-sipheaders^s^1	11	6	ANSWERED	3		1666082591.3581
2022-10-18 13:40:42	"" <742>	742	411	from-internal	PJSIP/742-0000073d	DAHDI/i1/411-627	Dial	DAHDI/G0/411,300,Tb(func-apply-sipheaders^s^1)	17	0	NO ANSWER	3		1666082442.3579
2022-10-18 13:37:18	"" <755>	755	544	from-internal	PJSIP/755-0000073c	DAHDI/i1/544-626	Dial	DAHDI/G0/544,300,Tb(func-apply-sipheaders^s^1)	216	206	ANSWERED	3		1666082238.3577
2022-10-18 13:32:10	"" <770>	770	475	from-internal	PJSIP/770-0000073b	DAHDI/i1/475-625	Dial	DAHDI/G0/475,300,Tb(func-apply-sipheaders^s^1)	139	129	ANSWERED	3		1666081930.3575
2022-10-18 13:30:23	"" <770>	770	444	from-internal	PJSIP/770-0000073a	DAHDI/i1/444-624	Dial	DAHDI/G0/444,300,Tb(func-apply-sipheaders^s^1)	98	90	ANSWERED	3		1666081823.3573
2022-10-18 13:29:33	"" <704>	704	488	from-internal	PJSIP/704-00000739	DAHDI/i1/488-623	Dial	DAHDI/G0/488,300,Tb(func-apply-sipheaders^s^1)	38	0	BUSY	3		1666081773.3571
2022-10-18 13:27:15	"" <754>	754	121	from-internal	PJSIP/754-00000738	DAHDI/i1/121-622	Dial	DAHDI/G0/121,300,Tb(func-apply-sipheaders^s^1)	35	29	ANSWERED	3		1666081635.3569
2022-10-18 13:25:14	"" <457>	457	742	followme-check	DAHDI/i1/457-621	PJSIP/742-00000737	Dial	PJSIP/742/sip:742@10.17.0.225:5060;user=phone,27,HhTtrIM(auto-blkvm)b(func-appl	56	51	ANSWERED	3		1666081514.3567
2022-10-18 13:23:57	"" <742>	742	675	from-internal	PJSIP/742-00000736	DAHDI/i1/675-620	Dial	DAHDI/G0/675,300,Tb(func-apply-sipheaders^s^1)	16	12	ANSWERED	3		1666081437.3565
2022-10-18 13:23:52	"" <705>	705	547	from-internal	PJSIP/705-00000734	DAHDI/i1/547-61f	Dial	DAHDI/G0/547,300,Tb(func-apply-sipheaders^s^1)	53	45	ANSWERED	3		1666081432.3562
2022-10-18 13:23:43	"" <762>	762	430	from-internal	PJSIP/762-00000733	DAHDI/i1/430-61e	Dial	DAHDI/G0/430,300,Tb(func-apply-sipheaders^s^1)	98	93	ANSWERED	3		1666081423.3560
2022-10-18 13:23:26	"" <310>	310	710	followme-check	DAHDI/i1/310-61d	PJSIP/710-00000732	Dial	PJSIP/710/sip:710@10.10.6.20:5060;user=phone,27,HhTtrIM(auto-blkvm)b(func-apply	47	43	ANSWERED	3		1666081406.3558
2022-10-18 13:22:23	"" <742>	742	657	from-internal	PJSIP/742-00000730	DAHDI/i1/657-61b	Dial	DAHDI/G0/657,300,Tb(func-apply-sipheaders^s^1)	38	0	BUSY	3		1666081343.3554
2022-10-18 13:22:23	"" <702>	702	485	from-internal	PJSIP/702-00000731	DAHDI/i1/485-61c	Dial	DAHDI/G0/485,300,Tb(func-apply-sipheaders^s^1)	0	0	BUSY	3		1666081343.3555
2022-10-18 13:22:18	"" <705>	705	530	from-internal	PJSIP/705-0000072f	DAHDI/i1/530-61a	Dial	DAHDI/G0/530,300,Tb(func-apply-sipheaders^s^1)	32	26	ANSWERED	3		1666081338.3552
2022-10-18 13:21:02	"" <742>	742	03032343889	from-internal	PJSIP/742-0000072e	DAHDI/i1/903032343889-619	Dial	DAHDI/G0/903032343889,300,Tb(func-apply-sipheaders^s^1)	70	58	ANSWERED	3		1666081262.3550
2022-10-18 13:20:29	"" <701>	701	36299769	from-internal	PJSIP/701-0000072c	DAHDI/i1/936299769-617	Dial	DAHDI/G0/936299769,300,Tb(func-apply-sipheaders^s^1)	87	66	ANSWERED	3		1666081229.3546
2022-10-18 13:20:29	"Amjad Niaz" <425>	425	705	ext-local	DAHDI/i1/425-618	PJSIP/705-0000072d	Dial	PJSIP/705/sip:705@10.17.0.96:5060;user=phone,,HhTtrb(func-apply-sipheaders^s^1)	30	20	ANSWERED	3		1666081229.3548
2022-10-18 13:19:54	"" <701>	701	36299622	from-internal	PJSIP/701-0000072b	DAHDI/i1/936299622-616	Dial	DAHDI/G0/936299622,300,Tb(func-apply-sipheaders^s^1)	18	0	NO ANSWER	3		1666081194.3544
2022-10-18 13:19:29	"" <701>	701	36299768	from-internal	PJSIP/701-0000072a	DAHDI/i1/936299768-615	Dial	DAHDI/G0/936299768,300,Tb(func-apply-sipheaders^s^1)	6	0	NO ANSWER	3		1666081169.3542
2022-10-18 13:19:04	"" <710>	710	310	from-internal	PJSIP/710-00000729	DAHDI/i1/310-614	Dial	DAHDI/G0/310,300,Tb(func-apply-sipheaders^s^1)	52	45	ANSWERED	3		1666081144.3540
2022-10-18 13:15:31	"" <1025019>	1025019	530	from-internal	PJSIP/751-00000728	DAHDI/i1/530-613	Dial	DAHDI/G0/530,300,Tb(func-apply-sipheaders^s^1)	38	27	ANSWERED	3		1666080931.3538
2022-10-18 13:15:28	"" <1025019>	1025019	530	from-internal	PJSIP/751-00000727	DAHDI/i1/530-612	Dial	DAHDI/G0/530,300,Tb(func-apply-sipheaders^s^1)	0	0	BUSY	3		1666080928.3536
2022-10-18 13:15:24	"" <1025019>	1025019	530	from-internal	PJSIP/751-00000726	DAHDI/i1/530-611	Dial	DAHDI/G0/530,300,Tb(func-apply-sipheaders^s^1)	0	0	BUSY	3		1666080924.3534
2022-10-18 13:15:11	"" <590>	590	705	ext-local	DAHDI/i1/590-610	PJSIP/705-00000725	Dial	PJSIP/705/sip:705@10.17.0.96:5060;user=phone,,HhTtrb(func-apply-sipheaders^s^1)	30	28	ANSWERED	3		1666080911.3532
2022-10-18 13:15:09	"" <1025019>	1025019	530	from-internal	PJSIP/751-00000724	DAHDI/i1/530-60f	Dial	DAHDI/G0/530,300,Tb(func-apply-sipheaders^s^1)	0	0	BUSY	3		1666080909.3530
2022-10-18 13:15:05	"" <1025019>	1025019	530	from-internal	PJSIP/751-00000723	DAHDI/i1/530-60e	Dial	DAHDI/G0/530,300,Tb(func-apply-sipheaders^s^1)	0	0	BUSY	3		1666080905.3528
2022-10-18 13:15:02	"" <758>	758	530	from-internal	PJSIP/758-00000722	DAHDI/i1/530-60d	Dial	DAHDI/G0/530,300,Tb(func-apply-sipheaders^s^1)	0	0	BUSY	3		1666080902.3526
2022-10-18 13:15:01	"" <1025019>	1025019	530	from-internal	PJSIP/751-00000721	DAHDI/i1/530-60c	Dial	DAHDI/G0/530,300,Tb(func-apply-sipheaders^s^1)	0	0	BUSY	3		1666080901.3524
2022-10-18 13:14:57	"" <1025019>	1025019	530	from-internal	PJSIP/751-00000720	DAHDI/i1/530-60b	Dial	DAHDI/G0/530,300,Tb(func-apply-sipheaders^s^1)	0	0	BUSY	3		1666080897.3522
2022-10-18 13:14:54	"" <1025019>	1025019	530	from-internal	PJSIP/751-0000071f	DAHDI/i1/530-60a	Dial	DAHDI/G0/530,300,Tb(func-apply-sipheaders^s^1)	0	0	BUSY	3		1666080894.3520
2022-10-18 13:14:51	"" <1025019>	1025019	530	from-internal	PJSIP/751-0000071e	DAHDI/i1/530-609	Dial	DAHDI/G0/530,300,Tb(func-apply-sipheaders^s^1)	0	0	BUSY	3		1666080891.3518
2022-10-18 13:14:48	"" <1025019>	1025019	530	from-internal	PJSIP/751-0000071d	DAHDI/i1/530-608	Dial	DAHDI/G0/530,300,Tb(func-apply-sipheaders^s^1)	0	0	BUSY	3		1666080888.3516
2022-10-18 13:14:47	"" <755>	755	544	from-internal	PJSIP/755-0000071c	DAHDI/i1/544-607	Dial	DAHDI/G0/544,300,Tb(func-apply-sipheaders^s^1)	70	62	ANSWERED	3		1666080887.3514
2022-10-18 13:14:44	"" <1025019>	1025019	530	from-internal	PJSIP/751-0000071b	DAHDI/i1/530-606	Dial	DAHDI/G0/530,300,Tb(func-apply-sipheaders^s^1)	0	0	BUSY	3		1666080884.3512
2022-10-18 13:14:42	"PA to Dean FMS" <702>	702	701	ext-local	PJSIP/702-00000719	PJSIP/701-0000071a	Dial	PJSIP/701/sip:701@10.10.18.20:5060;user=phone,,HhTtrIb(func-apply-sipheaders^s^	20	0	NO ANSWER	3		1666080882.3510
2022-10-18 13:14:33	"" <702>	702	35871331	from-internal	PJSIP/702-00000718	DAHDI/i1/935871331-605	Dial	DAHDI/G0/935871331,300,Tb(func-apply-sipheaders^s^1)	5	2	ANSWERED	3		1666080873.3508
2022-10-18 13:14:33	"" <755>	755	544	from-internal	PJSIP/755-00000717	DAHDI/i1/544-604	Dial	DAHDI/G0/544,300,Tb(func-apply-sipheaders^s^1)	0	0	BUSY	3		1666080873.3506
2022-10-18 13:14:30	"" <755>	755	544	from-internal	PJSIP/755-00000716	DAHDI/i1/544-603	Dial	DAHDI/G0/544,300,Tb(func-apply-sipheaders^s^1)	0	0	BUSY	3		1666080870.3504
2022-10-18 13:14:28	"" <755>	755	544	from-internal	PJSIP/755-00000715	DAHDI/i1/544-602	Dial	DAHDI/G0/544,300,Tb(func-apply-sipheaders^s^1)	0	0	BUSY	3		1666080868.3502
2022-10-18 13:14:24	"" <755>	755	544	from-internal	PJSIP/755-00000714	DAHDI/i1/544-601	Dial	DAHDI/G0/544,300,Tb(func-apply-sipheaders^s^1)	0	0	BUSY	3		1666080864.3500
2022-10-18 13:14:13	"Aslam Javed (FMS)" <758>	758	730	followme-check	PJSIP/758-00000712	PJSIP/730-00000713	Dial	PJSIP/730/sip:730@10.17.0.240:5060;user=phone,27,HhTtrIM(auto-blkvm)b(func-appl	38	26	ANSWERED	3		1666080853.3498
2022-10-18 13:14:04	"" <287>	287	762	followme-check	DAHDI/i1/287-600	PJSIP/762-00000711	Dial	PJSIP/762/sip:762@10.17.0.162:5060;user=phone,27,HhTtrIM(auto-blkvm)b(func-appl	21	0	NO ANSWER	3		1666080844.3496
2022-10-18 13:13:34	"" <702>	702	35865212	from-internal	PJSIP/702-00000710	DAHDI/i1/935865212-5ff	Dial	DAHDI/G0/935865212,300,Tb(func-apply-sipheaders^s^1)	1	0	NO ANSWER	3		1666080814.3494
2022-10-18 13:13:24	"" <1025019>	1025019	530	from-internal	PJSIP/751-0000070f	DAHDI/i1/530-5fe	Dial	DAHDI/G0/530,300,Tb(func-apply-sipheaders^s^1)	55	44	ANSWERED	3		1666080804.3492
2022-10-18 13:13:19	"" <601>	601	760	followme-check	DAHDI/i1/601-5fd	PJSIP/760-0000070e	Dial	PJSIP/760/sip:760@10.17.0.160:5160;user=phone,27,HhTtrIM(auto-blkvm)b(func-appl	94	84	ANSWERED	3		1666080799.3490
2022-10-18 13:13:17	"" <1025019>	1025019	530	from-internal	PJSIP/751-0000070d	DAHDI/i1/530-5fc	Dial	DAHDI/G0/530,300,Tb(func-apply-sipheaders^s^1)	0	0	BUSY	3		1666080797.3488
2022-10-18 13:13:14	"" <785>	785	03334331211	from-internal	PJSIP/785-0000070c	DAHDI/i1/903334331211-5fb	Dial	DAHDI/G0/903334331211,300,Tb(func-apply-sipheaders^s^1)	59	24	ANSWERED	3		1666080794.3486
2022-10-18 13:13:11	"" <1025019>	1025019	530	from-internal	PJSIP/751-0000070b	DAHDI/i1/530-5fa	Dial	DAHDI/G0/530,300,Tb(func-apply-sipheaders^s^1)	0	0	BUSY	3		1666080791.3484
2022-10-18 13:12:24	"" <530>	530	705	ext-local	DAHDI/i1/530-5f9	PJSIP/705-0000070a	Dial	PJSIP/705/sip:705@10.17.0.96:5060;user=phone,,HhTtrb(func-apply-sipheaders^s^1)	57	54	ANSWERED	3		1666080744.3482
2022-10-18 13:12:13	"Dr. Shafique Uqaili" <701>	701	702	ext-local	PJSIP/701-00000708	PJSIP/702-00000709	Dial	PJSIP/702/sip:702@10.17.0.219:5060;user=phone,,HhTtrIb(func-apply-sipheaders^s^	20	16	ANSWERED	3		1666080733.3480
2022-10-18 13:12:10	"" <785>	785	03007578622	from-internal	PJSIP/785-00000707	DAHDI/i1/903007578622-5f8	Dial	DAHDI/G0/903007578622,300,Tb(func-apply-sipheaders^s^1)	53	41	ANSWERED	3		1666080730.3478
2022-10-18 13:11:44	"" <530>	530	751	followme-check	DAHDI/i1/530-5f7	PJSIP/751-00000706	Dial	PJSIP/751/sip:751@10.10.6.19:5160;user=phone,27,HhTtrIM(auto-blkvm)b(func-apply	27	0	NO ANSWER	3		1666080704.3476
2022-10-18 13:11:30	"" <785>	785	03334331211	from-internal	PJSIP/785-00000705	DAHDI/i1/903334331211-5f6	Dial	DAHDI/G0/903334331211,300,Tb(func-apply-sipheaders^s^1)	35	0	NO ANSWER	3		1666080690.3474
2022-10-18 13:11:28	"" <779>	779	141	from-internal	PJSIP/779-00000704	DAHDI/i1/141-5f5	Dial	DAHDI/G0/141,300,Tb(func-apply-sipheaders^s^1)	19	0	NO ANSWER	3		1666080688.3472
2022-10-18 13:10:59	"" <785>	785	03007578622	from-internal	PJSIP/785-00000703	DAHDI/i1/903007578622-5f4	Dial	DAHDI/G0/903007578622,300,Tb(func-apply-sipheaders^s^1)	13	0	NO ANSWER	3		1666080659.3470
2022-10-18 13:10:41	"" <785>	785	03007578622	from-internal	PJSIP/785-00000702	DAHDI/i1/903007578622-5f3	Dial	DAHDI/G0/903007578622,300,Tb(func-apply-sipheaders^s^1)	13	0	NO ANSWER	3		1666080641.3468
2022-10-18 13:10:23	"" <785>	785	03007578622	from-internal	PJSIP/785-00000701	DAHDI/i1/903007578622-5f2	Dial	DAHDI/G0/903007578622,300,Tb(func-apply-sipheaders^s^1)	12	0	NO ANSWER	3		1666080623.3466
2022-10-18 13:10:05	"" <785>	785	03007578622	from-internal	PJSIP/785-00000700	DAHDI/i1/903007578622-5f1	Dial	DAHDI/G0/903007578622,300,Tb(func-apply-sipheaders^s^1)	13	0	NO ANSWER	3		1666080605.3464
2022-10-18 13:09:42	"" <785>	785	03007578622	from-internal	PJSIP/785-000006ff	DAHDI/i1/903007578622-5f0	Dial	DAHDI/G0/903007578622,300,Tb(func-apply-sipheaders^s^1)	12	0	NO ANSWER	3		1666080582.3462
2022-10-18 13:09:08	"" <714>	714	203	from-internal	PJSIP/714-000006fe	DAHDI/i1/203-5ef	Dial	DAHDI/G0/203,300,Tb(func-apply-sipheaders^s^1)	34	29	ANSWERED	3		1666080548.3460
2022-10-18 13:09:06	"" <799>	799	530	from-internal	PJSIP/799-000006fd	DAHDI/i1/530-5ee	Dial	DAHDI/G0/530,300,Tb(func-apply-sipheaders^s^1)	0	0	BUSY	3		1666080546.3458
2022-10-18 13:08:42	"" <799>	799	530	from-internal	PJSIP/799-000006fc	DAHDI/i1/530-5ed	Dial	DAHDI/G0/530,300,Tb(func-apply-sipheaders^s^1)	0	0	BUSY	3		1666080522.3456
2022-10-18 13:08:20	"" <702>	702	485	from-internal	PJSIP/702-000006fb	DAHDI/i1/485-5ec	Dial	DAHDI/G0/485,300,Tb(func-apply-sipheaders^s^1)	87	73	ANSWERED	3		1666080500.3454
2022-10-18 13:08:04	"Ms. Maria Zaidi (FMS)" <724>	724	756	followme-check	PJSIP/724-000006f9	PJSIP/756-000006fa	Dial	PJSIP/756/sip:756@10.17.0.156:5060;user=phone,27,HhTtrIM(auto-blkvm)b(func-appl	27	0	NO ANSWER	3		1666080484.3452
2022-10-18 13:08:03	"Front Desk (C-Block)" <705>	705	750	followme-check	PJSIP/705-000006f7	PJSIP/750-000006f8	Dial	PJSIP/750/sip:750@10.10.13.13:5060;user=phone,27,HhTtrIM(auto-blkvm)b(func-appl	27	0	NO ANSWER	3		1666080483.3450
2022-10-18 13:07:55	"" <766>	766	455	from-internal	PJSIP/766-000006f6	DAHDI/i1/455-5eb	Dial	DAHDI/G0/455,300,Tb(func-apply-sipheaders^s^1)	26	0	NO ANSWER	3		1666080475.3448
2022-10-18 13:06:21	"" <361>	361	702	ext-local	DAHDI/i1/361-5ea	PJSIP/702-000006f5	Dial	PJSIP/702/sip:702@10.17.0.219:5060;user=phone,,HhTtrb(func-apply-sipheaders^s^1	46	37	ANSWERED	3		1666080381.3446
2022-10-18 13:05:45	"Conference Room-ELC" <780>	780	773	ext-local	PJSIP/780-000006f3	PJSIP/773-000006f4	Dial	PJSIP/773/sip:773@10.17.0.211:5060;user=phone,,HhTtrIb(func-apply-sipheaders^s^	31	27	ANSWERED	3		1666080345.3444
2022-10-18 13:04:47	"" <314>	314	780	ext-local	DAHDI/i1/314-5e9	PJSIP/780-000006f2	Dial	PJSIP/780/sip:780@10.17.0.180:5060;user=phone,15,HhTtrb(func-apply-sipheaders^s	49	44	ANSWERED	3		1666080287.3442
2022-10-18 13:04:17	"Dr. Abdul Waheed" <714>	714	762	followme-check	PJSIP/714-000006f0	PJSIP/762-000006f1	Dial	PJSIP/762/sip:762@10.17.0.162:5060;user=phone,27,HhTtrIM(auto-blkvm)b(func-appl	112	91	ANSWERED	3		1666080257.3440
2022-10-18 13:03:48	"" <705>	705	590	from-internal	PJSIP/705-000006ef	DAHDI/i1/590-5e8	Dial	DAHDI/G0/590,300,Tb(func-apply-sipheaders^s^1)	62	56	ANSWERED	3		1666080228.3438
2022-10-18 13:03:35	"" <780>	780	314	from-internal	PJSIP/780-000006ee	DAHDI/i1/314-5e7	Dial	DAHDI/G0/314,300,Tb(func-apply-sipheaders^s^1)	66	59	ANSWERED	3		1666080215.3436
2022-10-18 13:02:50	"" <507>	507	705	ext-local	DAHDI/i1/507-5e6	PJSIP/705-000006ed	Dial	PJSIP/705/sip:705@10.17.0.96:5060;user=phone,,HhTtrb(func-apply-sipheaders^s^1)	43	40	ANSWERED	3		1666080170.3434
2022-10-18 13:02:11	"" <768>	768	203	from-internal	PJSIP/768-000006ec	DAHDI/i1/203-5e5	Dial	DAHDI/G0/203,300,Tb(func-apply-sipheaders^s^1)	83	76	ANSWERED	3		1666080131.3432
2022-10-18 13:01:40	"" <780>	780	308	from-internal	PJSIP/780-000006eb	DAHDI/i1/308-5e4	Dial	DAHDI/G0/308,300,Tb(func-apply-sipheaders^s^1)	32	23	ANSWERED	3		1666080100.3430
2022-10-18 13:01:31	"" <705>	705	530	from-internal	PJSIP/705-000006ea	DAHDI/i1/530-5e3	Dial	DAHDI/G0/530,300,Tb(func-apply-sipheaders^s^1)	0	0	BUSY	3		1666080091.3428
2022-10-18 12:59:47	"" <756>	756	03012714089	from-internal	PJSIP/756-000006e9	DAHDI/i1/903012714089-5e2	Dial	DAHDI/G0/903012714089,300,Tb(func-apply-sipheaders^s^1)	37	28	ANSWERED	3		1666079987.3426
2022-10-18 12:59:39	"" <7004>	7004	107	from-internal	PJSIP/7004-000006e8	DAHDI/i1/107-5e1	Dial	DAHDI/G0/107,300,Tb(func-apply-sipheaders^s^1)	0	0	BUSY	3		1666079979.3424
2022-10-18 12:59:36	"" <308>	308	780	ext-local	DAHDI/i1/308-5e0	PJSIP/780-000006e7	Dial	PJSIP/780/sip:780@10.17.0.180:5060;user=phone,15,HhTtrb(func-apply-sipheaders^s	22	17	ANSWERED	3		1666079976.3422
2022-10-18 12:59:07	"" <7004>	7004	104	from-internal	PJSIP/7004-000006e6	DAHDI/i1/104-5df	Dial	DAHDI/G0/104,300,Tb(func-apply-sipheaders^s^1)	20	13	ANSWERED	3		1666079947.3420
2022-10-18 12:57:27	"" <7004>	7004	544	from-internal	PJSIP/7004-000006e5	DAHDI/i1/544-5de	Dial	DAHDI/G0/544,300,Tb(func-apply-sipheaders^s^1)	42	16	ANSWERED	3		1666079847.3418
2022-10-18 12:54:51	"" <705>	705	530	from-internal	PJSIP/705-000006e4	DAHDI/i1/530-5dd	Dial	DAHDI/G0/530,300,Tb(func-apply-sipheaders^s^1)	0	0	BUSY	3		1666079691.3416
2022-10-18 12:54:36	"" <146>	146	708	followme-check	DAHDI/i1/146-5dc	SIP/708-0000005b	Dial	SIP/708,27,HhTtrIM(auto-blkvm)b(func-apply-sipheaders^s^1),	11	8	ANSWERED	3		1666079676.3414
2022-10-18 12:54:27	"Dr. Shafique Uqaili" <701>	701	702	ext-local	PJSIP/701-000006e2	PJSIP/702-000006e3	Dial	PJSIP/702/sip:702@10.17.0.219:5060;user=phone,,HhTtrIb(func-apply-sipheaders^s^	22	15	ANSWERED	3		1666079667.3412
2022-10-18 12:54:12	"PA to Dean FMS" <702>	702	724	followme-check	PJSIP/702-000006e0	PJSIP/724-000006e1	Dial	PJSIP/724/sip:724@10.17.0.234:5060;user=phone,27,HhTtrIM(auto-blkvm)b(func-appl	92	80	ANSWERED	3		1666079652.3410
2022-10-18 12:54:06	"" <705>	705	530	from-internal	PJSIP/705-000006df	DAHDI/i1/530-5db	Dial	DAHDI/G0/530,300,Tb(func-apply-sipheaders^s^1)	0	0	BUSY	3		1666079646.3408
2022-10-18 12:53:54	"" <216>	216	797	ext-local	DAHDI/i1/216-5da	PJSIP/797-000006de	Dial	PJSIP/797/sip:797@10.17.0.197:5060;user=phone,,HhTtrb(func-apply-sipheaders^s^1	52	48	ANSWERED	3		1666079634.3406
2022-10-18 12:53:53	"Dr. Shafique Uqaili" <701>	701	702	ext-local	PJSIP/701-000006dc	PJSIP/702-000006dd	Dial	PJSIP/702/sip:702@10.17.0.219:5060;user=phone,,HhTtrIb(func-apply-sipheaders^s^	0	0	BUSY	3		1666079633.3404
2022-10-18 12:53:40	"" <705>	705	530	from-internal	PJSIP/705-000006db	DAHDI/i1/530-5d9	Dial	DAHDI/G0/530,300,Tb(func-apply-sipheaders^s^1)	0	0	BUSY	3		1666079620.3402
2022-10-18 12:53:28	"" <702>	702	03219451850	from-internal	PJSIP/702-000006da	DAHDI/i1/903219451850-5d8	Dial	DAHDI/G0/903219451850,300,Tb(func-apply-sipheaders^s^1)	40	0	BUSY	3		1666079608.3400
2022-10-18 12:53:19	"" <705>	705	530	from-internal	PJSIP/705-000006d9	DAHDI/i1/530-5d7	Dial	DAHDI/G0/530,300,Tb(func-apply-sipheaders^s^1)	0	0	BUSY	3		1666079599.3398
2022-10-18 12:53:12	"" <705>	705	530	from-internal	PJSIP/705-000006d8	DAHDI/i1/530-5d6	Dial	DAHDI/G0/530,300,Tb(func-apply-sipheaders^s^1)	4	2	ANSWERED	3		1666079592.3396
2022-10-18 12:52:44	"5th Floor Faclulty C-Building" <715>	715	714	ext-local	PJSIP/715-000006d6	PJSIP/714-000006d7	Dial	PJSIP/714/sip:714@10.17.0.17:5060;user=phone,,HhTtrIb(func-apply-sipheaders^s^1	433	430	ANSWERED	3		1666079564.3394
2022-10-18 12:52:38	"PA to Dean FMS" <702>	702	768	followme-check	PJSIP/702-000006d4	PJSIP/768-000006d5	Dial	PJSIP/768/sip:768@10.17.0.205:5060;user=phone,27,HhTtrIM(auto-blkvm)b(func-appl	27	0	NO ANSWER	3		1666079558.3392
2022-10-18 12:52:35	"" <742>	742	159	from-internal	PJSIP/742-000006d3	DAHDI/i1/159-5d5	Dial	DAHDI/G0/159,300,Tb(func-apply-sipheaders^s^1)	26	0	NO ANSWER	3		1666079555.3390
2022-10-18 12:52:29	"Dr. Shafique Uqaili" <701>	701	702	ext-local	PJSIP/701-000006d1	PJSIP/702-000006d2	Dial	PJSIP/702/sip:702@10.17.0.219:5060;user=phone,,HhTtrIb(func-apply-sipheaders^s^	7	4	ANSWERED	3		1666079549.3388
2022-10-18 12:52:15	"" <797>	797	216	from-internal	PJSIP/797-000006d0	DAHDI/i1/216-5d4	Dial	DAHDI/G0/216,300,Tb(func-apply-sipheaders^s^1)	0	0	BUSY	3		1666079535.3386
2022-10-18 12:52:13	"" <216>	216	797	ext-local	DAHDI/i1/216-5d3	PJSIP/797-000006cf	Dial	PJSIP/797/sip:797@10.17.0.197:5060;user=phone,,HhTtrb(func-apply-sipheaders^s^1	0	0	BUSY	3		1666079533.3384
2022-10-18 12:52:04	"" <705>	705	530	from-internal	PJSIP/705-000006ce	DAHDI/i1/530-5d2	Dial	DAHDI/G0/530,300,Tb(func-apply-sipheaders^s^1)	0	0	BUSY	3		1666079524.3382
2022-10-18 12:51:53	"" <705>	705	530	from-internal	PJSIP/705-000006cd	DAHDI/i1/530-5d1	Dial	DAHDI/G0/530,300,Tb(func-apply-sipheaders^s^1)	0	0	BUSY	3		1666079513.3380
2022-10-18 12:50:58	"" <710>	710	03203833450	from-internal	PJSIP/710-000006cc	DAHDI/i1/903203833450-5d0	Dial	DAHDI/G0/903203833450,300,Tb(func-apply-sipheaders^s^1)	2	0	NO ANSWER	3		1666079458.3378
2022-10-18 12:50:07	"" <710>	710	03203833450	from-internal	PJSIP/710-000006cb	DAHDI/i1/903203833450-5cf	Dial	DAHDI/G0/903203833450,300,Tb(func-apply-sipheaders^s^1)	39	26	ANSWERED	3		1666079407.3376
2022-10-18 12:49:53	"" <338>	338	762	followme-check	DAHDI/i1/338-5ce	PJSIP/762-000006c9	Dial	PJSIP/762/sip:762@10.17.0.162:5060;user=phone,27,HhTtrIM(auto-blkvm)b(func-appl	54	46	ANSWERED	3		1666079393.3373
2022-10-18 12:49:08	"" <485>	485	702	ext-local	DAHDI/i1/485-5cd	PJSIP/702-000006c8	Dial	PJSIP/702/sip:702@10.17.0.219:5060;user=phone,,HhTtrb(func-apply-sipheaders^s^1	52	41	ANSWERED	3		1666079348.3371
2022-10-18 12:47:27	"" <767>	767	03064441792	from-internal	PJSIP/767-000006c7	DAHDI/i1/903064441792-5cc	Dial	DAHDI/G0/903064441792,300,Tb(func-apply-sipheaders^s^1)	19	11	ANSWERED	3		1666079247.3369
2022-10-18 12:47:11	"" <799>	799	474	from-internal	PJSIP/799-000006c6	DAHDI/i1/474-5cb	Dial	DAHDI/G0/474,300,Tb(func-apply-sipheaders^s^1)	70	53	ANSWERED	3		1666079231.3367
2022-10-18 12:46:25	"" <310>	310	710	followme-check	DAHDI/i1/310-5ca	PJSIP/710-000006c5	Dial	PJSIP/710/sip:710@10.10.6.20:5060;user=phone,27,HhTtrIM(auto-blkvm)b(func-apply	20	16	ANSWERED	3		1666079185.3365
2022-10-18 12:46:18	"" <779>	779	141	from-internal	PJSIP/779-000006c4	DAHDI/i1/141-5c9	Dial	DAHDI/G0/141,300,Tb(func-apply-sipheaders^s^1)	38	0	BUSY	3		1666079178.3363
2022-10-18 12:46:17	"" <750>	750	03004304667	from-internal	PJSIP/750-000006c3	DAHDI/i1/903004304667-5c8	Dial	DAHDI/G0/903004304667,300,Tb(func-apply-sipheaders^s^1)	71	51	ANSWERED	3		1666079177.3361
2022-10-18 12:45:30	"Dr. Shafique Uqaili" <701>	701	702	ext-local	PJSIP/701-000006c1	PJSIP/702-000006c2	Dial	PJSIP/702/sip:702@10.17.0.219:5060;user=phone,,HhTtrIb(func-apply-sipheaders^s^	44	28	ANSWERED	3		1666079130.3359
2022-10-18 12:44:37	"" <750>	750	03004304667	from-internal	PJSIP/750-000006c0	DAHDI/i1/903004304667-5c7	Dial	DAHDI/G0/903004304667,300,Tb(func-apply-sipheaders^s^1)	80	60	ANSWERED	3		1666079077.3357
2022-10-18 12:44:30	"" <702>	702	444	from-internal	PJSIP/702-000006bf	DAHDI/i1/444-5c6	Dial	DAHDI/G0/444,300,Tb(func-apply-sipheaders^s^1)	26	16	ANSWERED	3		1666079070.3355
2022-10-18 12:44:23	"" <708>	708	180	from-internal	SIP/708-0000005a	DAHDI/i1/180-5c5	Dial	DAHDI/G0/180,300,Tb(func-apply-sipheaders^s^1)	22	16	ANSWERED	3		1666079063.3352
2022-10-18 12:44:21	"Dr. Shafique Uqaili" <701>	701	702	ext-local	PJSIP/701-000006bc	PJSIP/702-000006bd	Dial	PJSIP/702/sip:702@10.17.0.219:5060;user=phone,,HhTtrIb(func-apply-sipheaders^s^	6	3	ANSWERED	3		1666079061.3350
2022-10-18 12:43:47	"" <742>	742	158	from-internal	PJSIP/742-000006bb	DAHDI/i1/158-5c4	Dial	DAHDI/G0/158,300,Tb(func-apply-sipheaders^s^1)	38	0	NO ANSWER	3		1666079027.3348
2022-10-18 12:43:08	"" <742>	742	159	from-internal	PJSIP/742-000006ba	DAHDI/i1/159-5c3	Dial	DAHDI/G0/159,300,Tb(func-apply-sipheaders^s^1)	36	0	NO ANSWER	3		1666078988.3346
2022-10-18 12:42:57	"" <742>	742	222	from-internal	PJSIP/742-000006b9	DAHDI/i1/222-5c2	Dial	DAHDI/G0/222,300,Tb(func-apply-sipheaders^s^1)	1	0	NO ANSWER	3		1666078977.3344
2022-10-18 12:40:00	"" <708>	708	146	from-internal	SIP/708-00000059	DAHDI/i1/146-5c1	Dial	DAHDI/G0/146,300,Tb(func-apply-sipheaders^s^1)	11	4	ANSWERED	3		1666078800.3341
2022-10-18 12:39:55	"" <310>	310	710	followme-check	DAHDI/i1/310-5c0	PJSIP/710-000006b7	Dial	PJSIP/710/sip:710@10.10.6.20:5060;user=phone,27,HhTtrIM(auto-blkvm)b(func-apply	137	134	ANSWERED	3		1666078795.3339
2022-10-18 12:38:40	"" <180>	180	708	followme-check	DAHDI/i1/180-5bf	SIP/708-00000058	Dial	SIP/708,27,HhTtrIM(auto-blkvm)b(func-apply-sipheaders^s^1),	19	18	ANSWERED	3		1666078720.3337
2022-10-18 12:38:33	"" <146>	146	708	followme-check	DAHDI/i1/146-5be	SIP/708-00000057	Dial	SIP/708,27,HhTtrIM(auto-blkvm)b(func-apply-sipheaders^s^1),	45	19	ANSWERED	3		1666078713.3335
2022-10-18 12:38:28	"" <765>	765	528	from-internal	PJSIP/765-000006b6	DAHDI/i1/528-5bd	Dial	DAHDI/G0/528,300,Tb(func-apply-sipheaders^s^1)	54	43	ANSWERED	3		1666078708.3333
2022-10-18 12:37:15	"" <755>	755	544	from-internal	PJSIP/755-000006b5	DAHDI/i1/544-5bc	Dial	DAHDI/G0/544,300,Tb(func-apply-sipheaders^s^1)	99	90	ANSWERED	3		1666078635.3331
2022-10-18 12:37:02	"" <510>	510	742	followme-check	DAHDI/i1/510-5bb	PJSIP/742-000006b4	Dial	PJSIP/742/sip:742@10.17.0.225:5060;user=phone,27,HhTtrIM(auto-blkvm)b(func-appl	307	304	ANSWERED	3		1666078622.3329
2022-10-18 12:36:49	"" <765>	765	680	from-internal	PJSIP/765-000006b3	DAHDI/i1/680-5ba	Dial	DAHDI/G0/680,300,Tb(func-apply-sipheaders^s^1)	78	60	ANSWERED	3		1666078609.3327
2022-10-18 12:36:21	"" <771>	771	444	from-internal	PJSIP/771-000006b2	DAHDI/i1/444-5b9	Dial	DAHDI/G0/444,300,Tb(func-apply-sipheaders^s^1)	66	53	ANSWERED	3		1666078581.3325
2022-10-18 12:35:43	"" <742>	742	510	from-internal	PJSIP/742-000006b1	DAHDI/i1/510-5b8	Dial	DAHDI/G0/510,300,Tb(func-apply-sipheaders^s^1)	43	21	ANSWERED	3		1666078543.3323
2022-10-18 12:35:35	"" <771>	771	474	from-internal	PJSIP/771-000006b0	DAHDI/i1/474-5b7	Dial	DAHDI/G0/474,300,Tb(func-apply-sipheaders^s^1)	36	0	BUSY	3		1666078535.3321
2022-10-18 12:35:27	"" <752>	752	365	from-internal	PJSIP/752-000006af	DAHDI/i1/365-5b6	Dial	DAHDI/G0/365,300,Tb(func-apply-sipheaders^s^1)	46	37	ANSWERED	3		1666078527.3319
2022-10-18 12:35:17	"" <771>	771	444	from-internal	PJSIP/771-000006ae	DAHDI/i1/444-5b5	Dial	DAHDI/G0/444,300,Tb(func-apply-sipheaders^s^1)	0	0	BUSY	3		1666078517.3317
2022-10-18 12:34:50	"" <771>	771	444	from-internal	PJSIP/771-000006ad	DAHDI/i1/444-5b4	Dial	DAHDI/G0/444,300,Tb(func-apply-sipheaders^s^1)	0	0	BUSY	3		1666078490.3315
2022-10-18 12:34:41	"" <771>	771	444	from-internal	PJSIP/771-000006ac	DAHDI/i1/444-5b3	Dial	DAHDI/G0/444,300,Tb(func-apply-sipheaders^s^1)	0	0	BUSY	3		1666078481.3313
2022-10-18 12:33:50	"" <771>	771	474	from-internal	PJSIP/771-000006ab	DAHDI/i1/474-5b2	Dial	DAHDI/G0/474,300,Tb(func-apply-sipheaders^s^1)	38	0	BUSY	3		1666078430.3311
2022-10-18 12:33:37	"" <771>	771	444	from-internal	PJSIP/771-000006aa	DAHDI/i1/444-5b1	Dial	DAHDI/G0/444,300,Tb(func-apply-sipheaders^s^1)	0	0	BUSY	3		1666078417.3309
2022-10-18 12:32:47	"" <771>	771	474	from-internal	PJSIP/771-000006a9	DAHDI/i1/474-5b0	Dial	DAHDI/G0/474,300,Tb(func-apply-sipheaders^s^1)	38	0	BUSY	3		1666078367.3307
2022-10-18 12:31:43	"" <742>	742	222	from-internal	PJSIP/742-000006a8	DAHDI/i1/222-5af	Dial	DAHDI/G0/222,300,Tb(func-apply-sipheaders^s^1)	33	28	ANSWERED	3		1666078303.3305
2022-10-18 12:31:16	"" <548>	548	742	followme-check	DAHDI/i1/548-5ae	PJSIP/742-000006a7	Dial	PJSIP/742/sip:742@10.17.0.225:5060;user=phone,27,HhTtrIM(auto-blkvm)b(func-appl	19	17	ANSWERED	3		1666078276.3303
2022-10-18 12:31:05	"" <742>	742	548	from-internal	PJSIP/742-000006a6	DAHDI/i1/548-5ad	Dial	DAHDI/G0/548,300,Tb(func-apply-sipheaders^s^1)	0	0	BUSY	3		1666078265.3301
2022-10-18 12:30:57	"" <548>	548	742	followme-check	DAHDI/i1/548-5ac	PJSIP/742-000006a4	Dial	PJSIP/742/sip:742@10.17.0.225:5060;user=phone,27,HhTtrIM(auto-blkvm)b(func-appl	0	0	BUSY	3		1666078257.3298
2022-10-18 12:30:38	"" <742>	742	419	from-internal	PJSIP/742-000006a3	DAHDI/i1/419-5ab	Dial	DAHDI/G0/419,300,Tb(func-apply-sipheaders^s^1)	22	0	NO ANSWER	3		1666078238.3296
2022-10-18 12:30:34	"" <742>	742	548	from-internal	PJSIP/742-000006a2	DAHDI/i1/548-5aa	Dial	DAHDI/G0/548,300,Tb(func-apply-sipheaders^s^1)	0	0	BUSY	3		1666078234.3294
2022-10-18 12:30:22	"" <742>	742	548	from-internal	PJSIP/742-000006a1	DAHDI/i1/548-5a9	Dial	DAHDI/G0/548,300,Tb(func-apply-sipheaders^s^1)	0	0	BUSY	3		1666078222.3292
2022-10-18 12:30:04	"" <742>	742	548	from-internal	PJSIP/742-000006a0	DAHDI/i1/548-5a8	Dial	DAHDI/G0/548,300,Tb(func-apply-sipheaders^s^1)	0	0	BUSY	3		1666078204.3290
2022-10-18 12:29:14	"" <788>	788	430	from-internal	PJSIP/788-0000069f	DAHDI/i1/430-5a7	Dial	DAHDI/G0/430,300,Tb(func-apply-sipheaders^s^1)	138	132	ANSWERED	3		1666078154.3288
2022-10-18 12:28:44	"" <708>	708	298	from-internal	SIP/708-00000056	DAHDI/i1/298-5a6	Dial	DAHDI/G0/298,300,Tb(func-apply-sipheaders^s^1)	62	52	ANSWERED	3		1666078124.3286
2022-10-18 12:28:05	"" <788>	788	03214050682	from-internal	PJSIP/788-0000069d	DAHDI/i1/903214050682-5a5	Dial	DAHDI/G0/903214050682,300,Tb(func-apply-sipheaders^s^1)	59	47	ANSWERED	3		1666078070.3283
2022-10-18 12:27:50	"C04 (Dr. Awais & Dr. Umer)" <788>	788	717	ext-local	PJSIP/788-0000069d	PJSIP/717-0000069e	Dial	PJSIP/717/sip:717@10.10.13.11:5060;user=phone,15,HhTtrIb(func-apply-sipheaders^	15	0	NO ANSWER	3		1666078070.3283
2022-10-18 12:27:43	"Wajiha Ally" <698>	698	704	ext-local	DAHDI/i1/698-5a4	PJSIP/704-0000069c	Dial	PJSIP/704/sip:704@10.17.0.215:5060;user=phone,15,HhTtrb(func-apply-sipheaders^s	454	448	ANSWERED	3		1666078063.3281
2022-10-18 12:27:10	"" <222>	222	742	followme-check	DAHDI/i1/222-5a3	PJSIP/742-0000069b	Dial	PJSIP/742/sip:742@10.17.0.225:5060;user=phone,27,HhTtrIM(auto-blkvm)b(func-appl	26	0	NO ANSWER	3		1666078030.3279
2022-10-18 12:26:59	"" <742>	742	548	from-internal	PJSIP/742-0000069a	DAHDI/i1/548-5a2	Dial	DAHDI/G0/548,300,Tb(func-apply-sipheaders^s^1)	56	52	ANSWERED	3		1666078019.3277
2022-10-18 12:26:33	"" <742>	742	03018463000	from-internal	PJSIP/742-00000699	DAHDI/i1/903018463000-5a1	Dial	DAHDI/G0/903018463000,300,Tb(func-apply-sipheaders^s^1)	24	0	NO ANSWER	3		1666077993.3275
2022-10-18 12:26:04	"" <511>	511	702	ext-local	DAHDI/i1/511-5a0	PJSIP/702-00000698	Dial	PJSIP/702/sip:702@10.17.0.219:5060;user=phone,,HhTtrb(func-apply-sipheaders^s^1	25	16	ANSWERED	3		1666077964.3273
2022-10-18 12:25:58	"" <762>	762	203	from-internal	PJSIP/762-00000697	DAHDI/i1/203-59f	Dial	DAHDI/G0/203,300,Tb(func-apply-sipheaders^s^1)	11	0	NO ANSWER	3		1666077958.3271
2022-10-18 12:25:50	"" <544>	544	755	followme-check	DAHDI/i1/544-59e	PJSIP/755-00000696	Dial	PJSIP/755/sip:755@10.10.13.14:5160;user=phone,27,HhTtrIM(auto-blkvm)b(func-appl	95	80	ANSWERED	3		1666077950.3269
2022-10-18 12:25:49	"" <742>	742	03018463000	from-internal	PJSIP/742-00000695	DAHDI/i1/903018463000-59d	Dial	DAHDI/G0/903018463000,300,Tb(func-apply-sipheaders^s^1)	40	0	BUSY	3		1666077949.3267
2022-10-18 12:25:39	"" <544>	544	755	followme-check	DAHDI/i1/544-59c	PJSIP/755-00000694	Dial	PJSIP/755/sip:755@10.10.13.14:5160;user=phone,27,HhTtrIM(auto-blkvm)b(func-appl	6	0	NO ANSWER	3		1666077939.3265
2022-10-18 12:24:52	"" <742>	742	419	from-internal	PJSIP/742-00000693	DAHDI/i1/419-59b	Dial	DAHDI/G0/419,300,Tb(func-apply-sipheaders^s^1)	38	0	BUSY	3		1666077892.3263
2022-10-18 12:24:14	"" <708>	708	146	from-internal	SIP/708-00000055	DAHDI/i1/146-59a	Dial	DAHDI/G0/146,300,Tb(func-apply-sipheaders^s^1)	26	20	ANSWERED	3		1666077854.3261
2022-10-18 12:23:23	"" <222>	222	742	followme-check	DAHDI/i1/222-599	PJSIP/742-00000692	Dial	PJSIP/742/sip:742@10.17.0.225:5060;user=phone,27,HhTtrIM(auto-blkvm)b(func-appl	85	82	ANSWERED	3		1666077803.3259
2022-10-18 12:23:11	"" <724>	724	203	from-internal	PJSIP/724-00000691	DAHDI/i1/203-598	Dial	DAHDI/G0/203,300,Tb(func-apply-sipheaders^s^1)	15	0	NO ANSWER	3		1666077791.3257
2022-10-18 12:19:24	"" <739>	739	405	from-internal	PJSIP/739-00000690	DAHDI/i1/405-596	Dial	DAHDI/G0/405,300,Tb(func-apply-sipheaders^s^1)	33	0	NO ANSWER	3		1666077564.3254
2022-10-18 12:18:03	"" <770>	770	405	from-internal	PJSIP/770-0000068f	DAHDI/i1/405-595	Dial	DAHDI/G0/405,300,Tb(func-apply-sipheaders^s^1)	32	0	NO ANSWER	3		1666077483.3252
2022-10-18 12:17:38	"" <724>	724	411	from-internal	PJSIP/724-0000068e	DAHDI/i1/411-594	Dial	DAHDI/G0/411,300,Tb(func-apply-sipheaders^s^1)	23	12	ANSWERED	3		1666077458.3250
2022-10-18 12:17:30	"" <770>	770	405	from-internal	PJSIP/770-0000068d	DAHDI/i1/405-593	Dial	DAHDI/G0/405,300,Tb(func-apply-sipheaders^s^1)	31	0	NO ANSWER	3		1666077450.3248
2022-10-18 12:17:28	"" <742>	742	457	from-internal	PJSIP/742-0000068c	DAHDI/i1/457-592	Dial	DAHDI/G0/457,300,Tb(func-apply-sipheaders^s^1)	24	0	NO ANSWER	3		1666077448.3246
2022-10-18 12:17:03	"" <770>	770	0	from-internal	PJSIP/770-0000068b	DAHDI/i1/0-591	Dial	DAHDI/G0/0,300,Tb(func-apply-sipheaders^s^1)	20	7	ANSWERED	3		1666077423.3244
2022-10-18 12:16:45	"Madiha Hamid (FMS)" <732>	732	702	ext-local	PJSIP/732-00000689	PJSIP/702-0000068a	Dial	PJSIP/702/sip:702@10.17.0.219:5060;user=phone,,HhTtrIb(func-apply-sipheaders^s^	49	38	ANSWERED	3		1666077405.3242
2022-10-18 12:16:28	"" <770>	770	405	from-internal	PJSIP/770-00000688	DAHDI/i1/405-590	Dial	DAHDI/G0/405,300,Tb(func-apply-sipheaders^s^1)	24	0	NO ANSWER	3		1666077388.3240
2022-10-18 12:16:21	"" <724>	724	430	from-internal	PJSIP/724-00000687	DAHDI/i1/430-58f	Dial	DAHDI/G0/430,300,Tb(func-apply-sipheaders^s^1)	36	0	NO ANSWER	3		1666077381.3238
2022-10-18 12:15:49	"" <752>	752	514	from-internal	PJSIP/752-00000686	DAHDI/i1/514-58e	Dial	DAHDI/G0/514,300,Tb(func-apply-sipheaders^s^1)	33	0	NO ANSWER	3		1666077349.3236
2022-10-18 12:15:37	"" <742>	742	419	from-internal	PJSIP/742-00000685	DAHDI/i1/419-58d	Dial	DAHDI/G0/419,300,Tb(func-apply-sipheaders^s^1)	36	0	NO ANSWER	3		1666077337.3234
2022-10-18 12:14:35	"" <799>	799	03484864143	from-internal	PJSIP/799-00000684	DAHDI/i1/903484864143-58c	Dial	DAHDI/G0/903484864143,300,Tb(func-apply-sipheaders^s^1)	13	6	ANSWERED	3		1666077275.3232
2022-10-18 12:13:48	"Madeeha Islam (FMS)" <764>	764	702	ext-local	PJSIP/764-00000682	PJSIP/702-00000683	Dial	PJSIP/702/sip:702@10.17.0.219:5060;user=phone,,HhTtrIb(func-apply-sipheaders^s^	69	60	ANSWERED	3		1666077228.3230
2022-10-18 12:13:29	"" <762>	762	203	from-internal	PJSIP/762-00000681	DAHDI/i1/203-58b	Dial	DAHDI/G0/203,300,Tb(func-apply-sipheaders^s^1)	23	0	NO ANSWER	3		1666077209.3228
2022-10-18 12:13:19	"" <632>	632	779	ext-local	DAHDI/i1/632-588		VoiceMail	779@default,u	9	9	ANSWERED	3		1666077184.3222
2022-10-18 12:13:14	"" <216>	216	797	ext-local	DAHDI/i1/216-58a	PJSIP/797-00000680	Dial	PJSIP/797/sip:797@10.17.0.197:5060;user=phone,,HhTtrb(func-apply-sipheaders^s^1	9	0	NO ANSWER	3		1666077194.3226
2022-10-18 12:13:13	"" <754>	754	121	from-internal	PJSIP/754-0000067f	DAHDI/i1/121-589	Dial	DAHDI/G0/121,300,Tb(func-apply-sipheaders^s^1)	58	50	ANSWERED	3		1666077193.3224
2022-10-18 12:13:04	"" <632>	632	779	ext-local	DAHDI/i1/632-588	PJSIP/779-0000067e	Dial	PJSIP/779/sip:779@10.10.13.12:5060;user=phone,15,HhTtrb(func-apply-sipheaders^s	15	0	NO ANSWER	3		1666077184.3222
2022-10-18 12:12:43	"" <762>	762	203	from-internal	PJSIP/762-0000067d	DAHDI/i1/203-587	Dial	DAHDI/G0/203,300,Tb(func-apply-sipheaders^s^1)	26	0	NO ANSWER	3		1666077163.3220
2022-10-18 12:11:14	"Wajiha Ally" <698>	698	707	followme-check	DAHDI/i1/698-586	SIP/707-00000054	Dial	SIP/707,27,HhTtrIM(auto-blkvm)b(func-apply-sipheaders^s^1),	27	0	NO ANSWER	3		1666077074.3218
2022-10-18 12:10:41	"" <717>	717	474	from-internal	PJSIP/717-0000067c	DAHDI/i1/474-585	Dial	DAHDI/G0/474,300,Tb(func-apply-sipheaders^s^1)	0	0	BUSY	3		1666077041.3216
2022-10-18 12:08:47	"CID:739" <03334277080>	03334277080		from-digital	DAHDI/i1/903334277080-584	Local/03334277080@from-internal-0000001d;1	Return		0	0	ANSWERED	3		1666076920.3215
2022-10-18 12:08:47	"Ms. Shaista Anwar (FOL)" <739>	739	708	followme-check	PJSIP/739-0000067b	DAHDI/i1/903334277080-584	Dial	SIP/708,27,HhTtrIM(auto-blkvm)b(func-apply-sipheaders^s^1),	104	104	ANSWERED	3		1666076919.3211
2022-10-18 12:08:40	"Ms. Shaista Anwar (FOL)" <739>	739	708	followme-check	PJSIP/739-0000067b	Local/03334277080@from-internal-0000001d;1	Dial	SIP/708,27,HhTtrIM(auto-blkvm)b(func-apply-sipheaders^s^1),	7	0	ANSWERED	3		1666076919.3211
2022-10-18 12:08:40	"" <739>	739	03334277080	from-internal	Local/03334277080@from-internal-0000001d;2	DAHDI/i1/903334277080-584	Dial	DAHDI/G0/903334277080,300,Tb(func-apply-sipheaders^s^1)	7	0	ANSWERED	3		1666076920.3214
2022-10-18 12:08:39	"Ms. Shaista Anwar (FOL)" <739>	739	708	followme-check	PJSIP/739-0000067b	SIP/708-00000053	Dial	SIP/708,27,HhTtrIM(auto-blkvm)b(func-apply-sipheaders^s^1),	0	0	NO ANSWER	3		1666076919.3211
2022-10-18 12:07:57	"" <788>	788	03458320332	from-internal	PJSIP/788-0000067a	DAHDI/i1/903458320332-583	Dial	DAHDI/G0/903458320332,300,Tb(func-apply-sipheaders^s^1)	40	0	BUSY	3		1666076877.3209
2022-10-18 12:04:02	"Ms. Shaista Anwar (FOL)" <739>	739	708	followme-check	PJSIP/739-00000679	DAHDI/i1/903334277080-582	Dial	SIP/708,27,HhTtrIM(auto-blkvm)b(func-apply-sipheaders^s^1),	39	39	ANSWERED	3		1666076637.3204
2022-10-18 12:04:02	"CID:739" <03334277080>	03334277080		from-digital	DAHDI/i1/903334277080-582	Local/03334277080@from-internal-0000001c;1	Return		0	0	ANSWERED	3		1666076637.3208
2022-10-18 12:03:57	"Ms. Shaista Anwar (FOL)" <739>	739	708	followme-check	PJSIP/739-00000679	Local/03334277080@from-internal-0000001c;1	Dial	SIP/708,27,HhTtrIM(auto-blkvm)b(func-apply-sipheaders^s^1),	5	0	ANSWERED	3		1666076637.3204
2022-10-18 12:03:57	"Ms. Shaista Anwar (FOL)" <739>	739	708	followme-check	PJSIP/739-00000679	SIP/708-00000052	Dial	SIP/708,27,HhTtrIM(auto-blkvm)b(func-apply-sipheaders^s^1),	0	0	NO ANSWER	3		1666076637.3204
2022-10-18 12:03:57	"" <739>	739	03334277080	from-internal	Local/03334277080@from-internal-0000001c;2	DAHDI/i1/903334277080-582	Dial	DAHDI/G0/903334277080,300,Tb(func-apply-sipheaders^s^1)	5	0	ANSWERED	3		1666076637.3207
2022-10-18 12:03:25	"Ms. Shaista Anwar (FOL)" <739>	739	707	followme-check	PJSIP/739-00000678	SIP/707-00000051	Dial	SIP/707,27,HhTtrIM(auto-blkvm)b(func-apply-sipheaders^s^1),	25	0	NO ANSWER	3		1666076605.3202
2022-10-18 12:02:22	"" <771>	771	314	from-internal	PJSIP/771-00000677	DAHDI/i1/314-581	Dial	DAHDI/G0/314,300,Tb(func-apply-sipheaders^s^1)	63	54	ANSWERED	3		1666076542.3200
2022-10-18 12:02:09	"Ms. Maria Zaidi (FMS)" <724>	724	762	followme-check	PJSIP/724-00000675	PJSIP/762-00000676	Dial	PJSIP/762/sip:762@10.17.0.162:5060;user=phone,27,HhTtrIM(auto-blkvm)b(func-appl	13	0	NO ANSWER	3		1666076529.3198
2022-10-18 11:59:05	"" <789>	789	388	from-internal	PJSIP/789-00000674	DAHDI/i1/388-580	Dial	DAHDI/G0/388,300,Tb(func-apply-sipheaders^s^1)	72	57	ANSWERED	3		1666076345.3196
2022-10-18 11:59:05	"" <779>	779	141	from-internal	PJSIP/779-00000673	DAHDI/i1/141-57f	Dial	DAHDI/G0/141,300,Tb(func-apply-sipheaders^s^1)	19	0	NO ANSWER	3		1666076345.3194
2022-10-18 11:59:00	"" <004299203803>	004299203803	736	followme-check	DAHDI/i1/004299203803-57e	PJSIP/736-00000672	Dial	PJSIP/736/sip:736@10.17.0.248:5060;user=phone,27,HhTtrIM(auto-blkvm)b(func-appl	27	0	NO ANSWER	3		1666076340.3192
2022-10-18 11:58:48	"Front Desk (C-Block)" <705>	705	710	followme-check	PJSIP/705-00000670	PJSIP/710-00000671	Dial	PJSIP/710/sip:710@10.10.6.20:5060;user=phone,27,HhTtrIM(auto-blkvm)b(func-apply	38	34	ANSWERED	3		1666076328.3190
2022-10-18 11:58:12	"" <701>	701	256	from-internal	PJSIP/701-0000066f	DAHDI/i1/256-57d	Dial	DAHDI/G0/256,300,Tb(func-apply-sipheaders^s^1)	40	34	ANSWERED	3		1666076292.3188
2022-10-18 11:57:48	"" <701>	701	379	from-internal	PJSIP/701-0000066e	DAHDI/i1/379-57c	Dial	DAHDI/G0/379,300,Tb(func-apply-sipheaders^s^1)	17	0	NO ANSWER	3		1666076268.3186
2022-10-18 11:55:59	"" <779>	779	141	from-internal	PJSIP/779-0000066d	DAHDI/i1/141-57b	Dial	DAHDI/G0/141,300,Tb(func-apply-sipheaders^s^1)	38	0	NO ANSWER	3		1666076159.3184
2022-10-18 11:55:17	"" <779>	779	141	from-internal	PJSIP/779-0000066c	DAHDI/i1/141-57a	Dial	DAHDI/G0/141,300,Tb(func-apply-sipheaders^s^1)	38	0	BUSY	3		1666076117.3182
2022-10-18 11:54:11	"" <705>	705	444	from-internal	PJSIP/705-0000066b	DAHDI/i1/444-579	Dial	DAHDI/G0/444,300,Tb(func-apply-sipheaders^s^1)	25	20	ANSWERED	3		1666076051.3180
2022-10-18 11:53:51	"" <548>	548	742	followme-check	DAHDI/i1/548-578	PJSIP/742-00000669	Dial	PJSIP/742/sip:742@10.17.0.225:5060;user=phone,27,HhTtrIM(auto-blkvm)b(func-appl	25	17	ANSWERED	3		1666076031.3177
2022-10-18 11:53:42	"Ms. Maria Zaidi (FMS)" <724>	724	768	followme-check	PJSIP/724-00000667	PJSIP/768-00000668	Dial	PJSIP/768/sip:768@10.17.0.205:5060;user=phone,27,HhTtrIM(auto-blkvm)b(func-appl	27	0	NO ANSWER	3		1666076022.3175
2022-10-18 11:52:31	"" <799>	799	03484864143	from-internal	PJSIP/799-00000666	DAHDI/i1/903484864143-577	Dial	DAHDI/G0/903484864143,300,Tb(func-apply-sipheaders^s^1)	19	7	ANSWERED	3		1666075951.3173
2022-10-18 11:51:58	"" <721>	721	203	from-internal	PJSIP/721-00000665	DAHDI/i1/203-576	Dial	DAHDI/G0/203,300,Tb(func-apply-sipheaders^s^1)	34	26	ANSWERED	3		1666075918.3171
2022-10-18 11:50:29	"" <762>	762	388	from-internal	PJSIP/762-00000664	DAHDI/i1/388-575	Dial	DAHDI/G0/388,300,Tb(func-apply-sipheaders^s^1)	89	76	ANSWERED	3		1666075829.3169
2022-10-18 11:49:44	"" <510>	510	742	followme-check	DAHDI/i1/510-574	PJSIP/742-00000663	Dial	PJSIP/742/sip:742@10.17.0.225:5060;user=phone,27,HhTtrIM(auto-blkvm)b(func-appl	18	0	ANSWERED	3		1666075784.3167
2022-10-18 11:49:42	"Irfan Siddique, Deputy HOD Undergrad, FO" <734>	734	702	ext-local	PJSIP/734-00000661	PJSIP/702-00000662	Dial	PJSIP/702/sip:702@10.17.0.219:5060;user=phone,,HhTtrIb(func-apply-sipheaders^s^	28	19	ANSWERED	3		1666075782.3165
2022-10-18 11:49:05	"" <717>	717	474	from-internal	PJSIP/717-00000660	DAHDI/i1/474-573	Dial	DAHDI/G0/474,300,Tb(func-apply-sipheaders^s^1)	0	0	BUSY	3		1666075745.3163
2022-10-18 11:48:43	"" <739>	739	665	from-internal	PJSIP/739-0000065f	DAHDI/i1/665-572	Dial	DAHDI/G0/665,300,Tb(func-apply-sipheaders^s^1)	36	29	ANSWERED	3		1666075723.3161
2022-10-18 11:47:16	"Ms. Sadia Hashmi (FOL)" <741>	741	707	followme-check	PJSIP/741-0000065e	SIP/707-00000050	Dial	SIP/707,27,HhTtrIM(auto-blkvm)b(func-apply-sipheaders^s^1),	18	0	NO ANSWER	3		1666075636.3159
2022-10-18 11:46:57	"" <724>	724	430	from-internal	PJSIP/724-0000065d	DAHDI/i1/430-571	Dial	DAHDI/G0/430,300,Tb(func-apply-sipheaders^s^1)	26	0	NO ANSWER	3		1666075617.3157
2022-10-18 11:46:22	"" <724>	724	644	from-internal	PJSIP/724-0000065c	DAHDI/i1/644-570	Dial	DAHDI/G0/644,300,Tb(func-apply-sipheaders^s^1)	26	21	ANSWERED	3		1666075582.3155
2022-10-18 11:46:04	"" <764>	764	530	from-internal	PJSIP/764-0000065b	DAHDI/i1/530-56f	Dial	DAHDI/G0/530,300,Tb(func-apply-sipheaders^s^1)	45	36	ANSWERED	3		1666075564.3153
2022-10-18 11:45:39	"" <544>	544	755	followme-check	DAHDI/i1/544-56e	PJSIP/755-0000065a	Dial	PJSIP/755/sip:755@10.10.13.14:5160;user=phone,27,HhTtrIM(auto-blkvm)b(func-appl	89	72	ANSWERED	3		1666075539.3151
2022-10-18 11:43:18	"" <256>	256	768	followme-check	DAHDI/i1/256-56d	PJSIP/768-00000659	Dial	PJSIP/768/sip:768@10.17.0.205:5060;user=phone,27,HhTtrIM(auto-blkvm)b(func-appl	17	0	NO ANSWER	3		1666075398.3149
2022-10-18 11:42:58	"" <256>	256	701	ext-local	DAHDI/i1/256-56c	PJSIP/701-00000658	Dial	PJSIP/701/sip:701@10.10.18.20:5060;user=phone,,HhTtrb(func-apply-sipheaders^s^1	10	0	NO ANSWER	3		1666075378.3147
2022-10-18 11:42:43	"" <714>	714	157	from-internal	PJSIP/714-00000657	DAHDI/i1/157-56b	Dial	DAHDI/G0/157,300,Tb(func-apply-sipheaders^s^1)	104	91	ANSWERED	3		1666075363.3145
2022-10-18 11:42:36	"" <256>	256	724	followme-check	DAHDI/i1/256-56a	PJSIP/724-00000656	Dial	PJSIP/724/sip:724@10.17.0.234:5060;user=phone,27,HhTtrIM(auto-blkvm)b(func-appl	18	0	NO ANSWER	3		1666075356.3143
2022-10-18 11:42:00	"" <764>	764	530	from-internal	PJSIP/764-00000654	DAHDI/i1/530-569	Dial	DAHDI/G0/530,300,Tb(func-apply-sipheaders^s^1)	0	0	BUSY	3		1666075320.3140
2022-10-18 11:41:17	"" <256>	256	724	followme-check	DAHDI/i1/256-568	PJSIP/724-00000650	Dial	PJSIP/724/sip:724@10.17.0.234:5060;user=phone,27,HhTtrIM(auto-blkvm)b(func-appl	27	0	NO ANSWER	3		1666075277.3135
2022-10-18 11:40:51	"" <718>	718	21111111554	from-internal	PJSIP/718-0000064e	DAHDI/i1/921111111554-567	Dial	DAHDI/G0/921111111554,300,Tb(func-apply-sipheaders^s^1)	0	0	NO ANSWER	3		1666075251.3132
2022-10-18 11:40:37	"" <718>	718	21111111	from-internal	PJSIP/718-0000064d	DAHDI/i1/921111111-566	Dial	DAHDI/G0/921111111,300,Tb(func-apply-sipheaders^s^1)	0	0	NO ANSWER	3		1666075237.3130
2022-10-18 11:40:36	"" <714>	714	0	from-internal	PJSIP/714-0000064c	DAHDI/i1/0-565	Dial	DAHDI/G0/0,300,Tb(func-apply-sipheaders^s^1)	76	65	ANSWERED	3		1666075236.3128
2022-10-18 11:40:34	"" <772>	772	530	from-internal	PJSIP/772-0000064b	DAHDI/i1/530-564	Dial	DAHDI/G0/530,300,Tb(func-apply-sipheaders^s^1)	64	53	ANSWERED	3		1666075234.3126
2022-10-18 11:40:21	"" <7004>	7004	03334288935	from-internal	PJSIP/7004-0000064a	DAHDI/i1/903334288935-563	Dial	DAHDI/G0/903334288935,300,Tb(func-apply-sipheaders^s^1)	175	163	ANSWERED	3		1666075221.3124
2022-10-18 11:40:19	"" <799>	799	03474393048	from-internal	PJSIP/799-00000649	DAHDI/i1/903474393048-562	Dial	DAHDI/G0/903474393048,300,Tb(func-apply-sipheaders^s^1)	22	0	NO ANSWER	3		1666075219.3122
2022-10-18 11:39:54	"" <714>	714	159	from-internal	PJSIP/714-00000648	DAHDI/i1/159-561	Dial	DAHDI/G0/159,300,Tb(func-apply-sipheaders^s^1)	18	0	NO ANSWER	3		1666075194.3120
2022-10-18 11:39:19	"" <762>	762	388	from-internal	PJSIP/762-00000647	DAHDI/i1/388-560	Dial	DAHDI/G0/388,300,Tb(func-apply-sipheaders^s^1)	0	0	BUSY	3		1666075159.3118
2022-10-18 11:39:15	"" <706>	706	388	from-internal	PJSIP/706-00000646	DAHDI/i1/388-55f	Dial	DAHDI/G0/388,300,Tb(func-apply-sipheaders^s^1)	32	22	ANSWERED	3		1666075155.3116
2022-10-18 11:39:14	"" <03334277080>	03334277080		from-digital	DAHDI/i1/903334277080-55e	Local/03334277080@from-internal-0000001b;1	Return		0	0	ANSWERED	3		1666075138.3115
2022-10-18 11:39:14	"" <146>	146	708	followme-check	DAHDI/i1/146-55d	DAHDI/i1/903334277080-55e	Dial	SIP/708,27,HhTtrIM(auto-blkvm)b(func-apply-sipheaders^s^1),	44	44	ANSWERED	3		1666075137.3111
2022-10-18 11:38:58	"" <146>	146	708	followme-check	DAHDI/i1/146-55d	Local/03334277080@from-internal-0000001b;1	Dial	SIP/708,27,HhTtrIM(auto-blkvm)b(func-apply-sipheaders^s^1),	15	0	ANSWERED	3		1666075137.3111
2022-10-18 11:38:58	"" <146>	146	03334277080	from-internal	Local/03334277080@from-internal-0000001b;2	DAHDI/i1/903334277080-55e	Dial	DAHDI/G0/903334277080,300,Tb(func-apply-sipheaders^s^1)	15	0	ANSWERED	3		1666075138.3114
2022-10-18 11:38:57	"" <146>	146	708	followme-check	DAHDI/i1/146-55d	SIP/708-0000004f	Dial	SIP/708,27,HhTtrIM(auto-blkvm)b(func-apply-sipheaders^s^1),	0	0	NO ANSWER	3		1666075137.3111
2022-10-18 11:38:40	"" <770>	770	03006467545	from-internal	PJSIP/770-00000645	DAHDI/i1/903006467545-55c	Dial	DAHDI/G0/903006467545,300,Tb(func-apply-sipheaders^s^1)	62	48	ANSWERED	3		1666075120.3109
2022-10-18 11:37:46	"" <770>	770	444	from-internal	PJSIP/770-00000644	DAHDI/i1/444-55b	Dial	DAHDI/G0/444,300,Tb(func-apply-sipheaders^s^1)	28	0	NO ANSWER	3		1666075066.3107
2022-10-18 11:37:38	"" <706>	706	288	from-internal	PJSIP/706-00000643	DAHDI/i1/288-55a	Dial	DAHDI/G0/288,300,Tb(func-apply-sipheaders^s^1)	21	0	NO ANSWER	3		1666075058.3105
2022-10-18 11:36:01	"" <762>	762	430	from-internal	PJSIP/762-00000642	DAHDI/i1/430-559	Dial	DAHDI/G0/430,300,Tb(func-apply-sipheaders^s^1)	16	0	NO ANSWER	3		1666074961.3103
2022-10-18 11:35:57	"" <742>	742	548	from-internal	PJSIP/742-00000641	DAHDI/i1/548-558	Dial	DAHDI/G0/548,300,Tb(func-apply-sipheaders^s^1)	46	43	ANSWERED	3		1666074957.3101
2022-10-18 11:35:10	"" <762>	762	430	from-internal	PJSIP/762-00000640	DAHDI/i1/430-557	Dial	DAHDI/G0/430,300,Tb(func-apply-sipheaders^s^1)	36	0	BUSY	3		1666074910.3099
2022-10-18 11:34:29	"" <7004>	7004	03045605300	from-internal	PJSIP/7004-0000063f	DAHDI/i1/903045605300-556	Dial	DAHDI/G0/903045605300,300,Tb(func-apply-sipheaders^s^1)	198	168	ANSWERED	3		1666074869.3097
2022-10-18 11:34:17	"" <419>	419	742	followme-check	DAHDI/i1/419-555	PJSIP/742-0000063e	Dial	PJSIP/742/sip:742@10.17.0.225:5060;user=phone,27,HhTtrIM(auto-blkvm)b(func-appl	40	34	ANSWERED	3		1666074857.3095
2022-10-18 11:33:57	"M Aqeel MIS" <7411>	7411	717	ext-local	PJSIP/7411-0000063c	PJSIP/717-0000063d	Dial	PJSIP/717/sip:717@10.10.13.11:5060;user=phone,15,HhTtrIb(func-apply-sipheaders^	67	63	ANSWERED	3		1666074837.3093
2022-10-18 11:32:56	"" <734>	734	544	from-internal	PJSIP/734-0000063b	DAHDI/i1/544-554	Dial	DAHDI/G0/544,300,Tb(func-apply-sipheaders^s^1)	57	53	ANSWERED	3		1666074776.3091
2022-10-18 11:32:06	"" <771>	771	474	from-internal	PJSIP/771-0000063a	DAHDI/i1/474-553	Dial	DAHDI/G0/474,300,Tb(func-apply-sipheaders^s^1)	0	0	BUSY	3		1666074726.3089
2022-10-18 11:31:53	"" <770>	770	444	from-internal	PJSIP/770-00000639	DAHDI/i1/444-552	Dial	DAHDI/G0/444,300,Tb(func-apply-sipheaders^s^1)	0	0	BUSY	3		1666074713.3087
2022-10-18 11:30:46	"" <750>	750	444	from-internal	PJSIP/750-00000638	DAHDI/i1/444-551	Dial	DAHDI/G0/444,300,Tb(func-apply-sipheaders^s^1)	30	17	ANSWERED	3		1666074646.3085
2022-10-18 11:30:05	"" <771>	771	474	from-internal	PJSIP/771-00000637	DAHDI/i1/474-550	Dial	DAHDI/G0/474,300,Tb(func-apply-sipheaders^s^1)	0	0	BUSY	3		1666074605.3083
2022-10-18 11:29:20	"" <736>	736	0	from-internal	PJSIP/736-00000636	DAHDI/i1/0-54f	Dial	DAHDI/G0/0,300,Tb(func-apply-sipheaders^s^1)	93	79	ANSWERED	3		1666074560.3081
2022-10-18 11:29:05	"" <762>	762	203	from-internal	PJSIP/762-00000635	DAHDI/i1/203-54e	Dial	DAHDI/G0/203,300,Tb(func-apply-sipheaders^s^1)	192	187	ANSWERED	3		1666074545.3079
2022-10-18 11:28:36	"" <203>	203	768	followme-check	DAHDI/i1/203-54d	PJSIP/768-00000634	Dial	PJSIP/768/sip:768@10.17.0.205:5060;user=phone,27,HhTtrIM(auto-blkvm)b(func-appl	21	0	NO ANSWER	3		1666074516.3077
2022-10-18 11:28:32	"" <736>	736	159	from-internal	PJSIP/736-00000633	DAHDI/i1/159-54c	Dial	DAHDI/G0/159,300,Tb(func-apply-sipheaders^s^1)	37	0	NO ANSWER	3		1666074512.3075
2022-10-18 11:28:14	"" <771>	771	474	from-internal	PJSIP/771-00000632	DAHDI/i1/474-54b	Dial	DAHDI/G0/474,300,Tb(func-apply-sipheaders^s^1)	0	0	BUSY	3		1666074494.3073
2022-10-18 11:28:05	"" <710>	710	310	from-internal	PJSIP/710-00000631	DAHDI/i1/310-54a	Dial	DAHDI/G0/310,300,Tb(func-apply-sipheaders^s^1)	55	47	ANSWERED	3		1666074485.3071
2022-10-18 11:27:49	"" <343>	343	709	ext-local	DAHDI/i1/343-549	PJSIP/709-00000630	Dial	PJSIP/709/sip:709@172.25.0.229:5060;user=phone,15,HhTtrb(func-apply-sipheaders^	170	162	ANSWERED	3		1666074469.3069
2022-10-18 11:27:04	"Rida Khawar (FOL)" <766>	766	739	followme-check	PJSIP/766-0000062e	PJSIP/739-0000062f	Dial	PJSIP/739/sip:739@10.17.0.139:5060;user=phone,27,HhTtrIM(auto-blkvm)b(func-appl	29	18	ANSWERED	3		1666074424.3067
2022-10-18 11:26:48	"Ms. Shaista Anwar (FOL)" <739>	739	708	followme-check	PJSIP/739-0000062d	SIP/708-0000004e	Dial	SIP/708,27,HhTtrIM(auto-blkvm)b(func-apply-sipheaders^s^1),	26	23	ANSWERED	3		1666074408.3065
2022-10-18 11:26:17	"" <724>	724	256	from-internal	PJSIP/724-0000062c	DAHDI/i1/256-548	Dial	DAHDI/G0/256,300,Tb(func-apply-sipheaders^s^1)	206	201	ANSWERED	3		1666074377.3063
2022-10-18 11:26:03	"" <745>	745	159	from-internal	PJSIP/745-0000062b	DAHDI/i1/159-547	Dial	DAHDI/G0/159,300,Tb(func-apply-sipheaders^s^1)	38	0	BUSY	3		1666074363.3061
2022-10-18 11:25:55	"" <724>	724	403	from-internal	PJSIP/724-0000062a	DAHDI/i1/403-546	Dial	DAHDI/G0/403,300,Tb(func-apply-sipheaders^s^1)	19	0	NO ANSWER	3		1666074355.3059
2022-10-18 11:25:16	"" <745>	745	159	from-internal	PJSIP/745-00000627	DAHDI/i1/159-545	Dial	DAHDI/G0/159,300,Tb(func-apply-sipheaders^s^1)	38	0	BUSY	3		1666074316.3055
2022-10-18 11:24:51	"" <745>	745	0	from-internal	PJSIP/745-00000626	DAHDI/i1/0-544	Dial	DAHDI/G0/0,300,Tb(func-apply-sipheaders^s^1)	19	13	ANSWERED	3		1666074291.3053
2022-10-18 11:24:18	"" <752>	752	698	from-internal	PJSIP/752-00000625	DAHDI/i1/698-543	Dial	DAHDI/G0/698,300,Tb(func-apply-sipheaders^s^1)	355	348	ANSWERED	3		1666074258.3051
2022-10-18 11:24:17	"" <717>	717	488	from-internal	PJSIP/717-00000624	DAHDI/i1/488-542	Dial	DAHDI/G0/488,300,Tb(func-apply-sipheaders^s^1)	220	213	ANSWERED	3		1666074257.3049
2022-10-18 11:23:34	"" <762>	762	430	from-internal	PJSIP/762-00000623	DAHDI/i1/430-541	Dial	DAHDI/G0/430,300,Tb(func-apply-sipheaders^s^1)	70	65	ANSWERED	3		1666074214.3047
2022-10-18 11:23:28	"Front Desk (C-Block)" <705>	705	702	ext-local	PJSIP/705-00000621	PJSIP/702-00000622	Dial	PJSIP/702/sip:702@10.17.0.219:5060;user=phone,,HhTtrIb(func-apply-sipheaders^s^	33	25	ANSWERED	3		1666074208.3044
2022-10-18 11:23:28	"" <762>	762	444	from-internal	PJSIP/762-00000620	DAHDI/i1/444-540	Dial	DAHDI/G0/444,300,Tb(func-apply-sipheaders^s^1)	3	0	NO ANSWER	3		1666074208.3043
2022-10-18 11:23:07	"" <388>	388	789	ext-local	DAHDI/i1/388-53f	PJSIP/789-0000061f	Dial	PJSIP/789/sip:789@10.17.0.189:5060;user=phone,,HhTtrb(func-apply-sipheaders^s^1	17	13	ANSWERED	3		1666074187.3041
2022-10-18 11:21:07	"Ms. Freeha Khalid (FOL)" <740>	740	767	followme-check	PJSIP/740-0000061d	PJSIP/767-0000061e	Dial	PJSIP/767/sip:767@10.17.0.204:5060;user=phone,27,HhTtrIM(auto-blkvm)b(func-appl	28	25	ANSWERED	3		1666074067.3039
2022-10-18 11:18:57	"" <750>	750	444	from-internal	PJSIP/750-0000061c	DAHDI/i1/444-53e	Dial	DAHDI/G0/444,300,Tb(func-apply-sipheaders^s^1)	1	1	ANSWERED	3		1666073937.3037
2022-10-18 11:18:52	"Ms. Sadia Hashmi (FOL)" <741>	741	740	followme-check	PJSIP/741-0000061a	PJSIP/740-0000061b	Dial	PJSIP/740/sip:740@10.17.0.142:5060;user=phone,27,HhTtrIM(auto-blkvm)b(func-appl	119	117	ANSWERED	3		1666073932.3035
2022-10-18 11:17:37	"" <714>	714	203	from-internal	PJSIP/714-00000619	DAHDI/i1/203-53d	Dial	DAHDI/G0/203,300,Tb(func-apply-sipheaders^s^1)	29	0	NO ANSWER	3		1666073857.3033
2022-10-18 11:17:32	"" <724>	724	485	from-internal	PJSIP/724-00000618	DAHDI/i1/485-53c	Dial	DAHDI/G0/485,300,Tb(func-apply-sipheaders^s^1)	52	45	ANSWERED	3		1666073852.3031
2022-10-18 11:16:57	"" <004299203804>	004299203804	736	followme-check	DAHDI/i1/004299203804-53b	PJSIP/736-00000617	Dial	PJSIP/736/sip:736@10.17.0.248:5060;user=phone,27,HhTtrIM(auto-blkvm)b(func-appl	27	0	NO ANSWER	3		1666073817.3029
2022-10-18 11:16:35	"" <750>	750	444	from-internal	PJSIP/750-00000616	DAHDI/i1/444-53a	Dial	DAHDI/G0/444,300,Tb(func-apply-sipheaders^s^1)	0	0	BUSY	3		1666073795.3027
2022-10-18 11:15:54	"PA to Dean FMS" <702>	702	705	ext-local	PJSIP/702-00000614	PJSIP/705-00000615	Dial	PJSIP/705/sip:705@10.17.0.96:5060;user=phone,,HhTtrIb(func-apply-sipheaders^s^1	44	25	ANSWERED	3		1666073754.3025
2022-10-18 11:15:42	"" <789>	789	388	from-internal	PJSIP/789-00000613	DAHDI/i1/388-539	Dial	DAHDI/G0/388,300,Tb(func-apply-sipheaders^s^1)	58	40	ANSWERED	3		1666073742.3023
2022-10-18 11:15:35	"OPERATOR" <8000>	8000	736	followme-check	DAHDI/i1/8000-537	PJSIP/736-00000611	Dial	PJSIP/736/sip:736@10.17.0.248:5060;user=phone,27,HhTtrIM(auto-blkvm)b(func-appl	27	0	NO ANSWER	3		1666073735.3019
2022-10-18 11:15:35	"" <724>	724	203	from-internal	PJSIP/724-00000612	DAHDI/i1/203-538	Dial	DAHDI/G0/203,300,Tb(func-apply-sipheaders^s^1)	0	0	BUSY	3		1666073735.3021
2022-10-18 11:15:31	"" <724>	724	203	from-internal	PJSIP/724-00000610	DAHDI/i1/203-536	Dial	DAHDI/G0/203,300,Tb(func-apply-sipheaders^s^1)	0	0	BUSY	3		1666073731.3017
2022-10-18 11:14:51	"" <724>	724	03348198399	from-internal	PJSIP/724-0000060f	DAHDI/i1/903348198399-535	Dial	DAHDI/G0/903348198399,300,Tb(func-apply-sipheaders^s^1)	36	30	ANSWERED	3		1666073691.3015
2022-10-18 11:14:26	"" <762>	762	203	from-internal	PJSIP/762-0000060e	DAHDI/i1/203-534	Dial	DAHDI/G0/203,300,Tb(func-apply-sipheaders^s^1)	91	80	ANSWERED	3		1666073666.3013
2022-10-18 11:14:07	"Ms. Maria Zaidi (FMS)" <724>	724	705	ext-local	PJSIP/724-0000060c	PJSIP/705-0000060d	Dial	PJSIP/705/sip:705@10.17.0.96:5060;user=phone,,HhTtrIb(func-apply-sipheaders^s^1	15	7	ANSWERED	3		1666073647.3011
2022-10-18 11:13:29	"Dr. Abdul Waheed" <714>	714	762	followme-check	PJSIP/714-0000060a	PJSIP/762-0000060b	Dial	PJSIP/762/sip:762@10.17.0.162:5060;user=phone,27,HhTtrIM(auto-blkvm)b(func-appl	27	0	NO ANSWER	3		1666073609.3009
2022-10-18 11:13:05	"" <702>	702	203	from-internal	PJSIP/702-00000609	DAHDI/i1/203-533	Dial	DAHDI/G0/203,300,Tb(func-apply-sipheaders^s^1)	31	26	ANSWERED	3		1666073585.3007
2022-10-18 11:12:49	"Ms. Freeha Khalid (FOL)" <740>	740	707	followme-check	PJSIP/740-00000608	SIP/707-0000004d	Dial	SIP/707,27,HhTtrIM(auto-blkvm)b(func-apply-sipheaders^s^1),	14	0	NO ANSWER	3		1666073569.3005
2022-10-18 11:12:45	"" <702>	702	203	from-internal	PJSIP/702-00000607	DAHDI/i1/203-532	Dial	DAHDI/G0/203,300,Tb(func-apply-sipheaders^s^1)	0	0	BUSY	3		1666073565.3003
2022-10-18 11:12:37	"" <702>	702	203	from-internal	PJSIP/702-00000606	DAHDI/i1/203-531	Dial	DAHDI/G0/203,300,Tb(func-apply-sipheaders^s^1)	0	0	BUSY	3		1666073557.3001
2022-10-18 11:12:28	"" <702>	702	203	from-internal	PJSIP/702-00000605	DAHDI/i1/203-530	Dial	DAHDI/G0/203,300,Tb(func-apply-sipheaders^s^1)	0	0	BUSY	3		1666073548.2999
2022-10-18 11:12:26	"" <762>	762	203	from-internal	PJSIP/762-00000604	DAHDI/i1/203-52f	Dial	DAHDI/G0/203,300,Tb(func-apply-sipheaders^s^1)	0	0	BUSY	3		1666073546.2997
2022-10-18 11:12:15	"" <762>	762	203	from-internal	PJSIP/762-00000603	DAHDI/i1/203-52e	Dial	DAHDI/G0/203,300,Tb(func-apply-sipheaders^s^1)	0	0	BUSY	3		1666073535.2995
2022-10-18 11:12:08	"" <724>	724	203	from-internal	PJSIP/724-00000602	DAHDI/i1/203-52d	Dial	DAHDI/G0/203,300,Tb(func-apply-sipheaders^s^1)	45	34	ANSWERED	3		1666073528.2993
2022-10-18 11:11:01	"" <419>	419	742	followme-check	DAHDI/i1/419-52c	PJSIP/742-00000601	Dial	PJSIP/742/sip:742@10.17.0.225:5060;user=phone,27,HhTtrIM(auto-blkvm)b(func-appl	101	94	ANSWERED	3		1666073461.2991
2022-10-18 11:10:18	"UGP Office, FOMS" <762>	762	714	ext-local	PJSIP/762-000005ff	PJSIP/714-00000600	Dial	PJSIP/714/sip:714@10.17.0.17:5060;user=phone,,HhTtrIb(func-apply-sipheaders^s^1	29	0	NO ANSWER	3		1666073418.2989
2022-10-18 11:09:55	"" <702>	702	388	from-internal	PJSIP/702-000005fe	DAHDI/i1/388-52b	Dial	DAHDI/G0/388,300,Tb(func-apply-sipheaders^s^1)	40	29	ANSWERED	3		1666073395.2987
2022-10-18 11:08:47	"" <530>	530	705	ext-local	DAHDI/i1/530-52a	PJSIP/705-000005fd	Dial	PJSIP/705/sip:705@10.17.0.96:5060;user=phone,,HhTtrb(func-apply-sipheaders^s^1)	12	8	ANSWERED	3		1666073327.2985
2022-10-18 11:08:44	"PA to Dean FMS" <702>	702	721	followme-check	PJSIP/702-000005fb	PJSIP/721-000005fc	Dial	PJSIP/721/sip:721@10.17.0.231:5060;user=phone,27,HhTtrIM(auto-blkvm)b(func-appl	14	8	ANSWERED	3		1666073324.2983
2022-10-18 11:08:14	"" <419>	419	742	followme-check	DAHDI/i1/419-529	PJSIP/742-000005fa	Dial	PJSIP/742/sip:742@10.17.0.225:5060;user=phone,27,HhTtrIM(auto-blkvm)b(func-appl	54	46	ANSWERED	3		1666073294.2981
2022-10-18 11:08:11	"" <771>	771	03334463835	from-internal	PJSIP/771-000005f9	DAHDI/i1/903334463835-528	Dial	DAHDI/G0/903334463835,300,Tb(func-apply-sipheaders^s^1)	36	23	ANSWERED	3		1666073291.2979
2022-10-18 11:07:44	"" <750>	750	444	from-internal	PJSIP/750-000005f8	DAHDI/i1/444-527	Dial	DAHDI/G0/444,300,Tb(func-apply-sipheaders^s^1)	265	253	ANSWERED	3		1666073264.2977
2022-10-18 11:07:41	"" <762>	762	03348198399	from-internal	PJSIP/762-000005f7	DAHDI/i1/903348198399-526	Dial	DAHDI/G0/903348198399,300,Tb(func-apply-sipheaders^s^1)	132	111	ANSWERED	3		1666073261.2975
2022-10-18 11:07:30	"" <419>	419	742	followme-check	DAHDI/i1/419-525	PJSIP/742-000005f6	Dial	PJSIP/742/sip:742@10.17.0.225:5060;user=phone,27,HhTtrIM(auto-blkvm)b(func-appl	26	17	ANSWERED	3		1666073250.2973
2022-10-18 11:05:41	"Ambreen Khursheed (FMS)" <756>	756	710	followme-check	PJSIP/756-000005f4	PJSIP/710-000005f5	Dial	PJSIP/710/sip:710@10.10.6.20:5060;user=phone,27,HhTtrIM(auto-blkvm)b(func-apply	35	25	ANSWERED	3		1666073141.2971
2022-10-18 11:05:32	"" <715>	715	203	from-internal	PJSIP/715-000005f3	DAHDI/i1/203-524	Dial	DAHDI/G0/203,300,Tb(func-apply-sipheaders^s^1)	15	0	NO ANSWER	3		1666073132.2969
2022-10-18 11:05:04	"" <724>	724	368	from-internal	PJSIP/724-000005f2	DAHDI/i1/368-523	Dial	DAHDI/G0/368,300,Tb(func-apply-sipheaders^s^1)	22	13	ANSWERED	3		1666073104.2967
2022-10-18 11:04:47	"" <742>	742	03005257670	from-internal	PJSIP/742-000005f0	DAHDI/i1/903005257670-522	Dial	DAHDI/G0/903005257670,300,Tb(func-apply-sipheaders^s^1)	33	0	NO ANSWER	3		1666073087.2964
2022-10-18 11:04:29	"" <789>	789	03006607123	from-internal	PJSIP/789-000005ef	DAHDI/i1/903006607123-521	Dial	DAHDI/G0/903006607123,300,Tb(func-apply-sipheaders^s^1)	118	98	ANSWERED	3		1666073069.2962
2022-10-18 11:03:48	"" <708>	708	619	from-internal	SIP/708-0000004c	DAHDI/i1/619-520	Dial	DAHDI/G0/619,300,Tb(func-apply-sipheaders^s^1)	48	42	ANSWERED	3		1666073028.2960
2022-10-18 11:03:46	"Dr. Aqeel Ahmed (FMS)" <721>	721	702	ext-local	PJSIP/721-000005ed	PJSIP/702-000005ee	Dial	PJSIP/702/sip:702@10.17.0.219:5060;user=phone,,HhTtrIb(func-apply-sipheaders^s^	33	23	ANSWERED	3		1666073026.2958
2022-10-18 11:01:47	"Jamal ITD" <488>	488	717	ext-local	DAHDI/i1/488-51f	PJSIP/717-000005ec	Dial	PJSIP/717/sip:717@10.10.13.11:5060;user=phone,15,HhTtrb(func-apply-sipheaders^s	54	45	ANSWERED	3		1666072907.2956
2022-10-18 11:01:16	"" <7004>	7004	107	from-internal	PJSIP/7004-000005eb	DAHDI/i1/107-51e	Dial	DAHDI/G0/107,300,Tb(func-apply-sipheaders^s^1)	39	32	ANSWERED	3		1666072876.2954
2022-10-18 11:00:22	"" <210>	210	743	followme-check	DAHDI/i1/210-51d	PJSIP/743-000005ea	Dial	PJSIP/743/sip:743@10.17.0.143:5060;user=phone,27,HhTtrIM(auto-blkvm)b(func-appl	77	74	ANSWERED	3		1666072822.2952
2022-10-18 10:59:49	"" <705>	705	03475756799	from-internal	PJSIP/705-000005e9	DAHDI/i1/903475756799-51c	Dial	DAHDI/G0/903475756799,300,Tb(func-apply-sipheaders^s^1)	273	262	ANSWERED	3		1666072789.2950
2022-10-18 10:59:36	"" <210>	210	741	followme-check	DAHDI/i1/210-51b	PJSIP/741-000005e8	Dial	PJSIP/741/sip:741@10.17.0.141:5060;user=phone,27,HhTtrIM(auto-blkvm)b(func-appl	24	13	ANSWERED	3		1666072776.2948
2022-10-18 10:59:35	"" <705>	705	037	from-internal	PJSIP/705-000005e7	DAHDI/i1/037-51a	Dial	DAHDI/G0/037,300,Tb(func-apply-sipheaders^s^1)	0	0	NO ANSWER	3		1666072775.2946
2022-10-18 10:59:33	"Jamal ITD" <488>	488	717	ext-local	DAHDI/i1/488-519	PJSIP/717-000005e6	Dial	PJSIP/717/sip:717@10.10.13.11:5060;user=phone,15,HhTtrb(func-apply-sipheaders^s	28	20	ANSWERED	3		1666072773.2944
2022-10-18 10:59:09	"" <210>	210	782	ext-local	DAHDI/i1/210-517		VoiceMail	782@default,u	14	14	ANSWERED	3		1666072734.2940
2022-10-18 10:59:04	"" <7004>	7004	107	from-internal	PJSIP/7004-000005e5	DAHDI/i1/107-518	Dial	DAHDI/G0/107,300,Tb(func-apply-sipheaders^s^1)	76	67	ANSWERED	3		1666072744.2942
2022-10-18 10:58:54	"" <210>	210	782	ext-local	DAHDI/i1/210-517	PJSIP/782-000005e4	Dial	PJSIP/782/sip:782@10.17.0.82:5060;user=phone,15,HhTtrb(func-apply-sipheaders^s^	15	0	NO ANSWER	3		1666072734.2940
2022-10-18 10:57:50	"" <413>	413	705	ext-local	DAHDI/i1/413-516	PJSIP/705-000005e3	Dial	PJSIP/705/sip:705@10.17.0.96:5060;user=phone,,HhTtrb(func-apply-sipheaders^s^1)	19	15	ANSWERED	3		1666072670.2938
2022-10-18 10:56:33	"" <675>	675	742	followme-check	DAHDI/i1/675-515	PJSIP/742-000005e2	Dial	PJSIP/742/sip:742@10.17.0.225:5060;user=phone,27,HhTtrIM(auto-blkvm)b(func-appl	86	70	ANSWERED	3		1666072593.2936
2022-10-18 10:56:14	"" <780>	780	675	from-internal	PJSIP/780-000005e1	DAHDI/i1/675-514	Dial	DAHDI/G0/675,300,Tb(func-apply-sipheaders^s^1)	0	0	BUSY	3		1666072574.2934
2022-10-18 10:56:06	"" <485>	485	702	ext-local	DAHDI/i1/485-513	PJSIP/702-000005e0	Dial	PJSIP/702/sip:702@10.17.0.219:5060;user=phone,,HhTtrb(func-apply-sipheaders^s^1	67	64	ANSWERED	3		1666072566.2932
2022-10-18 10:56:06	"" <780>	780	675	from-internal	PJSIP/780-000005df	DAHDI/i1/675-512	Dial	DAHDI/G0/675,300,Tb(func-apply-sipheaders^s^1)	0	0	BUSY	3		1666072566.2930
2022-10-18 10:56:05	"" <764>	764	03334171219	from-internal	PJSIP/764-000005de	DAHDI/i1/903334171219-511	Dial	DAHDI/G0/903334171219,300,Tb(func-apply-sipheaders^s^1)	31	11	ANSWERED	3		1666072565.2928
2022-10-18 10:56:00	"" <003132111222>	003132111222	721	followme-check	DAHDI/i1/003132111222-510	PJSIP/721-000005dd	Dial	PJSIP/721/sip:721@10.17.0.231:5060;user=phone,27,HhTtrIM(auto-blkvm)b(func-appl	137	131	ANSWERED	3		1666072560.2926
2022-10-18 10:55:52	"" <675>	675	780	ext-local	DAHDI/i1/675-50f		VoiceMail	780@default,u	4	4	ANSWERED	3		1666072536.2924
2022-10-18 10:55:36	"" <675>	675	780	ext-local	DAHDI/i1/675-50f	PJSIP/780-000005dc	Dial	PJSIP/780/sip:780@10.17.0.180:5060;user=phone,15,HhTtrb(func-apply-sipheaders^s	15	0	NO ANSWER	3		1666072536.2924
2022-10-18 10:54:42	"" <210>	210	732	followme-check	DAHDI/i1/210-50e	PJSIP/732-000005db	Dial	PJSIP/732/sip:732@10.17.0.132:5060;user=phone,27,HhTtrIM(auto-blkvm)b(func-appl	27	0	NO ANSWER	3		1666072482.2922
2022-10-18 10:52:20	"" <794>	794	35834513	from-internal	PJSIP/794-000005da	DAHDI/i1/935834513-50d	Dial	DAHDI/G0/935834513,300,Tb(func-apply-sipheaders^s^1)	432	428	ANSWERED	3		1666072340.2920
2022-10-18 10:52:10	"" <794>	794	004235834513	from-internal	PJSIP/794-000005d9	DAHDI/i1/9004235834513-50c	Dial	DAHDI/G0/9004235834513,300,Tb(func-apply-sipheaders^s^1)	0	0	FAILED	3		1666072330.2918
2022-10-18 10:49:52	"" <780>	780	314	from-internal	PJSIP/780-000005d8	DAHDI/i1/314-50b	Dial	DAHDI/G0/314,300,Tb(func-apply-sipheaders^s^1)	40	26	ANSWERED	3		1666072192.2916
2022-10-18 10:49:06	"" <705>	705	35229349	from-internal	PJSIP/705-000005d7	DAHDI/i1/935229349-50a	Dial	DAHDI/G0/935229349,300,Tb(func-apply-sipheaders^s^1)	32	23	ANSWERED	3		1666072146.2914
2022-10-18 10:48:52	"Ms. Maria Zaidi (FMS)" <724>	724	756	followme-check	PJSIP/724-000005d5	PJSIP/756-000005d6	Dial	PJSIP/756/sip:756@10.17.0.156:5060;user=phone,27,HhTtrIM(auto-blkvm)b(func-appl	119	117	ANSWERED	3		1666072132.2912
2022-10-18 10:48:43	"" <771>	771	444	from-internal	PJSIP/771-000005d4	DAHDI/i1/444-509	Dial	DAHDI/G0/444,300,Tb(func-apply-sipheaders^s^1)	43	33	ANSWERED	3		1666072123.2910
2022-10-18 10:48:26	"Ambreen Khursheed (FMS)" <756>	756	724	followme-check	PJSIP/756-000005d2	PJSIP/724-000005d3	Dial	PJSIP/724/sip:724@10.17.0.234:5060;user=phone,27,HhTtrIM(auto-blkvm)b(func-appl	14	0	NO ANSWER	3		1666072106.2908
2022-10-18 10:48:06	"" <702>	702	405	from-internal	PJSIP/702-000005d1	DAHDI/i1/405-508	Dial	DAHDI/G0/405,300,Tb(func-apply-sipheaders^s^1)	21	12	ANSWERED	3		1666072086.2906
2022-10-18 10:47:52	"" <419>	419	742	followme-check	DAHDI/i1/419-507	PJSIP/742-000005d0	Dial	PJSIP/742/sip:742@10.17.0.225:5060;user=phone,27,HhTtrIM(auto-blkvm)b(func-appl	114	111	ANSWERED	3		1666072072.2904
2022-10-18 10:47:04	"Saba Shahzadi (FOL)" <767>	767	707	followme-check	PJSIP/767-000005cf	SIP/707-0000004b	Dial	SIP/707,27,HhTtrIM(auto-blkvm)b(func-apply-sipheaders^s^1),	17	0	NO ANSWER	3		1666072024.2902
2022-10-18 10:45:13	"" <675>	675	742	followme-check	DAHDI/i1/675-506	PJSIP/742-000005ce	Dial	PJSIP/742/sip:742@10.17.0.225:5060;user=phone,27,HhTtrIM(auto-blkvm)b(func-appl	98	94	ANSWERED	3		1666071913.2900
2022-10-18 10:44:22	"" <379>	379	701	ext-local	DAHDI/i1/379-505	PJSIP/701-000005cd	Dial	PJSIP/701/sip:701@10.10.18.20:5060;user=phone,,HhTtrb(func-apply-sipheaders^s^1	25	0	NO ANSWER	3		1666071862.2898
2022-10-18 10:44:05	"Saba Shahzadi (FOL)" <767>	767	741	followme-check	PJSIP/767-000005cb	PJSIP/741-000005cc	Dial	PJSIP/741/sip:741@10.17.0.141:5060;user=phone,27,HhTtrIM(auto-blkvm)b(func-appl	166	161	ANSWERED	3		1666071845.2896
2022-10-18 10:43:35	"" <714>	714	444	from-internal	PJSIP/714-000005ca	DAHDI/i1/444-504	Dial	DAHDI/G0/444,300,Tb(func-apply-sipheaders^s^1)	48	36	ANSWERED	3		1666071815.2894
2022-10-18 10:43:08	"" <720>	720	539	from-internal	PJSIP/720-000005c9	DAHDI/i1/539-503	Dial	DAHDI/G0/539,300,Tb(func-apply-sipheaders^s^1)	53	44	ANSWERED	3		1666071788.2892
2022-10-18 10:40:48	"Conference Room-ELC" <780>	780	772	ext-local	PJSIP/780-000005c7	PJSIP/772-000005c8	Dial	PJSIP/772/sip:772@10.17.0.210:5060;user=phone,,HhTtrIb(func-apply-sipheaders^s^	50	43	ANSWERED	3		1666071648.2890
2022-10-18 10:37:51	"Dr. Abdul Waheed" <714>	714	762	followme-check	PJSIP/714-000005c5	PJSIP/762-000005c6	Dial	PJSIP/762/sip:762@10.17.0.162:5060;user=phone,27,HhTtrIM(auto-blkvm)b(func-appl	18	5	ANSWERED	3		1666071471.2888
2022-10-18 10:36:57	"Main Gate (C-Block)" <710>	710	705	ext-local	PJSIP/710-000005c3	PJSIP/705-000005c4	Dial	PJSIP/705/sip:705@10.17.0.96:5060;user=phone,,HhTtrIb(func-apply-sipheaders^s^1	13	7	ANSWERED	3		1666071417.2886
2022-10-18 10:35:55	"" <714>	714	03349939703	from-internal	PJSIP/714-000005c2	DAHDI/i1/903349939703-502	Dial	DAHDI/G0/903349939703,300,Tb(func-apply-sipheaders^s^1)	104	93	ANSWERED	3		1666071355.2884
2022-10-18 10:35:39	"" <210>	210	732	followme-check	DAHDI/i1/210-501	PJSIP/732-000005c1	Dial	PJSIP/732/sip:732@10.17.0.132:5060;user=phone,27,HhTtrIM(auto-blkvm)b(func-appl	27	0	NO ANSWER	3		1666071339.2882
2022-10-18 10:35:07	"" <705>	705	413	from-internal	PJSIP/705-000005c0	DAHDI/i1/413-500	Dial	DAHDI/G0/413,300,Tb(func-apply-sipheaders^s^1)	40	35	ANSWERED	3		1666071307.2880
2022-10-18 10:32:33	"" <705>	705	426	from-internal	PJSIP/705-000005bf	DAHDI/i1/426-4ff	Dial	DAHDI/G0/426,300,Tb(func-apply-sipheaders^s^1)	34	28	ANSWERED	3		1666071153.2878
2022-10-18 10:31:55	"" <478>	478	708	followme-check	DAHDI/i1/478-4fe	SIP/708-0000004a	Dial	SIP/708,27,HhTtrIM(auto-blkvm)b(func-apply-sipheaders^s^1),	151	147	ANSWERED	3		1666071115.2876
2022-10-18 10:31:47	"" <705>	705	03314342113	from-internal	PJSIP/705-000005be	DAHDI/i1/903314342113-4fd	Dial	DAHDI/G0/903314342113,300,Tb(func-apply-sipheaders^s^1)	33	17	ANSWERED	3		1666071107.2874
2022-10-18 10:30:40	"" <710>	710	03461532422	from-internal	PJSIP/710-000005bd	DAHDI/i1/903461532422-4fc	Dial	DAHDI/G0/903461532422,300,Tb(func-apply-sipheaders^s^1)	29	0	NO ANSWER	3		1666071040.2872
2022-10-18 10:30:23	"" <742>	742	419	from-internal	PJSIP/742-000005bc	DAHDI/i1/419-4fb	Dial	DAHDI/G0/419,300,Tb(func-apply-sipheaders^s^1)	21	13	ANSWERED	3		1666071023.2870
2022-10-18 10:30:09	"" <705>	705	903314342113	from-internal	PJSIP/705-000005bb	DAHDI/i1/9903314342113-4fa	Dial	DAHDI/G0/9903314342113,300,Tb(func-apply-sipheaders^s^1)	0	0	NO ANSWER	3		1666071009.2868
2022-10-18 10:29:24	"PA to Dean FOL" <708>	708	741	followme-check	SIP/708-00000049	PJSIP/741-000005ba	Dial	PJSIP/741/sip:741@10.17.0.141:5060;user=phone,27,HhTtrIM(auto-blkvm)b(func-appl	69	65	ANSWERED	3		1666070964.2866
2022-10-18 10:28:56	"" <705>	705	635	from-internal	PJSIP/705-000005b9	DAHDI/i1/635-4f9	Dial	DAHDI/G0/635,300,Tb(func-apply-sipheaders^s^1)	26	14	ANSWERED	3		1666070936.2864
2022-10-18 10:28:18	"" <710>	710	03461532422	from-internal	PJSIP/710-000005b8	DAHDI/i1/903461532422-4f8	Dial	DAHDI/G0/903461532422,300,Tb(func-apply-sipheaders^s^1)	29	0	NO ANSWER	3		1666070898.2862
2022-10-18 10:28:11	"" <592>	592	752	followme-check	DAHDI/i1/592-4f7	PJSIP/752-000005b7	Dial	PJSIP/752/sip:752@10.17.0.152:5060;user=phone,27,HhTtrIM(auto-blkvm)b(func-appl	68	64	ANSWERED	3		1666070891.2860
2022-10-18 10:27:43	"" <710>	710	03461532422	from-internal	PJSIP/710-000005b6	DAHDI/i1/903461532422-4f6	Dial	DAHDI/G0/903461532422,300,Tb(func-apply-sipheaders^s^1)	29	0	NO ANSWER	3		1666070863.2858
2022-10-18 10:26:37	"" <702>	702	519	from-internal	PJSIP/702-000005b4	DAHDI/i1/519-4f5	Dial	DAHDI/G0/519,300,Tb(func-apply-sipheaders^s^1)	38	16	ANSWERED	3		1666070797.2855
2022-10-18 10:26:34	"" <717>	717	474	from-internal	PJSIP/717-000005b3	DAHDI/i1/474-4f4	Dial	DAHDI/G0/474,300,Tb(func-apply-sipheaders^s^1)	26	0	NO ANSWER	3		1666070794.2853
2022-10-18 10:26:27	"Ms. Sadia Hashmi (FOL)" <741>	741	708	followme-check	PJSIP/741-000005b2	SIP/708-00000048	Dial	SIP/708,27,HhTtrIM(auto-blkvm)b(func-apply-sipheaders^s^1),	21	19	ANSWERED	3		1666070787.2851
2022-10-18 10:26:22	"" <7004>	7004	03214051200	from-internal	PJSIP/7004-000005b1	DAHDI/i1/903214051200-4f3	Dial	DAHDI/G0/903214051200,300,Tb(func-apply-sipheaders^s^1)	69	55	ANSWERED	3		1666070782.2849
2022-10-18 10:26:17	"" <717>	717	444	from-internal	PJSIP/717-000005b0	DAHDI/i1/444-4f2	Dial	DAHDI/G0/444,300,Tb(func-apply-sipheaders^s^1)	15	8	ANSWERED	3		1666070777.2847
2022-10-18 10:25:33	"" <222>	222	742	followme-check	DAHDI/i1/222-4f1	PJSIP/742-000005af	Dial	PJSIP/742/sip:742@10.17.0.225:5060;user=phone,27,HhTtrIM(auto-blkvm)b(func-appl	86	81	ANSWERED	3		1666070733.2845
2022-10-18 10:25:26	"" <768>	768	203	from-internal	PJSIP/768-000005ae	DAHDI/i1/203-4f0	Dial	DAHDI/G0/203,300,Tb(func-apply-sipheaders^s^1)	87	80	ANSWERED	3		1666070726.2843
2022-10-18 10:24:51	"" <004235834513>	004235834513	794	ext-local	DAHDI/i1/004235834513-4ef		VoiceMail	794@default,u	3	3	ANSWERED	3		1666070676.2841
2022-10-18 10:24:36	"" <004235834513>	004235834513	794	ext-local	DAHDI/i1/004235834513-4ef	PJSIP/794-000005ad	Dial	PJSIP/794/sip:794@10.17.0.229:5060;user=phone,15,HhTtrb(func-apply-sipheaders^s	15	0	NO ANSWER	3		1666070676.2841
2022-10-18 10:22:39	"" <544>	544	755	followme-check	DAHDI/i1/544-4ee	PJSIP/755-000005ac	Dial	PJSIP/755/sip:755@10.10.13.14:5160;user=phone,27,HhTtrIM(auto-blkvm)b(func-appl	126	106	ANSWERED	3		1666070559.2839
2022-10-18 10:22:29	"" <203>	203	768	followme-check	DAHDI/i1/203-4ed	PJSIP/768-000005ab	Dial	PJSIP/768/sip:768@10.17.0.205:5060;user=phone,27,HhTtrIM(auto-blkvm)b(func-appl	12	0	NO ANSWER	3		1666070549.2837
2022-10-18 10:20:51	"" <210>	210	743	followme-check	DAHDI/i1/210-4ec	PJSIP/743-000005aa	Dial	PJSIP/743/sip:743@10.17.0.143:5060;user=phone,27,HhTtrIM(auto-blkvm)b(func-appl	27	0	NO ANSWER	3		1666070451.2835
2022-10-18 10:20:05	"Jamal ITD" <488>	488	717	ext-local	DAHDI/i1/488-4eb	PJSIP/717-000005a9	Dial	PJSIP/717/sip:717@10.10.13.11:5060;user=phone,15,HhTtrb(func-apply-sipheaders^s	27	22	ANSWERED	3		1666070405.2833
2022-10-18 10:20:01	"" <710>	710	310	from-internal	PJSIP/710-000005a8	DAHDI/i1/310-4ea	Dial	DAHDI/G0/310,300,Tb(func-apply-sipheaders^s^1)	89	80	ANSWERED	3		1666070401.2831
2022-10-18 10:19:22	"" <772>	772	544	from-internal	PJSIP/772-000005a7	DAHDI/i1/544-4e9	Dial	DAHDI/G0/544,300,Tb(func-apply-sipheaders^s^1)	68	37	ANSWERED	3		1666070362.2829
2022-10-18 10:18:45	"" <730>	730	216	from-internal	PJSIP/730-000005a6	DAHDI/i1/216-4e8	Dial	DAHDI/G0/216,300,Tb(func-apply-sipheaders^s^1)	13	11	ANSWERED	3		1666070325.2827
2022-10-18 10:18:38	"" <173>	173	705	ext-local	DAHDI/i1/173-4e7	PJSIP/705-000005a5	Dial	PJSIP/705/sip:705@10.17.0.96:5060;user=phone,,HhTtrb(func-apply-sipheaders^s^1)	19	0	NO ANSWER	3		1666070318.2825
2022-10-18 10:18:32	"" <789>	789	107	from-internal	PJSIP/789-000005a4	DAHDI/i1/107-4e6	Dial	DAHDI/G0/107,300,Tb(func-apply-sipheaders^s^1)	39	27	ANSWERED	3		1666070312.2823
2022-10-18 10:18:12	"" <216>	216	730	followme-check	DAHDI/i1/216-4e5	PJSIP/730-000005a3	Dial	PJSIP/730/sip:730@10.17.0.240:5060;user=phone,27,HhTtrIM(auto-blkvm)b(func-appl	15	12	ANSWERED	3		1666070292.2821
2022-10-18 10:18:02	"" <752>	752	698	from-internal	PJSIP/752-000005a2	DAHDI/i1/698-4e4	Dial	DAHDI/G0/698,300,Tb(func-apply-sipheaders^s^1)	0	0	BUSY	3		1666070282.2819
2022-10-18 10:17:21	"" <510>	510	742	followme-check	DAHDI/i1/510-4e3	PJSIP/742-000005a1	Dial	PJSIP/742/sip:742@10.17.0.225:5060;user=phone,27,HhTtrIM(auto-blkvm)b(func-appl	82	80	ANSWERED	3		1666070241.2817
2022-10-18 10:16:56	"" <732>	732	216	from-internal	PJSIP/732-000005a0	DAHDI/i1/216-4e2	Dial	DAHDI/G0/216,300,Tb(func-apply-sipheaders^s^1)	34	33	ANSWERED	3		1666070216.2815
2022-10-18 10:16:51	"" <732>	732	216	from-internal	PJSIP/732-0000059f	DAHDI/i1/216-4e1	Dial	DAHDI/G0/216,300,Tb(func-apply-sipheaders^s^1)	0	0	BUSY	3		1666070211.2813
2022-10-18 10:16:47	"" <732>	732	216	from-internal	PJSIP/732-0000059e	DAHDI/i1/216-4e0	Dial	DAHDI/G0/216,300,Tb(func-apply-sipheaders^s^1)	0	0	BUSY	3		1666070207.2811
2022-10-18 10:16:44	"" <732>	732	216	from-internal	PJSIP/732-0000059d	DAHDI/i1/216-4df	Dial	DAHDI/G0/216,300,Tb(func-apply-sipheaders^s^1)	0	0	BUSY	3		1666070204.2809
2022-10-18 10:16:40	"" <732>	732	216	from-internal	PJSIP/732-0000059c	DAHDI/i1/216-4de	Dial	DAHDI/G0/216,300,Tb(func-apply-sipheaders^s^1)	0	0	BUSY	3		1666070200.2807
2022-10-18 10:16:37	"" <732>	732	216	from-internal	PJSIP/732-0000059b	DAHDI/i1/216-4dd	Dial	DAHDI/G0/216,300,Tb(func-apply-sipheaders^s^1)	0	0	BUSY	3		1666070197.2805
2022-10-18 10:16:31	"" <732>	732	216	from-internal	PJSIP/732-0000059a	DAHDI/i1/216-4dc	Dial	DAHDI/G0/216,300,Tb(func-apply-sipheaders^s^1)	0	0	BUSY	3		1666070191.2803
2022-10-18 10:16:26	"" <732>	732	216	from-internal	PJSIP/732-00000599	DAHDI/i1/216-4db	Dial	DAHDI/G0/216,300,Tb(func-apply-sipheaders^s^1)	0	0	BUSY	3		1666070186.2801
2022-10-18 10:16:19	"" <732>	732	216	from-internal	PJSIP/732-00000598	DAHDI/i1/216-4da	Dial	DAHDI/G0/216,300,Tb(func-apply-sipheaders^s^1)	0	0	BUSY	3		1666070179.2799
2022-10-18 10:15:12	"" <710>	710	0	from-internal	PJSIP/710-00000597	DAHDI/i1/0-4d9	Dial	DAHDI/G0/0,300,Tb(func-apply-sipheaders^s^1)	32	26	ANSWERED	3		1666070112.2797
2022-10-18 10:15:08	"" <216>	216	746	followme-check	DAHDI/i1/216-4d8	PJSIP/746-00000596	Dial	PJSIP/746/sip:746@10.17.0.146:5060;user=phone,27,HhTtrIM(auto-blkvm)b(func-appl	102	98	ANSWERED	3		1666070108.2795
2022-10-18 10:14:45	"" <216>	216	732	followme-check	DAHDI/i1/216-4d7	PJSIP/732-00000595	Dial	PJSIP/732/sip:732@10.17.0.132:5060;user=phone,27,HhTtrIM(auto-blkvm)b(func-appl	10	0	NO ANSWER	3		1666070085.2793
2022-10-18 10:13:07	"" <742>	742	419	from-internal	PJSIP/742-00000594	DAHDI/i1/419-4d6	Dial	DAHDI/G0/419,300,Tb(func-apply-sipheaders^s^1)	216	212	ANSWERED	3		1666069987.2791
2022-10-18 10:11:08	"" <216>	216	797	ext-local	DAHDI/i1/216-4d5	PJSIP/797-00000593	Dial	PJSIP/797/sip:797@10.17.0.197:5060;user=phone,,HhTtrb(func-apply-sipheaders^s^1	8	0	ANSWERED	3		1666069868.2789
2022-10-18 10:10:33	"" <710>	710	03004770236	from-internal	PJSIP/710-00000592	DAHDI/i1/903004770236-4d4	Dial	DAHDI/G0/903004770236,300,Tb(func-apply-sipheaders^s^1)	61	49	ANSWERED	3		1666069833.2787
2022-10-18 10:10:15	"Main Gate (C-Block)" <710>	710	705	ext-local	PJSIP/710-0000058f	PJSIP/705-00000590	Dial	PJSIP/705/sip:705@10.17.0.96:5060;user=phone,,HhTtrIb(func-apply-sipheaders^s^1	1	0	NO ANSWER	3		1666069815.2784
2022-10-18 10:09:50	"" <799>	799	474	from-internal	PJSIP/799-0000058e	DAHDI/i1/474-4d3	Dial	DAHDI/G0/474,300,Tb(func-apply-sipheaders^s^1)	43	30	ANSWERED	3		1666069790.2782
2022-10-18 10:09:20	"" <799>	799	474	from-internal	PJSIP/799-0000058d	DAHDI/i1/474-4d2	Dial	DAHDI/G0/474,300,Tb(func-apply-sipheaders^s^1)	21	14	ANSWERED	3		1666069760.2780
2022-10-18 10:08:08	"Main Gate (C-Block)" <710>	710	705	ext-local	PJSIP/710-0000058b	PJSIP/705-0000058c	Dial	PJSIP/705/sip:705@10.17.0.96:5060;user=phone,,HhTtrIb(func-apply-sipheaders^s^1	20	14	ANSWERED	3		1666069688.2778
2022-10-18 10:07:00	"" <768>	768	203	from-internal	PJSIP/768-0000058a	DAHDI/i1/203-4d1	Dial	DAHDI/G0/203,300,Tb(func-apply-sipheaders^s^1)	218	209	ANSWERED	3		1666069620.2776
2022-10-18 10:06:55	"" <003132111222>	003132111222	721	followme-check	DAHDI/i1/003132111222-4d0	PJSIP/721-00000589	Dial	PJSIP/721/sip:721@10.17.0.231:5060;user=phone,27,HhTtrIM(auto-blkvm)b(func-appl	27	0	NO ANSWER	3		1666069615.2774
2022-10-18 10:06:08	"" <750>	750	474	from-internal	PJSIP/750-00000588	DAHDI/i1/474-4cf	Dial	DAHDI/G0/474,300,Tb(func-apply-sipheaders^s^1)	36	0	NO ANSWER	3		1666069568.2772
2022-10-18 10:06:04	"" <750>	750	474	from-internal	PJSIP/750-00000587	DAHDI/i1/474-4ce	Dial	DAHDI/G0/474,300,Tb(func-apply-sipheaders^s^1)	0	0	BUSY	3		1666069564.2770
2022-10-18 10:04:42	"" <720>	720	530	from-internal	PJSIP/720-00000586	DAHDI/i1/530-4cd	Dial	DAHDI/G0/530,300,Tb(func-apply-sipheaders^s^1)	27	21	ANSWERED	3		1666069482.2768
2022-10-18 10:04:00	"" <720>	720	539	from-internal	PJSIP/720-00000585	DAHDI/i1/539-4cc	Dial	DAHDI/G0/539,300,Tb(func-apply-sipheaders^s^1)	34	0	NO ANSWER	3		1666069440.2766
2022-10-18 10:03:56	"" <708>	708	430	from-internal	SIP/708-00000047	DAHDI/i1/430-4cb	Dial	DAHDI/G0/430,300,Tb(func-apply-sipheaders^s^1)	44	39	ANSWERED	3		1666069436.2764
2022-10-18 10:03:30	"PA to Dean FMS" <702>	702	721	followme-check	PJSIP/702-00000583	PJSIP/721-00000584	Dial	PJSIP/721/sip:721@10.17.0.231:5060;user=phone,27,HhTtrIM(auto-blkvm)b(func-appl	8	4	ANSWERED	3		1666069410.2762
2022-10-18 10:03:14	"Dr. Shafique Uqaili" <701>	701	702	ext-local	PJSIP/701-00000581	PJSIP/702-00000582	Dial	PJSIP/702/sip:702@10.17.0.219:5060;user=phone,,HhTtrIb(func-apply-sipheaders^s^	14	5	ANSWERED	3		1666069394.2760
2022-10-18 10:02:17	"" <415>	415	705	ext-local	DAHDI/i1/415-4ca	PJSIP/705-00000580	Dial	PJSIP/705/sip:705@10.17.0.96:5060;user=phone,,HhTtrb(func-apply-sipheaders^s^1)	26	14	ANSWERED	3		1666069337.2758
2022-10-18 10:02:10	"" <717>	717	191	from-internal	PJSIP/717-0000057f	DAHDI/i1/191-4c9	Dial	DAHDI/G0/191,300,Tb(func-apply-sipheaders^s^1)	49	40	ANSWERED	3		1666069330.2756
2022-10-18 09:58:24	"Dr. Abdul Waheed" <714>	714	702	ext-local	PJSIP/714-0000057d	PJSIP/702-0000057e	Dial	PJSIP/702/sip:702@10.17.0.219:5060;user=phone,,HhTtrIb(func-apply-sipheaders^s^	77	70	ANSWERED	3		1666069104.2754
2022-10-18 09:55:42	"" <430>	430	708	followme-check	DAHDI/i1/430-4c8	SIP/708-00000046	Dial	SIP/708,27,HhTtrIM(auto-blkvm)b(func-apply-sipheaders^s^1),	150	146	ANSWERED	3		1666068942.2752
2022-10-18 09:54:46	"PA to Dean FMS" <702>	702	714	ext-local	PJSIP/702-0000057b	PJSIP/714-0000057c	Dial	PJSIP/714/sip:714@10.17.0.17:5060;user=phone,,HhTtrIb(func-apply-sipheaders^s^1	45	0	NO ANSWER	3		1666068886.2750
2022-10-18 09:54:37	"" <724>	724	03024446991	from-internal	PJSIP/724-0000057a	DAHDI/i1/903024446991-4c7	Dial	DAHDI/G0/903024446991,300,Tb(func-apply-sipheaders^s^1)	119	105	ANSWERED	3		1666068877.2748
2022-10-18 09:54:34	"" <717>	717	474	from-internal	PJSIP/717-00000579	DAHDI/i1/474-4c6	Dial	DAHDI/G0/474,300,Tb(func-apply-sipheaders^s^1)	92	83	ANSWERED	3		1666068874.2746
2022-10-18 09:54:28	"" <724>	724	0302	from-internal	PJSIP/724-00000578	DAHDI/i1/0302-4c5	Dial	DAHDI/G0/0302,300,Tb(func-apply-sipheaders^s^1)	1	0	NO ANSWER	3		1666068868.2744
2022-10-18 09:54:11	"" <704>	704	695	from-internal	PJSIP/704-00000577	DAHDI/i1/695-4c4	Dial	DAHDI/G0/695,300,Tb(func-apply-sipheaders^s^1)	197	190	ANSWERED	3		1666068851.2742
2022-10-18 09:53:38	"Amjad ITD" <474>	474	799	ext-local	DAHDI/i1/474-4c3	PJSIP/799-00000576	Dial	PJSIP/799/sip:799@10.9.10.187:5060;user=phone,,HhTtrb(func-apply-sipheaders^s^1	34	31	ANSWERED	3		1666068818.2740
2022-10-18 09:53:27	"" <705>	705	361	from-internal	PJSIP/705-00000575	DAHDI/i1/361-4c2	Dial	DAHDI/G0/361,300,Tb(func-apply-sipheaders^s^1)	29	0	NO ANSWER	3		1666068807.2738
2022-10-18 09:53:21	"" <771>	771	314	from-internal	PJSIP/771-00000574	DAHDI/i1/314-4c1	Dial	DAHDI/G0/314,300,Tb(func-apply-sipheaders^s^1)	26	17	ANSWERED	3		1666068801.2736
2022-10-18 09:53:09	"" <771>	771	314	from-internal	PJSIP/771-00000573	DAHDI/i1/314-4c0	Dial	DAHDI/G0/314,300,Tb(func-apply-sipheaders^s^1)	0	0	NO ANSWER	3		1666068789.2734
2022-10-18 09:52:43	"" <705>	705	361	from-internal	PJSIP/705-00000572	DAHDI/i1/361-4bf	Dial	DAHDI/G0/361,300,Tb(func-apply-sipheaders^s^1)	4	0	NO ANSWER	3		1666068763.2732
2022-10-18 09:52:24	"" <705>	705	598	from-internal	PJSIP/705-00000571	DAHDI/i1/598-4be	Dial	DAHDI/G0/598,300,Tb(func-apply-sipheaders^s^1)	16	0	NO ANSWER	3		1666068744.2730
2022-10-18 09:51:36	"" <770>	770	03091430300	from-internal	PJSIP/770-00000570	DAHDI/i1/903091430300-4bd	Dial	DAHDI/G0/903091430300,300,Tb(func-apply-sipheaders^s^1)	136	121	ANSWERED	3		1666068696.2728
2022-10-18 09:50:47	"" <710>	710	03004770226	from-internal	PJSIP/710-0000056f	DAHDI/i1/903004770226-4bb	Dial	DAHDI/G0/903004770226,300,Tb(func-apply-sipheaders^s^1)	36	0	NO ANSWER	3		1666068647.2725
2022-10-18 09:50:42	"" <710>	710	030047703	from-internal	PJSIP/710-0000056e	DAHDI/i1/9030047703-4ba	Dial	DAHDI/G0/9030047703,300,Tb(func-apply-sipheaders^s^1)	0	0	NO ANSWER	3		1666068642.2723
2022-10-18 09:49:51	"" <724>	724	644	from-internal	PJSIP/724-0000056d	DAHDI/i1/644-4b9	Dial	DAHDI/G0/644,300,Tb(func-apply-sipheaders^s^1)	40	32	ANSWERED	3		1666068591.2721
2022-10-18 09:49:01	"" <705>	705	621	from-internal	PJSIP/705-0000056c	DAHDI/i1/621-4b8	Dial	DAHDI/G0/621,300,Tb(func-apply-sipheaders^s^1)	56	53	ANSWERED	3		1666068541.2719
2022-10-18 09:48:47	"" <705>	705	310	from-internal	PJSIP/705-0000056b	DAHDI/i1/310-4b7	Dial	DAHDI/G0/310,300,Tb(func-apply-sipheaders^s^1)	0	0	BUSY	3		1666068527.2717
2022-10-18 09:48:41	"" <222>	222	742	followme-check	DAHDI/i1/222-4b6	PJSIP/742-0000056a	Dial	PJSIP/742/sip:742@10.17.0.225:5060;user=phone,27,HhTtrIM(auto-blkvm)b(func-appl	16	6	ANSWERED	3		1666068521.2715
2022-10-18 09:48:37	"Dean FOL" <707>	707	708	followme-check	SIP/707-00000044	SIP/708-00000045	Dial	SIP/708,27,HhTtrIM(auto-blkvm)b(func-apply-sipheaders^s^1),	11	9	ANSWERED	3		1666068517.2713
2022-10-18 09:48:27	"" <705>	705	310	from-internal	PJSIP/705-00000569	DAHDI/i1/310-4b5	Dial	DAHDI/G0/310,300,Tb(func-apply-sipheaders^s^1)	0	0	BUSY	3		1666068507.2711
2022-10-18 09:48:25	"UGP Office, FOMS" <762>	762	710	followme-check	PJSIP/762-00000567	PJSIP/710-00000568	Dial	PJSIP/710/sip:710@10.10.6.20:5060;user=phone,27,HhTtrIM(auto-blkvm)b(func-apply	22	15	ANSWERED	3		1666068505.2709
2022-10-18 09:48:11	"" <705>	705	310	from-internal	PJSIP/705-00000566	DAHDI/i1/310-4b4	Dial	DAHDI/G0/310,300,Tb(func-apply-sipheaders^s^1)	0	0	BUSY	3		1666068491.2707
2022-10-18 09:47:58	"" <705>	705	310	from-internal	PJSIP/705-00000565	DAHDI/i1/310-4b3	Dial	DAHDI/G0/310,300,Tb(func-apply-sipheaders^s^1)	0	0	BUSY	3		1666068478.2705
2022-10-18 09:47:44	"" <705>	705	310	from-internal	PJSIP/705-00000564	DAHDI/i1/310-4b2	Dial	DAHDI/G0/310,300,Tb(func-apply-sipheaders^s^1)	0	0	BUSY	3		1666068464.2703
2022-10-18 09:46:45	"Dr. Aqeel Ahmed (FMS)" <721>	721	701	ext-local	PJSIP/721-00000562	PJSIP/701-00000563	Dial	PJSIP/701/sip:701@10.10.18.20:5060;user=phone,,HhTtrIb(func-apply-sipheaders^s^	13	10	ANSWERED	3		1666068405.2701
2022-10-18 09:45:36	"" <705>	705	310	from-internal	PJSIP/705-00000561	DAHDI/i1/310-4b1	Dial	DAHDI/G0/310,300,Tb(func-apply-sipheaders^s^1)	70	62	ANSWERED	3		1666068336.2699
2022-10-18 09:45:13	"" <180>	180	708	followme-check	DAHDI/i1/180-4b0	SIP/708-00000043	Dial	SIP/708,27,HhTtrIM(auto-blkvm)b(func-apply-sipheaders^s^1),	32	29	ANSWERED	3		1666068313.2697
2022-10-18 09:45:01	"" <705>	705	310	from-internal	PJSIP/705-00000560	DAHDI/i1/310-4af	Dial	DAHDI/G0/310,300,Tb(func-apply-sipheaders^s^1)	0	0	BUSY	3		1666068301.2695
2022-10-18 09:44:48	"" <180>	180	707	followme-check	DAHDI/i1/180-4ad	SIP/707-00000042	Dial	SIP/707,27,HhTtrIM(auto-blkvm)b(func-apply-sipheaders^s^1),	23	0	NO ANSWER	3		1666068288.2691
2022-10-18 09:44:48	"" <705>	705	310	from-internal	PJSIP/705-0000055f	DAHDI/i1/310-4ae	Dial	DAHDI/G0/310,300,Tb(func-apply-sipheaders^s^1)	0	0	BUSY	3		1666068288.2693
2022-10-18 09:44:38	"" <721>	721	121	from-internal	PJSIP/721-0000055e	DAHDI/i1/121-4ac	Dial	DAHDI/G0/121,300,Tb(func-apply-sipheaders^s^1)	59	44	ANSWERED	3		1666068278.2689
2022-10-18 09:42:56	"" <702>	702	4444	from-internal	PJSIP/702-0000055d	DAHDI/i1/4444-4a9	Dial	DAHDI/G0/4444,300,Tb(func-apply-sipheaders^s^1)	28	21	ANSWERED	3		1666068176.2685
2022-10-18 09:42:17	"Dr. Shafique Uqaili" <701>	701	702	ext-local	PJSIP/701-0000055b	PJSIP/702-0000055c	Dial	PJSIP/702/sip:702@10.17.0.219:5060;user=phone,,HhTtrIb(func-apply-sipheaders^s^	34	28	ANSWERED	3		1666068137.2683
2022-10-18 09:41:57	"" <705>	705	329	from-internal	PJSIP/705-0000055a	DAHDI/i1/329-4a8	Dial	DAHDI/G0/329,300,Tb(func-apply-sipheaders^s^1)	5	0	NO ANSWER	3		1666068117.2681
2022-10-18 09:41:32	"" <705>	705	329	from-internal	PJSIP/705-00000559	DAHDI/i1/329-4a7	Dial	DAHDI/G0/329,300,Tb(func-apply-sipheaders^s^1)	15	5	ANSWERED	3		1666068092.2679
2022-10-18 09:41:05	"Ms. Maria Zaidi (FMS)" <724>	724	701	ext-local	PJSIP/724-00000557	PJSIP/701-00000558	Dial	PJSIP/701/sip:701@10.10.18.20:5060;user=phone,,HhTtrIb(func-apply-sipheaders^s^	41	38	ANSWERED	3		1666068065.2677
2022-10-18 09:41:04	"" <444>	444	717	ext-local	DAHDI/i1/444-4a6	PJSIP/717-00000556	Dial	PJSIP/717/sip:717@10.10.13.11:5060;user=phone,15,HhTtrb(func-apply-sipheaders^s	14	11	ANSWERED	3		1666068064.2675
2022-10-18 09:39:07	"" <721>	721	121	from-internal	PJSIP/721-00000555	DAHDI/i1/121-4a5	Dial	DAHDI/G0/121,300,Tb(func-apply-sipheaders^s^1)	319	304	ANSWERED	3		1666067947.2673
2022-10-18 09:39:05	"" <714>	714	03215299553	from-internal	PJSIP/714-00000554	DAHDI/i1/903215299553-4a4	Dial	DAHDI/G0/903215299553,300,Tb(func-apply-sipheaders^s^1)	65	44	ANSWERED	3		1666067945.2671
2022-10-18 09:37:56	"" <755>	755	544	from-internal	PJSIP/755-00000553	DAHDI/i1/544-4a3	Dial	DAHDI/G0/544,300,Tb(func-apply-sipheaders^s^1)	101	95	ANSWERED	3		1666067876.2669
2022-10-18 09:37:03	"" <720>	720	530	from-internal	PJSIP/720-00000552	DAHDI/i1/530-4a2	Dial	DAHDI/G0/530,300,Tb(func-apply-sipheaders^s^1)	84	72	ANSWERED	3		1666067823.2667
2022-10-18 09:36:46	"" <544>	544	755	followme-check	DAHDI/i1/544-4a1	PJSIP/755-00000551	Dial	PJSIP/755/sip:755@10.10.13.14:5160;user=phone,27,HhTtrIM(auto-blkvm)b(func-appl	31	18	ANSWERED	3		1666067806.2665
2022-10-18 09:35:25	"" <222>	222	742	followme-check	DAHDI/i1/222-4a0	PJSIP/742-00000550	Dial	PJSIP/742/sip:742@10.17.0.225:5060;user=phone,27,HhTtrIM(auto-blkvm)b(func-appl	27	0	NO ANSWER	3		1666067725.2663
2022-10-18 09:35:22	"" <714>	714	03215299553	from-internal	PJSIP/714-0000054f	DAHDI/i1/903215299553-49f	Dial	DAHDI/G0/903215299553,300,Tb(func-apply-sipheaders^s^1)	217	205	ANSWERED	3		1666067722.2661
2022-10-18 09:32:36	"" <720>	720	530	from-internal	PJSIP/720-0000054e	DAHDI/i1/530-49e	Dial	DAHDI/G0/530,300,Tb(func-apply-sipheaders^s^1)	19	10	ANSWERED	3		1666067556.2659
2022-10-18 09:31:02	"" <720>	720	530	from-internal	PJSIP/720-0000054d	DAHDI/i1/530-49d	Dial	DAHDI/G0/530,300,Tb(func-apply-sipheaders^s^1)	0	0	BUSY	3		1666067462.2657
2022-10-18 09:30:54	"Khalid ITD" <475>	475	717	ext-local	DAHDI/i1/475-49c	PJSIP/717-0000054c	Dial	PJSIP/717/sip:717@10.10.13.11:5060;user=phone,15,HhTtrb(func-apply-sipheaders^s	19	13	ANSWERED	3		1666067454.2655
2022-10-18 09:30:53	"" <720>	720	530	from-internal	PJSIP/720-0000054b	DAHDI/i1/530-49b	Dial	DAHDI/G0/530,300,Tb(func-apply-sipheaders^s^1)	0	0	BUSY	3		1666067453.2653
2022-10-18 09:29:51	"" <7004>	7004	03045605300	from-internal	PJSIP/7004-0000054a	DAHDI/i1/903045605300-49a	Dial	DAHDI/G0/903045605300,300,Tb(func-apply-sipheaders^s^1)	34	0	NO ANSWER	3		1666067391.2651
2022-10-18 09:29:37	"" <7004>	7004	030445605300	from-internal	PJSIP/7004-00000549	DAHDI/i1/9030445605300-499	Dial	DAHDI/G0/9030445605300,300,Tb(func-apply-sipheaders^s^1)	6	0	NO ANSWER	3		1666067377.2649
2022-10-18 09:29:01	"" <709>	709	35291927	from-internal	PJSIP/709-00000548	DAHDI/i1/935291927-498	Dial	DAHDI/G0/935291927,300,Tb(func-apply-sipheaders^s^1)	229	217	ANSWERED	3		1666067341.2647
2022-10-18 09:28:58	"" <714>	714	03214670462	from-internal	PJSIP/714-00000547	DAHDI/i1/903214670462-497	Dial	DAHDI/G0/903214670462,300,Tb(func-apply-sipheaders^s^1)	49	17	ANSWERED	3		1666067338.2645
2022-10-18 09:24:29	"" <771>	771	544	from-internal	PJSIP/771-00000546	DAHDI/i1/544-496	Dial	DAHDI/G0/544,300,Tb(func-apply-sipheaders^s^1)	34	25	ANSWERED	3		1666067069.2643
2022-10-18 09:22:48	"" <715>	715	203	from-internal	PJSIP/715-00000545	DAHDI/i1/203-495	Dial	DAHDI/G0/203,300,Tb(func-apply-sipheaders^s^1)	30	0	NO ANSWER	3		1666066968.2641
2022-10-18 09:22:40	"" <715>	715	256	from-internal	PJSIP/715-00000544	DAHDI/i1/256-494	Dial	DAHDI/G0/256,300,Tb(func-apply-sipheaders^s^1)	1	0	NO ANSWER	3		1666066960.2639
2022-10-18 09:17:13	"" <771>	771	314	from-internal	PJSIP/771-00000543	DAHDI/i1/314-493	Dial	DAHDI/G0/314,300,Tb(func-apply-sipheaders^s^1)	22	12	ANSWERED	3		1666066633.2637
2022-10-18 09:17:10	"" <799>	799	474	from-internal	PJSIP/799-00000542	DAHDI/i1/474-492	Dial	DAHDI/G0/474,300,Tb(func-apply-sipheaders^s^1)	119	111	ANSWERED	3		1666066630.2635
2022-10-18 09:17:03	"" <771>	771	474	from-internal	PJSIP/771-00000541	DAHDI/i1/474-491	Dial	DAHDI/G0/474,300,Tb(func-apply-sipheaders^s^1)	2	0	NO ANSWER	3		1666066623.2633
2022-10-18 09:16:56	"" <314>	314	771	ext-local	DAHDI/i1/314-490	PJSIP/771-00000540	Dial	PJSIP/771/sip:771@10.17.0.208:5060;user=phone,,HhTtrb(func-apply-sipheaders^s^1	2	0	NO ANSWER	3		1666066616.2631
2022-10-18 09:15:35	"" <724>	724	203	from-internal	PJSIP/724-0000053f	DAHDI/i1/203-48f	Dial	DAHDI/G0/203,300,Tb(func-apply-sipheaders^s^1)	31	0	NO ANSWER	3		1666066535.2629
2022-10-18 09:15:17	"Ms. Maria Zaidi (FMS)" <724>	724	701	ext-local	PJSIP/724-0000053d	PJSIP/701-0000053e	Dial	PJSIP/701/sip:701@10.10.18.20:5060;user=phone,,HhTtrIb(func-apply-sipheaders^s^	14	0	NO ANSWER	3		1666066517.2627
2022-10-18 09:12:42	"" <799>	799	444	from-internal	PJSIP/799-0000053c	DAHDI/i1/444-48e	Dial	DAHDI/G0/444,300,Tb(func-apply-sipheaders^s^1)	46	36	ANSWERED	3		1666066362.2625
2022-10-18 09:02:18	"" <726>	726	453	from-internal	PJSIP/726-0000053b	DAHDI/i1/453-48d	Dial	DAHDI/G0/453,300,Tb(func-apply-sipheaders^s^1)	28	22	ANSWERED	3		1666065738.2623
2022-10-18 09:01:53	"" <310>	310	710	followme-check	DAHDI/i1/310-48c	PJSIP/710-0000053a	Dial	PJSIP/710/sip:710@10.10.6.20:5060;user=phone,27,HhTtrIM(auto-blkvm)b(func-apply	60	55	ANSWERED	3		1666065713.2621
2022-10-18 08:58:56	"5th Floor Faclulty C-Building" <715>	715	724	followme-check	PJSIP/715-00000538	PJSIP/724-00000539	Dial	PJSIP/724/sip:724@10.17.0.234:5060;user=phone,27,HhTtrIM(auto-blkvm)b(func-appl	365	354	ANSWERED	3		1666065536.2619
2022-10-18 08:55:30	"" <310>	310	710	followme-check	DAHDI/i1/310-48a	PJSIP/710-00000537	Dial	PJSIP/710/sip:710@10.10.6.20:5060;user=phone,27,HhTtrIM(auto-blkvm)b(func-apply	60	54	ANSWERED	3		1666065330.2615
2022-10-18 08:55:30	"" <799>	799	444	from-internal	PJSIP/799-00000536	DAHDI/i1/444-48b	Dial	DAHDI/G0/444,300,Tb(func-apply-sipheaders^s^1)	24	18	ANSWERED	3		1666065330.2616
2022-10-18 08:49:34	"" <544>	544	755	followme-check	DAHDI/i1/544-489	PJSIP/755-00000535	Dial	PJSIP/755/sip:755@10.10.13.14:5160;user=phone,27,HhTtrIM(auto-blkvm)b(func-appl	32	19	ANSWERED	3		1666064974.2613
2022-10-18 08:49:24	"" <544>	544	755	followme-check	DAHDI/i1/544-488	PJSIP/755-00000534	Dial	PJSIP/755/sip:755@10.10.13.14:5160;user=phone,27,HhTtrIM(auto-blkvm)b(func-appl	7	0	NO ANSWER	3		1666064964.2611
2022-10-18 08:48:49	"" <771>	771	474	from-internal	PJSIP/771-00000533	DAHDI/i1/474-487	Dial	DAHDI/G0/474,300,Tb(func-apply-sipheaders^s^1)	357	346	ANSWERED	3		1666064929.2609
2022-10-18 08:43:04	"" <771>	771	474	from-internal	PJSIP/771-00000532	DAHDI/i1/474-486	Dial	DAHDI/G0/474,300,Tb(func-apply-sipheaders^s^1)	122	104	ANSWERED	3		1666064584.2607
2022-10-18 08:42:13	"" <705>	705	530	from-internal	PJSIP/705-00000531	DAHDI/i1/530-485	Dial	DAHDI/G0/530,300,Tb(func-apply-sipheaders^s^1)	76	65	ANSWERED	3		1666064533.2605
2022-10-18 08:37:01	"" <413>	413	705	ext-local	DAHDI/i1/413-484	PJSIP/705-00000530	Dial	PJSIP/705/sip:705@10.17.0.96:5060;user=phone,,HhTtrb(func-apply-sipheaders^s^1)	27	11	ANSWERED	3		1666064221.2603
2022-10-18 08:34:43	"" <742>	742	03004851347	from-internal	PJSIP/742-0000052f	DAHDI/i1/903004851347-483	Dial	DAHDI/G0/903004851347,300,Tb(func-apply-sipheaders^s^1)	31	14	ANSWERED	3		1666064083.2601
2022-10-18 08:32:59	"" <771>	771	444	from-internal	PJSIP/771-0000052e	DAHDI/i1/444-482	Dial	DAHDI/G0/444,300,Tb(func-apply-sipheaders^s^1)	80	74	ANSWERED	3		1666063979.2599
2022-10-18 08:18:48	"NOC-C-Block" <750>	750	755	followme-check	PJSIP/750-0000052c	PJSIP/755-0000052d	Dial	PJSIP/755/sip:755@10.10.13.14:5160;user=phone,27,HhTtrIM(auto-blkvm)b(func-appl	80	70	ANSWERED	3		1666063128.2597
2022-10-18 08:17:46	"Ms. Ammara Afzal Siddiqui (FOL)" <738>	738	767	followme-check	PJSIP/738-0000052a	PJSIP/767-0000052b	Dial	PJSIP/767/sip:767@10.17.0.204:5060;user=phone,27,HhTtrIM(auto-blkvm)b(func-appl	8	0	NO ANSWER	3		1666063066.2595
2022-10-18 08:10:55	"" <771>	771	444	from-internal	PJSIP/771-00000529	DAHDI/i1/444-481	Dial	DAHDI/G0/444,300,Tb(func-apply-sipheaders^s^1)	33	15	ANSWERED	3		1666062655.2593
2022-10-18 08:08:47	"Ms. Sadia Hashmi (FOL)" <741>	741	707	followme-check	PJSIP/741-00000528	SIP/707-00000041	Dial	SIP/707,27,HhTtrIM(auto-blkvm)b(func-apply-sipheaders^s^1),	103	97	ANSWERED	3		1666062527.2591
2022-10-18 08:08:04	"" <310>	310	710	followme-check	DAHDI/i1/310-480	PJSIP/710-00000527	Dial	PJSIP/710/sip:710@10.10.6.20:5060;user=phone,27,HhTtrIM(auto-blkvm)b(func-apply	32	25	ANSWERED	3		1666062484.2589
2022-10-18 07:57:31	"Ms. Ammara Afzal Siddiqui (FOL)" <738>	738	707	followme-check	PJSIP/738-00000526	SIP/707-00000040	Dial	SIP/707,27,HhTtrIM(auto-blkvm)b(func-apply-sipheaders^s^1),	37	32	ANSWERED	3		1666061851.2587
2022-10-18 07:53:00	"Ms. Sadia Hashmi (FOL)" <741>	741	739	followme-check	PJSIP/741-00000524	PJSIP/739-00000525	Dial	PJSIP/739/sip:739@10.17.0.139:5060;user=phone,27,HhTtrIM(auto-blkvm)b(func-appl	47	45	ANSWERED	3		1666061580.2585
2022-10-18 07:48:17	"Ms. Shaista Anwar (FOL)" <739>	739	741	followme-check	PJSIP/739-00000522	PJSIP/741-00000523	Dial	PJSIP/741/sip:741@10.17.0.141:5060;user=phone,27,HhTtrIM(auto-blkvm)b(func-appl	36	28	ANSWERED	3		1666061297.2583
2022-10-18 07:48:02	"" <710>	710	549	from-internal	PJSIP/710-00000521	DAHDI/i1/549-47f	Dial	DAHDI/G0/549,300,Tb(func-apply-sipheaders^s^1)	28	17	ANSWERED	3		1666061282.2581
2022-10-18 07:46:52	"" <710>	710	03024030317	from-internal	PJSIP/710-00000520	DAHDI/i1/903024030317-47e	Dial	DAHDI/G0/903024030317,300,Tb(func-apply-sipheaders^s^1)	38	0	NO ANSWER	3		1666061212.2579
2022-10-18 07:46:08	"" <310>	310	710	followme-check	DAHDI/i1/310-47d	PJSIP/710-0000051f	Dial	PJSIP/710/sip:710@10.10.6.20:5060;user=phone,27,HhTtrIM(auto-blkvm)b(func-apply	38	34	ANSWERED	3		1666061168.2577
2022-10-18 07:45:27	"" <726>	726	03344388884	from-internal	PJSIP/726-0000051e	DAHDI/i1/903344388884-47c	Dial	DAHDI/G0/903344388884,300,Tb(func-apply-sipheaders^s^1)	8	0	NO ANSWER	3		1666061127.2575
2022-10-18 07:44:53	"474" <474>	474	tdial	ext-trunk	DAHDI/i1/474-471	DAHDI/i1/712424-472	Dial	DAHDI/G0/712424,300,T	1	0	FAILED	3		1666061093.2564
2022-10-18 07:44:53	"474" <474>	474	tdial	ext-trunk	DAHDI/i1/474-473	DAHDI/i1/712424-474	Dial	DAHDI/G0/712424,300,T	0	0	FAILED	3		1666061093.2566
2022-10-18 07:44:53	"474" <474>	474	tdial	ext-trunk	DAHDI/i1/474-475	DAHDI/i1/712424-476	Dial	DAHDI/G0/712424,300,T	0	0	FAILED	3		1666061093.2568
2022-10-18 07:44:53	"474" <474>	474	tdial	ext-trunk	DAHDI/i1/474-477	DAHDI/i1/712424-478	Dial	DAHDI/G0/712424,300,T	0	0	FAILED	3		1666061093.2570
2022-10-18 07:44:53	"474" <474>	474	tdial	ext-trunk	DAHDI/i1/474-479	DAHDI/i1/712424-47a	Dial	DAHDI/G0/712424,300,T	0	0	FAILED	3		1666061093.2572
2022-10-18 07:44:52	"Amjad ITD" <474>	474	tdial	ext-trunk	DAHDI/i1/474-46d	DAHDI/i1/712424-46e	Dial	DAHDI/G0/712424,300,T	1	0	FAILED	3		1666061092.2560
2022-10-18 07:44:52	"474" <474>	474	tdial	ext-trunk	DAHDI/i1/474-46f	DAHDI/i1/712424-470	Dial	DAHDI/G0/712424,300,T	1	0	FAILED	3		1666061092.2562
2022-10-18 07:44:25	"474" <474>	474	tdial	ext-trunk	DAHDI/i1/474-466	DAHDI/i1/712424-467	Dial	DAHDI/G0/712424,300,T	0	0	FAILED	3		1666061065.2553
2022-10-18 07:44:25	"474" <474>	474	tdial	ext-trunk	DAHDI/i1/474-468	DAHDI/i1/712424-469	Dial	DAHDI/G0/712424,300,T	0	0	FAILED	3		1666061065.2555
2022-10-18 07:44:25	"474" <474>	474	tdial	ext-trunk	DAHDI/i1/474-46a	DAHDI/i1/712424-46b	Dial	DAHDI/G0/712424,300,T	0	0	FAILED	3		1666061065.2557
2022-10-18 07:44:24	"Amjad ITD" <474>	474	tdial	ext-trunk	DAHDI/i1/474-450	DAHDI/i1/712424-451	Dial	DAHDI/G0/712424,300,T	2	0	FAILED	3		1666061064.2531
2022-10-18 07:44:24	"474" <474>	474	tdial	ext-trunk	DAHDI/i1/474-452	DAHDI/i1/712424-453	Dial	DAHDI/G0/712424,300,T	2	0	FAILED	3		1666061064.2533
2022-10-18 07:44:24	"474" <474>	474	tdial	ext-trunk	DAHDI/i1/474-454	DAHDI/i1/712424-455	Dial	DAHDI/G0/712424,300,T	2	0	FAILED	3		1666061064.2535
2022-10-18 07:44:24	"474" <474>	474	tdial	ext-trunk	DAHDI/i1/474-456	DAHDI/i1/712424-457	Dial	DAHDI/G0/712424,300,T	2	0	FAILED	3		1666061064.2537
2022-10-18 07:44:24	"474" <474>	474	tdial	ext-trunk	DAHDI/i1/474-458	DAHDI/i1/712424-459	Dial	DAHDI/G0/712424,300,T	2	0	FAILED	3		1666061064.2539
2022-10-18 07:44:24	"474" <474>	474	tdial	ext-trunk	DAHDI/i1/474-45a	DAHDI/i1/712424-45b	Dial	DAHDI/G0/712424,300,T	1	0	FAILED	3		1666061064.2541
2022-10-18 07:44:24	"474" <474>	474	tdial	ext-trunk	DAHDI/i1/474-45c	DAHDI/i1/712424-45d	Dial	DAHDI/G0/712424,300,T	1	0	FAILED	3		1666061064.2543
2022-10-18 07:44:24	"474" <474>	474	tdial	ext-trunk	DAHDI/i1/474-45e	DAHDI/i1/712424-45f	Dial	DAHDI/G0/712424,300,T	1	0	FAILED	3		1666061064.2545
2022-10-18 07:44:24	"474" <474>	474	tdial	ext-trunk	DAHDI/i1/474-460	DAHDI/i1/712424-461	Dial	DAHDI/G0/712424,300,T	1	0	FAILED	3		1666061064.2547
2022-10-18 07:44:24	"474" <474>	474	tdial	ext-trunk	DAHDI/i1/474-462	DAHDI/i1/712424-463	Dial	DAHDI/G0/712424,300,T	1	0	FAILED	3		1666061064.2549
2022-10-18 07:44:24	"474" <474>	474	tdial	ext-trunk	DAHDI/i1/474-464	DAHDI/i1/712424-465	Dial	DAHDI/G0/712424,300,T	0	0	FAILED	3		1666061064.2551
2022-10-18 07:40:21	"474" <474>	474	tdial	ext-trunk	DAHDI/i1/474-43f	DAHDI/i1/712424-440	Dial	DAHDI/G0/712424,300,T	1	0	FAILED	3		1666060821.2514
2022-10-18 07:40:21	"474" <474>	474	tdial	ext-trunk	DAHDI/i1/474-441	DAHDI/i1/712424-442	Dial	DAHDI/G0/712424,300,T	1	0	FAILED	3		1666060821.2516
2022-10-18 07:40:21	"474" <474>	474	tdial	ext-trunk	DAHDI/i1/474-443	DAHDI/i1/712424-444	Dial	DAHDI/G0/712424,300,T	1	0	FAILED	3		1666060821.2518
2022-10-18 07:40:21	"474" <474>	474	tdial	ext-trunk	DAHDI/i1/474-445	DAHDI/i1/712424-446	Dial	DAHDI/G0/712424,300,T	1	0	FAILED	3		1666060821.2520
2022-10-18 07:40:21	"474" <474>	474	tdial	ext-trunk	DAHDI/i1/474-447	DAHDI/i1/712424-448	Dial	DAHDI/G0/712424,300,T	0	0	FAILED	3		1666060821.2522
2022-10-18 07:40:21	"474" <474>	474	tdial	ext-trunk	DAHDI/i1/474-449	DAHDI/i1/712424-44a	Dial	DAHDI/G0/712424,300,T	0	0	FAILED	3		1666060821.2524
2022-10-18 07:40:21	"474" <474>	474	tdial	ext-trunk	DAHDI/i1/474-44b	DAHDI/i1/712424-44c	Dial	DAHDI/G0/712424,300,T	0	0	FAILED	3		1666060821.2526
2022-10-18 07:40:21	"474" <474>	474	tdial	ext-trunk	DAHDI/i1/474-44d	DAHDI/i1/712424-44e	Dial	DAHDI/G0/712424,300,T	0	0	FAILED	3		1666060821.2528
2022-10-18 07:40:20	"Amjad ITD" <474>	474	tdial	ext-trunk	DAHDI/i1/474-437	DAHDI/i1/712424-438	Dial	DAHDI/G0/712424,300,T	2	0	FAILED	3		1666060820.2506
2022-10-18 07:40:20	"474" <474>	474	tdial	ext-trunk	DAHDI/i1/474-439	DAHDI/i1/712424-43a	Dial	DAHDI/G0/712424,300,T	2	0	FAILED	3		1666060820.2508
2022-10-18 07:40:20	"474" <474>	474	tdial	ext-trunk	DAHDI/i1/474-43b	DAHDI/i1/712424-43c	Dial	DAHDI/G0/712424,300,T	2	0	FAILED	3		1666060820.2510
2022-10-18 07:40:20	"474" <474>	474	tdial	ext-trunk	DAHDI/i1/474-43d	DAHDI/i1/712424-43e	Dial	DAHDI/G0/712424,300,T	1	0	FAILED	3		1666060820.2512
2022-10-18 07:39:46	"Ms. Sadia Hashmi (FOL)" <741>	741	707	followme-check	PJSIP/741-0000051d	SIP/707-0000003f	Dial	SIP/707,27,HhTtrIM(auto-blkvm)b(func-apply-sipheaders^s^1),	23	0	NO ANSWER	3		1666060786.2504
2022-10-18 07:30:12	"" <726>	726	03344388884	from-internal	PJSIP/726-0000051c	DAHDI/i1/903344388884-436	Dial	DAHDI/G0/903344388884,300,Tb(func-apply-sipheaders^s^1)	48	31	ANSWERED	3		1666060212.2502
2022-10-18 07:29:20	"" <726>	726	03354227955	from-internal	PJSIP/726-0000051b	DAHDI/i1/903354227955-435	Dial	DAHDI/G0/903354227955,300,Tb(func-apply-sipheaders^s^1)	39	0	BUSY	3		1666060160.2500
2022-10-18 07:29:04	"" <710>	710	310	from-internal	PJSIP/710-0000051a	DAHDI/i1/310-434	Dial	DAHDI/G0/310,300,Tb(func-apply-sipheaders^s^1)	39	30	ANSWERED	3		1666060144.2498
2022-10-18 07:28:47	"" <726>	726	03554227955	from-internal	PJSIP/726-00000519	DAHDI/i1/903554227955-433	Dial	DAHDI/G0/903554227955,300,Tb(func-apply-sipheaders^s^1)	1	0	FAILED	3		1666060127.2496
2022-10-18 07:28:27	"" <726>	726	033542279	from-internal	PJSIP/726-00000518	DAHDI/i1/9033542279-432	Dial	DAHDI/G0/9033542279,300,Tb(func-apply-sipheaders^s^1)	6	0	NO ANSWER	3		1666060107.2494
2022-10-18 07:22:51	"" <710>	710	310	from-internal	PJSIP/710-00000517	DAHDI/i1/310-431	Dial	DAHDI/G0/310,300,Tb(func-apply-sipheaders^s^1)	0	0	BUSY	3		1666059771.2492
2022-10-18 07:22:38	"" <710>	710	310	from-internal	PJSIP/710-00000516	DAHDI/i1/310-430	Dial	DAHDI/G0/310,300,Tb(func-apply-sipheaders^s^1)	0	0	BUSY	3		1666059758.2490
2022-10-18 07:22:27	"" <710>	710	310	from-internal	PJSIP/710-00000515	DAHDI/i1/310-42f	Dial	DAHDI/G0/310,300,Tb(func-apply-sipheaders^s^1)	0	0	BUSY	3		1666059747.2488
2022-10-18 07:22:23	"" <710>	710	310	from-internal	PJSIP/710-00000514	DAHDI/i1/310-42e	Dial	DAHDI/G0/310,300,Tb(func-apply-sipheaders^s^1)	0	0	BUSY	3		1666059743.2486
2022-10-18 07:11:29	"" <710>	710	310	from-internal	PJSIP/710-00000513	DAHDI/i1/310-42d	Dial	DAHDI/G0/310,300,Tb(func-apply-sipheaders^s^1)	25	20	ANSWERED	3		1666059089.2484
2022-10-18 07:06:14	"" <310>	310	710	followme-check	DAHDI/i1/310-42c	PJSIP/710-00000512	Dial	PJSIP/710/sip:710@10.10.6.20:5060;user=phone,27,HhTtrIM(auto-blkvm)b(func-apply	37	33	ANSWERED	3		1666058774.2482
2022-10-18 06:56:46	"" <1025019>	1025019	555	from-internal	PJSIP/751-00000511	DAHDI/i1/555-42b	Dial	DAHDI/G0/555,300,Tb(func-apply-sipheaders^s^1)	14	7	ANSWERED	3		1666058206.2480
2022-10-18 06:54:45	"" <710>	710	03461532422	from-internal	PJSIP/710-00000510	DAHDI/i1/903461532422-42a	Dial	DAHDI/G0/903461532422,300,Tb(func-apply-sipheaders^s^1)	29	0	NO ANSWER	3		1666058085.2478
2022-10-18 06:52:52	"" <710>	710	03461532422	from-internal	PJSIP/710-0000050f	DAHDI/i1/903461532422-429	Dial	DAHDI/G0/903461532422,300,Tb(func-apply-sipheaders^s^1)	29	0	NO ANSWER	3		1666057972.2476
2022-10-18 06:20:43	"" <710>	710	310	from-internal	PJSIP/710-0000050e	DAHDI/i1/310-428	Dial	DAHDI/G0/310,300,Tb(func-apply-sipheaders^s^1)	32	20	ANSWERED	3		1666056043.2474
2022-10-18 01:50:10	"" <310>	310	710	followme-check	DAHDI/i1/310-427	PJSIP/710-0000050d	Dial	PJSIP/710/sip:710@10.10.6.20:5060;user=phone,27,HhTtrIM(auto-blkvm)b(func-apply	53	50	ANSWERED	3		1666039810.2472
2022-10-18 01:44:10	"" <710>	710	310	from-internal	PJSIP/710-0000050c	DAHDI/i1/310-426	Dial	DAHDI/G0/310,300,Tb(func-apply-sipheaders^s^1)	22	11	ANSWERED	3		1666039450.2470
2022-10-18 00:52:24	"" <710>	710	434	from-internal	PJSIP/710-0000050b	DAHDI/i1/434-425	Dial	DAHDI/G0/434,300,Tb(func-apply-sipheaders^s^1)	19	15	ANSWERED	3		1666036344.2468
2022-10-17 23:30:02	"" <710>	710	03455578514	from-internal	PJSIP/710-0000050a	DAHDI/i1/903455578514-424	Dial	DAHDI/G0/903455578514,300,Tb(func-apply-sipheaders^s^1)	72	37	ANSWERED	3		1666031402.2466
2022-10-17 22:45:51	"" <750>	750	03004412713	from-internal	PJSIP/750-00000509	DAHDI/i1/903004412713-423	Dial	DAHDI/G0/903004412713,300,Tb(func-apply-sipheaders^s^1)	39	0	BUSY	3		1666028751.2464
2022-10-17 22:09:06	"" <444>	444	750	followme-check	DAHDI/i1/444-421	Local/444@from-internal-0000001a;1	Dial	PJSIP/750/sip:750@10.10.13.13:5060;user=phone,27,HhTtrIM(auto-blkvm)b(func-appl	0	0	BUSY	3		1666026546.2459
2022-10-17 22:09:06	"" <444>	444	750	followme-check	DAHDI/i1/444-421	PJSIP/750-00000508	Dial	PJSIP/750/sip:750@10.10.13.13:5060;user=phone,27,HhTtrIM(auto-blkvm)b(func-appl	0	0	NO ANSWER	3		1666026546.2459
2022-10-17 22:09:06	"" <444>	444	444	from-internal	Local/444@from-internal-0000001a;2	DAHDI/i1/444-422	Dial	DAHDI/G0/444,300,Tb(func-apply-sipheaders^s^1)	0	0	BUSY	3		1666026546.2462
2022-10-17 22:08:48	"" <444>	444	750	followme-check	DAHDI/i1/444-41f	Local/444@from-internal-00000019;1	Dial	PJSIP/750/sip:750@10.10.13.13:5060;user=phone,27,HhTtrIM(auto-blkvm)b(func-appl	0	0	BUSY	3		1666026528.2454
2022-10-17 22:08:48	"" <444>	444	750	followme-check	DAHDI/i1/444-41f	PJSIP/750-00000507	Dial	PJSIP/750/sip:750@10.10.13.13:5060;user=phone,27,HhTtrIM(auto-blkvm)b(func-appl	0	0	NO ANSWER	3		1666026528.2454
2022-10-17 22:08:48	"" <444>	444	444	from-internal	Local/444@from-internal-00000019;2	DAHDI/i1/444-420	Dial	DAHDI/G0/444,300,Tb(func-apply-sipheaders^s^1)	0	0	BUSY	3		1666026528.2457
2022-10-17 22:03:34	"" <750>	750	444	from-internal	PJSIP/750-00000506	DAHDI/i1/444-41e	Dial	DAHDI/G0/444,300,Tb(func-apply-sipheaders^s^1)	55	49	ANSWERED	3		1666026214.2452
2022-10-17 22:03:07	"" <750>	750	444	from-internal	PJSIP/750-00000505	DAHDI/i1/444-41d	Dial	DAHDI/G0/444,300,Tb(func-apply-sipheaders^s^1)	0	0	NO ANSWER	3		1666026187.2450
2022-10-17 22:01:47	"" <718>	718	03460480465	from-internal	PJSIP/718-00000504	DAHDI/i1/903460480465-41c	Dial	DAHDI/G0/903460480465,300,Tb(func-apply-sipheaders^s^1)	39	0	BUSY	3		1666026107.2448
2022-10-17 22:00:59	"" <710>	710	310	from-internal	PJSIP/710-00000503	DAHDI/i1/310-41b	Dial	DAHDI/G0/310,300,Tb(func-apply-sipheaders^s^1)	32	12	ANSWERED	3		1666026059.2446
2022-10-17 21:49:23	"" <718>	718	35229348	from-internal	PJSIP/718-00000502	DAHDI/i1/935229348-41a	Dial	DAHDI/G0/935229348,300,Tb(func-apply-sipheaders^s^1)	39	0	BUSY	3		1666025363.2444
2022-10-17 21:09:18	"Ihsan Ahmed ASM/ITD" <717>	717	750	followme-check	PJSIP/717-00000500	DAHDI/i1/444-419	Dial	PJSIP/750/sip:750@10.10.13.13:5060;user=phone,27,HhTtrIM(auto-blkvm)b(func-appl	32	32	ANSWERED	3		1666022949.2439
2022-10-17 21:09:18	"" <444>	444		from-digital	DAHDI/i1/444-419	Local/444@from-internal-00000018;1	Return		0	0	ANSWERED	3		1666022949.2443
2022-10-17 21:09:09	"Ihsan Ahmed ASM/ITD" <717>	717	750	followme-check	PJSIP/717-00000500	Local/444@from-internal-00000018;1	Dial	PJSIP/750/sip:750@10.10.13.13:5060;user=phone,27,HhTtrIM(auto-blkvm)b(func-appl	8	0	ANSWERED	3		1666022949.2439
2022-10-17 21:09:09	"Ihsan Ahmed ASM/ITD" <717>	717	750	followme-check	PJSIP/717-00000500	PJSIP/750-00000501	Dial	PJSIP/750/sip:750@10.10.13.13:5060;user=phone,27,HhTtrIM(auto-blkvm)b(func-appl	0	0	NO ANSWER	3		1666022949.2439
2022-10-17 21:09:09	"" <717>	717	444	from-internal	Local/444@from-internal-00000018;2	DAHDI/i1/444-419	Dial	DAHDI/G0/444,300,Tb(func-apply-sipheaders^s^1)	8	0	ANSWERED	3		1666022949.2442
2022-10-17 20:56:15	"" <1025019>	1025019	03164425176	from-internal	PJSIP/751-000004ff	DAHDI/i1/903164425176-418	Dial	DAHDI/G0/903164425176,300,Tb(func-apply-sipheaders^s^1)	34	0	NO ANSWER	3		1666022175.2437
2022-10-17 20:51:06	"NOC-C-Block" <750>	750	717	ext-local	PJSIP/750-000004fd	PJSIP/717-000004fe	Dial	PJSIP/717/sip:717@10.10.13.11:5060;user=phone,15,HhTtrIb(func-apply-sipheaders^	13	9	ANSWERED	3		1666021866.2435
2022-10-17 20:48:25	"" <1025019>	1025019	03164425176	from-internal	PJSIP/751-000004fc	DAHDI/i1/903164425176-417	Dial	DAHDI/G0/903164425176,300,Tb(func-apply-sipheaders^s^1)	37	0	BUSY	3		1666021705.2433
2022-10-17 20:47:43	"" <1025019>	1025019	03164425176	from-internal	PJSIP/751-000004fb	DAHDI/i1/903164425176-416	Dial	DAHDI/G0/903164425176,300,Tb(func-apply-sipheaders^s^1)	37	0	BUSY	3		1666021663.2431
2022-10-17 20:47:34	"" <750>	750	03064347957	from-internal	PJSIP/750-000004fa	DAHDI/i1/903064347957-415	Dial	DAHDI/G0/903064347957,300,Tb(func-apply-sipheaders^s^1)	189	175	ANSWERED	3		1666021654.2429
2022-10-17 20:47:03	"" <1025019>	1025019	03164425176	from-internal	PJSIP/751-000004f9	DAHDI/i1/903164425176-414	Dial	DAHDI/G0/903164425176,300,Tb(func-apply-sipheaders^s^1)	37	0	BUSY	3		1666021623.2427
2022-10-17 20:42:26	"" <1025019>	1025019	03164425176	from-internal	PJSIP/751-000004f8	DAHDI/i1/903164425176-413	Dial	DAHDI/G0/903164425176,300,Tb(func-apply-sipheaders^s^1)	37	0	BUSY	3		1666021346.2425
2022-10-17 20:41:43	"" <1025019>	1025019	03164425176	from-internal	PJSIP/751-000004f7	DAHDI/i1/903164425176-412	Dial	DAHDI/G0/903164425176,300,Tb(func-apply-sipheaders^s^1)	37	0	BUSY	3		1666021303.2423
2022-10-17 20:41:30	"NOC-C-Block" <750>	750	717	ext-local	PJSIP/750-000004f5	PJSIP/717-000004f6	Dial	PJSIP/717/sip:717@10.10.13.11:5060;user=phone,15,HhTtrIb(func-apply-sipheaders^	49	42	ANSWERED	3		1666021290.2421
2022-10-17 20:41:01	"" <1025019>	1025019	03064924335	from-internal	PJSIP/751-000004f4	DAHDI/i1/903064924335-411	Dial	DAHDI/G0/903064924335,300,Tb(func-apply-sipheaders^s^1)	21	0	NO ANSWER	3		1666021261.2419
2022-10-17 20:40:57	"NOC-C-Block" <750>	750	718	followme-check	PJSIP/750-000004f2	PJSIP/718-000004f3	Dial	PJSIP/718/sip:718@10.10.24.56:5060;user=phone,27,HhTtrIM(auto-blkvm)b(func-appl	30	15	ANSWERED	3		1666021257.2417
2022-10-17 20:39:36	"" <1025019>	1025019	03164425176	from-internal	PJSIP/751-000004f1	DAHDI/i1/903164425176-410	Dial	DAHDI/G0/903164425176,300,Tb(func-apply-sipheaders^s^1)	37	0	BUSY	3		1666021176.2415
2022-10-17 20:38:55	"" <1025019>	1025019	03164425176	from-internal	PJSIP/751-000004f0	DAHDI/i1/903164425176-40f	Dial	DAHDI/G0/903164425176,300,Tb(func-apply-sipheaders^s^1)	37	0	BUSY	3		1666021135.2413
2022-10-17 20:37:59	"" <718>	718	547	from-internal	PJSIP/718-000004ef	DAHDI/i1/547-40e	Dial	DAHDI/G0/547,300,Tb(func-apply-sipheaders^s^1)	129	121	ANSWERED	3		1666021079.2411
2022-10-17 20:34:21	"" <1025019>	1025019	03104320933	from-internal	PJSIP/751-000004ee	DAHDI/i1/903104320933-40d	Dial	DAHDI/G0/903104320933,300,Tb(func-apply-sipheaders^s^1)	223	212	ANSWERED	3		1666020861.2409
2022-10-17 20:34:08	"" <1025019>	1025019	0310	from-internal	PJSIP/751-000004ed	DAHDI/i1/0310-40c	Dial	DAHDI/G0/0310,300,Tb(func-apply-sipheaders^s^1)	0	0	NO ANSWER	3		1666020848.2407
2022-10-17 20:31:24	"" <1025019>	1025019	03164425176	from-internal	PJSIP/751-000004ec	DAHDI/i1/903164425176-40b	Dial	DAHDI/G0/903164425176,300,Tb(func-apply-sipheaders^s^1)	37	0	BUSY	3		1666020684.2405
2022-10-17 20:30:39	"" <1025019>	1025019	03164425176	from-internal	PJSIP/751-000004eb	DAHDI/i1/903164425176-40a	Dial	DAHDI/G0/903164425176,300,Tb(func-apply-sipheaders^s^1)	37	0	BUSY	3		1666020639.2403
2022-10-17 20:29:50	"" <1025019>	1025019	03164425176	from-internal	PJSIP/751-000004ea	DAHDI/i1/903164425176-409	Dial	DAHDI/G0/903164425176,300,Tb(func-apply-sipheaders^s^1)	37	0	BUSY	3		1666020590.2401
2022-10-17 20:29:07	"" <1025019>	1025019	03164425176	from-internal	PJSIP/751-000004e9	DAHDI/i1/903164425176-408	Dial	DAHDI/G0/903164425176,300,Tb(func-apply-sipheaders^s^1)	37	0	BUSY	3		1666020547.2399
2022-10-17 20:28:24	"" <1025019>	1025019	03164425176	from-internal	PJSIP/751-000004e8	DAHDI/i1/903164425176-407	Dial	DAHDI/G0/903164425176,300,Tb(func-apply-sipheaders^s^1)	37	0	BUSY	3		1666020504.2397
2022-10-17 20:22:02	"" <310>	310	710	followme-check	DAHDI/i1/310-406	PJSIP/710-000004e7	Dial	PJSIP/710/sip:710@10.10.6.20:5060;user=phone,27,HhTtrIM(auto-blkvm)b(func-apply	27	25	ANSWERED	3		1666020122.2395
2022-10-17 20:21:47	"" <710>	710	310	from-internal	PJSIP/710-000004e6	DAHDI/i1/310-405	Dial	DAHDI/G0/310,300,Tb(func-apply-sipheaders^s^1)	0	0	BUSY	3		1666020107.2393
2022-10-17 20:21:30	"" <1025019>	1025019	03094860059	from-internal	PJSIP/751-000004e5	DAHDI/i1/903094860059-404	Dial	DAHDI/G0/903094860059,300,Tb(func-apply-sipheaders^s^1)	396	386	ANSWERED	3		1666020090.2391
2022-10-17 20:21:21	"" <310>	310	710	followme-check	DAHDI/i1/310-403	PJSIP/710-000004e4	Dial	PJSIP/710/sip:710@10.10.6.20:5060;user=phone,27,HhTtrIM(auto-blkvm)b(func-apply	4	0	ANSWERED	3		1666020081.2389
2022-10-17 20:20:31	"" <1025019>	1025019	03064924335	from-internal	PJSIP/751-000004e3	DAHDI/i1/903064924335-402	Dial	DAHDI/G0/903064924335,300,Tb(func-apply-sipheaders^s^1)	19	0	NO ANSWER	3		1666020031.2387
2022-10-17 20:20:03	"" <1025019>	1025019	03064924335	from-internal	PJSIP/751-000004e2	DAHDI/i1/903064924335-401	Dial	DAHDI/G0/903064924335,300,Tb(func-apply-sipheaders^s^1)	21	0	NO ANSWER	3		1666020003.2385
2022-10-17 20:19:20	"" <1025019>	1025019	03164425176	from-internal	PJSIP/751-000004e1	DAHDI/i1/903164425176-400	Dial	DAHDI/G0/903164425176,300,Tb(func-apply-sipheaders^s^1)	8	0	NO ANSWER	3		1666019960.2383
2022-10-17 20:18:39	"" <1025019>	1025019	03164425176	from-internal	PJSIP/751-000004e0	DAHDI/i1/903164425176-3ff	Dial	DAHDI/G0/903164425176,300,Tb(func-apply-sipheaders^s^1)	37	0	BUSY	3		1666019919.2381
2022-10-17 20:18:27	"" <1025019>	1025019	03094860059	from-internal	PJSIP/751-000004df	DAHDI/i1/903094860059-3fe	Dial	DAHDI/G0/903094860059,300,Tb(func-apply-sipheaders^s^1)	1	0	NO ANSWER	3		1666019907.2379
2022-10-17 20:16:31	"" <1025019>	1025019	03094860059	from-internal	PJSIP/751-000004de	DAHDI/i1/903094860059-3fd	Dial	DAHDI/G0/903094860059,300,Tb(func-apply-sipheaders^s^1)	45	35	ANSWERED	3		1666019791.2377
2022-10-17 20:15:12	"" <1025019>	1025019	03164425176	from-internal	PJSIP/751-000004dd	DAHDI/i1/903164425176-3fc	Dial	DAHDI/G0/903164425176,300,Tb(func-apply-sipheaders^s^1)	37	0	BUSY	3		1666019712.2375
2022-10-17 20:14:31	"" <1025019>	1025019	03164425176	from-internal	PJSIP/751-000004dc	DAHDI/i1/903164425176-3fb	Dial	DAHDI/G0/903164425176,300,Tb(func-apply-sipheaders^s^1)	37	0	BUSY	3		1666019671.2373
2022-10-17 20:13:45	"" <1025019>	1025019	03164425176	from-internal	PJSIP/751-000004db	DAHDI/i1/903164425176-3fa	Dial	DAHDI/G0/903164425176,300,Tb(func-apply-sipheaders^s^1)	37	0	BUSY	3		1666019625.2371
2022-10-17 20:13:00	"" <1025019>	1025019	03164425176	from-internal	PJSIP/751-000004da	DAHDI/i1/903164425176-3f9	Dial	DAHDI/G0/903164425176,300,Tb(func-apply-sipheaders^s^1)	37	0	BUSY	3		1666019580.2369
2022-10-17 20:12:53	"" <1025019>	1025019	03164425176	from-internal	PJSIP/751-000004d9	DAHDI/i1/903164425176-3f8	Dial	DAHDI/G0/903164425176,300,Tb(func-apply-sipheaders^s^1)	5	0	NO ANSWER	3		1666019573.2367
2022-10-17 20:12:04	"" <1025019>	1025019	03164425176	from-internal	PJSIP/751-000004d8	DAHDI/i1/903164425176-3f7	Dial	DAHDI/G0/903164425176,300,Tb(func-apply-sipheaders^s^1)	37	0	BUSY	3		1666019524.2365
2022-10-17 20:11:28	"" <1025019>	1025019	03164425176	from-internal	PJSIP/751-000004d7	DAHDI/i1/903164425176-3f6	Dial	DAHDI/G0/903164425176,300,Tb(func-apply-sipheaders^s^1)	33	0	NO ANSWER	3		1666019488.2363
2022-10-17 20:10:48	"" <1025019>	1025019	03164425176	from-internal	PJSIP/751-000004d6	DAHDI/i1/903164425176-3f5	Dial	DAHDI/G0/903164425176,300,Tb(func-apply-sipheaders^s^1)	37	0	BUSY	3		1666019448.2361
2022-10-17 20:05:44	"" <1025019>	1025019	03094860059	from-internal	PJSIP/751-000004d5	DAHDI/i1/903094860059-3f4	Dial	DAHDI/G0/903094860059,300,Tb(func-apply-sipheaders^s^1)	273	266	ANSWERED	3		1666019144.2359
2022-10-17 20:01:27	"" <1025019>	1025019	03094860059	from-internal	PJSIP/751-000004d4	DAHDI/i1/903094860059-3f3	Dial	DAHDI/G0/903094860059,300,Tb(func-apply-sipheaders^s^1)	240	222	ANSWERED	3		1666018887.2357
2022-10-17 20:00:41	"" <710>	710	04235295051	from-internal	PJSIP/710-000004d3	DAHDI/i1/904235295051-3f2	Dial	DAHDI/G0/904235295051,300,Tb(func-apply-sipheaders^s^1)	7	3	ANSWERED	3		1666018841.2355
2022-10-17 20:00:38	"" <710>	710	04235295051	from-internal	PJSIP/710-000004d2	DAHDI/i1/904235295051-3f1	Dial	DAHDI/G0/904235295051,300,Tb(func-apply-sipheaders^s^1)	0	0	NO ANSWER	3		1666018838.2353
2022-10-17 20:00:29	"" <710>	710	04235295051	from-internal	PJSIP/710-000004d1	DAHDI/i1/904235295051-3f0	Dial	DAHDI/G0/904235295051,300,Tb(func-apply-sipheaders^s^1)	0	0	NO ANSWER	3		1666018829.2351
2022-10-17 20:00:14	"" <710>	710	04235295051	from-internal	PJSIP/710-000004d0	DAHDI/i1/904235295051-3ef	Dial	DAHDI/G0/904235295051,300,Tb(func-apply-sipheaders^s^1)	0	0	NO ANSWER	3		1666018814.2349
2022-10-17 19:59:59	"" <710>	710	04235295051	from-internal	PJSIP/710-000004cf	DAHDI/i1/904235295051-3ee	Dial	DAHDI/G0/904235295051,300,Tb(func-apply-sipheaders^s^1)	11	8	ANSWERED	3		1666018799.2347
2022-10-17 19:59:54	"" <710>	710	04235295051	from-internal	PJSIP/710-000004ce	DAHDI/i1/904235295051-3ed	Dial	DAHDI/G0/904235295051,300,Tb(func-apply-sipheaders^s^1)	0	0	NO ANSWER	3		1666018794.2345
2022-10-17 19:59:15	"" <710>	710	04235295051	from-internal	PJSIP/710-000004cd	DAHDI/i1/904235295051-3ec	Dial	DAHDI/G0/904235295051,300,Tb(func-apply-sipheaders^s^1)	35	17	ANSWERED	3		1666018755.2343
2022-10-17 19:58:58	"" <762>	762	03155232635	from-internal	PJSIP/762-000004cc	DAHDI/i1/903155232635-3eb	Dial	DAHDI/G0/903155232635,300,Tb(func-apply-sipheaders^s^1)	139	125	ANSWERED	3		1666018738.2341
2022-10-17 19:50:13	"" <710>	710	03078174251	from-internal	PJSIP/710-000004cb	DAHDI/i1/903078174251-3ea	Dial	DAHDI/G0/903078174251,300,Tb(func-apply-sipheaders^s^1)	168	154	ANSWERED	3		1666018213.2339
2022-10-17 19:47:46	"" <544>	544	755	followme-check	DAHDI/i1/544-3e9	PJSIP/755-000004ca	Dial	PJSIP/755/sip:755@10.10.13.14:5160;user=phone,27,HhTtrIM(auto-blkvm)b(func-appl	68	61	ANSWERED	3		1666018066.2337
2022-10-17 18:58:41	"" <717>	717	03034064126	from-internal	PJSIP/717-000004c9	DAHDI/i1/903034064126-3e8	Dial	DAHDI/G0/903034064126,300,Tb(func-apply-sipheaders^s^1)	47	39	ANSWERED	3		1666015121.2335
2022-10-17 18:58:21	"" <717>	717	903034064126	from-internal	PJSIP/717-000004c8	DAHDI/i1/9903034064126-3e7	Dial	DAHDI/G0/9903034064126,300,Tb(func-apply-sipheaders^s^1)	0	0	NO ANSWER	3		1666015101.2333
2022-10-17 18:57:52	"" <717>	717	003034064126	from-internal	PJSIP/717-000004c7	DAHDI/i1/9003034064126-3e6	Dial	DAHDI/G0/9003034064126,300,Tb(func-apply-sipheaders^s^1)	8	0	NO ANSWER	3		1666015072.2331
2022-10-17 18:50:50	"" <750>	750	444	from-internal	PJSIP/750-000004c6	DAHDI/i1/444-3e5	Dial	DAHDI/G0/444,300,Tb(func-apply-sipheaders^s^1)	49	43	ANSWERED	3		1666014650.2329
2022-10-17 18:48:02	"" <750>	750	444	from-internal	PJSIP/750-000004c5	DAHDI/i1/444-3e4	Dial	DAHDI/G0/444,300,Tb(func-apply-sipheaders^s^1)	23	16	ANSWERED	3		1666014482.2327
2022-10-17 18:32:12	"" <444>	444	717	ext-local	DAHDI/i1/444-3e3	PJSIP/717-000004c4	Dial	PJSIP/717/sip:717@10.10.13.11:5060;user=phone,15,HhTtrb(func-apply-sipheaders^s	40	32	ANSWERED	3		1666013532.2325
2022-10-17 18:27:21	"Front Desk (C-Block)" <705>	705	762	followme-check	PJSIP/705-000004c2	PJSIP/762-000004c3	Dial	PJSIP/762/sip:762@10.17.0.162:5060;user=phone,27,HhTtrIM(auto-blkvm)b(func-appl	27	0	NO ANSWER	3		1666013241.2323
2022-10-17 18:17:44	"" <714>	714	0412500093	from-internal	PJSIP/714-000004c1	DAHDI/i1/90412500093-3e2	Dial	DAHDI/G0/90412500093,300,Tb(func-apply-sipheaders^s^1)	73	57	ANSWERED	3		1666012664.2321
2022-10-17 18:17:42	"" <750>	750	03218688848	from-internal	PJSIP/750-000004c0	DAHDI/i1/903218688848-3e1	Dial	DAHDI/G0/903218688848,300,Tb(func-apply-sipheaders^s^1)	108	102	ANSWERED	3		1666012662.2319
2022-10-17 18:17:18	"" <003334688149>	003334688149	738	followme-check	DAHDI/i1/003334688149-3e0	PJSIP/738-000004be	Dial	PJSIP/738/sip:738@10.17.0.138:5060;user=phone,27,HhTtrIM(auto-blkvm)b(func-appl	27	0	NO ANSWER	3		1666012638.2316
2022-10-17 18:17:13	"" <1025019>	1025019	03104320933	from-internal	PJSIP/751-000004bd	DAHDI/i1/903104320933-3df	Dial	DAHDI/G0/903104320933,300,Tb(func-apply-sipheaders^s^1)	488	474	ANSWERED	3		1666012633.2314
2022-10-17 18:09:53	"" <1025019>	1025019	03064924335	from-internal	PJSIP/751-000004bb	DAHDI/i1/903064924335-3de	Dial	DAHDI/G0/903064924335,300,Tb(func-apply-sipheaders^s^1)	21	0	NO ANSWER	3		1666012193.2311
2022-10-17 18:09:29	"" <203>	203	701	ext-local	DAHDI/i1/203-3dd	PJSIP/701-000004ba	Dial	PJSIP/701/sip:701@10.10.18.20:5060;user=phone,,HhTtrb(func-apply-sipheaders^s^1	12	8	ANSWERED	3		1666012169.2309
2022-10-17 18:09:28	"" <1025019>	1025019	03064924335	from-internal	PJSIP/751-000004b9	DAHDI/i1/903064924335-3dc	Dial	DAHDI/G0/903064924335,300,Tb(func-apply-sipheaders^s^1)	21	0	NO ANSWER	3		1666012168.2307
2022-10-17 18:07:31	"" <701>	701	203	from-internal	PJSIP/701-000004b8	DAHDI/i1/203-3db	Dial	DAHDI/G0/203,300,Tb(func-apply-sipheaders^s^1)	53	44	ANSWERED	3		1666012051.2305
2022-10-17 18:04:05	"" <714>	714	03334605608	from-internal	PJSIP/714-000004b7	DAHDI/i1/903334605608-3da	Dial	DAHDI/G0/903334605608,300,Tb(func-apply-sipheaders^s^1)	151	131	ANSWERED	3		1666011845.2303
2022-10-17 18:03:11	"" <714>	714	203	from-internal	PJSIP/714-000004b6	DAHDI/i1/203-3d9	Dial	DAHDI/G0/203,300,Tb(func-apply-sipheaders^s^1)	17	0	NO ANSWER	3		1666011791.2301
2022-10-17 18:01:03	"" <714>	714	03004450238	from-internal	PJSIP/714-000004b5	DAHDI/i1/903004450238-3d8	Dial	DAHDI/G0/903004450238,300,Tb(func-apply-sipheaders^s^1)	126	109	ANSWERED	3		1666011663.2299
2022-10-17 17:51:37	"" <701>	701	203	from-internal	PJSIP/701-000004b4	DAHDI/i1/203-3d7	Dial	DAHDI/G0/203,300,Tb(func-apply-sipheaders^s^1)	144	132	ANSWERED	3		1666011097.2297
2022-10-17 17:34:13	"" <003132111222>	003132111222	721	followme-check	DAHDI/i1/003132111222-3d6	PJSIP/721-000004b3	Dial	PJSIP/721/sip:721@10.17.0.231:5060;user=phone,27,HhTtrIM(auto-blkvm)b(func-appl	27	0	NO ANSWER	3		1666010053.2295
2022-10-17 17:18:43	"" <222>	222	742	followme-check	DAHDI/i1/222-3d5	PJSIP/742-000004b2	Dial	PJSIP/742/sip:742@10.17.0.225:5060;user=phone,27,HhTtrIM(auto-blkvm)b(func-appl	23	0	NO ANSWER	3		1666009123.2293
2022-10-17 17:17:46	"PA to Dean FMS" <702>	702	701	ext-local	PJSIP/702-000004b0	PJSIP/701-000004b1	Dial	PJSIP/701/sip:701@10.10.18.20:5060;user=phone,,HhTtrIb(func-apply-sipheaders^s^	11	8	ANSWERED	3		1666009066.2291
2022-10-17 17:15:21	"" <701>	701	444	from-internal	PJSIP/701-000004af	DAHDI/i1/444-3d4	Dial	DAHDI/G0/444,300,Tb(func-apply-sipheaders^s^1)	55	47	ANSWERED	3		1666008921.2289
2022-10-17 17:14:38	"PA to Dean FMS" <702>	702	701	ext-local	PJSIP/702-000004ad	PJSIP/701-000004ae	Dial	PJSIP/701/sip:701@10.10.18.20:5060;user=phone,,HhTtrIb(func-apply-sipheaders^s^	40	32	ANSWERED	3		1666008878.2287
2022-10-17 17:13:54	"" <702>	702	03219396618	from-internal	PJSIP/702-000004ac	DAHDI/i1/903219396618-3d3	Dial	DAHDI/G0/903219396618,300,Tb(func-apply-sipheaders^s^1)	41	0	BUSY	3		1666008834.2285
2022-10-17 17:13:29	"PA to Dean FMS" <702>	702	782	ext-local	PJSIP/702-000004a9		VoiceMail	782@default,u	8	8	ANSWERED	3		1666008794.2281
2022-10-17 17:13:24	"" <715>	715	203	from-internal	PJSIP/715-000004ab	DAHDI/i1/203-3d2	Dial	DAHDI/G0/203,300,Tb(func-apply-sipheaders^s^1)	107	99	ANSWERED	3		1666008804.2283
2022-10-17 17:13:14	"PA to Dean FMS" <702>	702	782	ext-local	PJSIP/702-000004a9	PJSIP/782-000004aa	Dial	PJSIP/782/sip:782@10.17.0.82:5060;user=phone,15,HhTtrIb(func-apply-sipheaders^s	15	0	NO ANSWER	3		1666008794.2281
2022-10-17 17:12:26	"Dr. Shafique Uqaili" <701>	701	702	ext-local	PJSIP/701-000004a7	PJSIP/702-000004a8	Dial	PJSIP/702/sip:702@10.17.0.219:5060;user=phone,,HhTtrIb(func-apply-sipheaders^s^	29	8	ANSWERED	3		1666008746.2279
2022-10-17 17:10:54	"" <728>	728	03064673514	from-internal	PJSIP/728-000004a6	DAHDI/i1/903064673514-3d1	Dial	DAHDI/G0/903064673514,300,Tb(func-apply-sipheaders^s^1)	50	17	ANSWERED	3		1666008654.2277
2022-10-17 17:10:25	"Dr. Shafique Uqaili" <701>	701	734	followme-check	PJSIP/701-000004a4	PJSIP/734-000004a5	Dial	PJSIP/734/sip:734@10.17.0.244:5160;user=phone,27,HhTtrIM(auto-blkvm)b(func-appl	67	62	ANSWERED	3		1666008625.2275
2022-10-17 17:09:48	"" <627>	627	738	followme-check	DAHDI/i1/627-3d0	PJSIP/738-000004a3	Dial	PJSIP/738/sip:738@10.17.0.138:5060;user=phone,27,HhTtrIM(auto-blkvm)b(func-appl	20	0	NO ANSWER	3		1666008588.2273
2022-10-17 17:08:55	"Ms. Shaista Anwar (FOL)" <739>	739	707	followme-check	PJSIP/739-000004a2	SIP/707-0000003e	Dial	SIP/707,27,HhTtrIM(auto-blkvm)b(func-apply-sipheaders^s^1),	10	3	ANSWERED	3		1666008535.2271
2022-10-17 17:08:45	"Irfan Siddique, Deputy HOD Undergrad, FO" <734>	734	701	ext-local	PJSIP/734-000004a0	PJSIP/701-000004a1	Dial	PJSIP/701/sip:701@10.10.18.20:5060;user=phone,,HhTtrIb(func-apply-sipheaders^s^	24	0	NO ANSWER	3		1666008525.2269
2022-10-17 17:08:21	"Front Desk (C-Block)" <705>	705	710	followme-check	PJSIP/705-0000049e	PJSIP/710-0000049f	Dial	PJSIP/710/sip:710@10.10.6.20:5060;user=phone,27,HhTtrIM(auto-blkvm)b(func-apply	40	32	ANSWERED	3		1666008501.2267
2022-10-17 17:07:04	"" <779>	779	03324042866	from-internal	PJSIP/779-0000049d	DAHDI/i1/903324042866-3cf	Dial	DAHDI/G0/903324042866,300,Tb(func-apply-sipheaders^s^1)	16	9	ANSWERED	3		1666008424.2265
2022-10-17 17:02:38	"" <734>	734	203	from-internal	PJSIP/734-0000049c	DAHDI/i1/203-3ce	Dial	DAHDI/G0/203,300,Tb(func-apply-sipheaders^s^1)	33	0	NO ANSWER	3		1666008158.2263
2022-10-17 17:01:59	"PA to Dean FMS" <702>	702	705	ext-local	PJSIP/702-0000049a	PJSIP/705-0000049b	Dial	PJSIP/705/sip:705@10.17.0.96:5060;user=phone,,HhTtrIb(func-apply-sipheaders^s^1	3	0	NO ANSWER	3		1666008119.2261
2022-10-17 16:55:25	"" <730>	730	389	from-internal	PJSIP/730-00000499	DAHDI/i1/389-3cd	Dial	DAHDI/G0/389,300,Tb(func-apply-sipheaders^s^1)	144	135	ANSWERED	3		1666007725.2259
2022-10-17 16:54:21	"" <705>	705	426	from-internal	PJSIP/705-00000498	DAHDI/i1/426-3cc	Dial	DAHDI/G0/426,300,Tb(func-apply-sipheaders^s^1)	29	17	ANSWERED	3		1666007661.2257
2022-10-17 16:53:57	"" <705>	705	519	from-internal	PJSIP/705-00000497	DAHDI/i1/519-3cb	Dial	DAHDI/G0/519,300,Tb(func-apply-sipheaders^s^1)	17	0	NO ANSWER	3		1666007637.2255
2022-10-17 16:53:27	"" <389>	389	752	followme-check	DAHDI/i1/389-3ca	PJSIP/752-00000496	Dial	PJSIP/752/sip:752@10.17.0.152:5060;user=phone,27,HhTtrIM(auto-blkvm)b(func-appl	67	63	ANSWERED	3		1666007607.2253
2022-10-17 16:53:04	"" <627>	627	717	ext-local	DAHDI/i1/627-3c9	PJSIP/717-00000495	Dial	PJSIP/717/sip:717@10.10.13.11:5060;user=phone,15,HhTtrb(func-apply-sipheaders^s	22	10	ANSWERED	3		1666007584.2251
2022-10-17 16:52:56	"" <702>	702	485	from-internal	PJSIP/702-00000494	DAHDI/i1/485-3c8	Dial	DAHDI/G0/485,300,Tb(func-apply-sipheaders^s^1)	75	67	ANSWERED	3		1666007576.2249
2022-10-17 16:51:59	"" <779>	779	222	from-internal	PJSIP/779-00000493	DAHDI/i1/222-3c7	Dial	DAHDI/G0/222,300,Tb(func-apply-sipheaders^s^1)	9	1	ANSWERED	3		1666007519.2247
2022-10-17 16:51:24	"Madeeha Islam (FMS)" <764>	764	702	ext-local	PJSIP/764-00000491	PJSIP/702-00000492	Dial	PJSIP/702/sip:702@10.17.0.219:5060;user=phone,,HhTtrIb(func-apply-sipheaders^s^	25	12	ANSWERED	3		1666007484.2245
2022-10-17 16:47:13	"" <730>	730	389	from-internal	PJSIP/730-00000490	DAHDI/i1/389-3c6	Dial	DAHDI/G0/389,300,Tb(func-apply-sipheaders^s^1)	0	0	BUSY	3		1666007233.2243
2022-10-17 16:47:03	"" <389>	389	765	followme-check	DAHDI/i1/389-3c5	PJSIP/765-0000048f	Dial	PJSIP/765/sip:765@10.17.0.165:5060;user=phone,27,HhTtrIM(auto-blkvm)b(func-appl	45	43	ANSWERED	3		1666007223.2241
2022-10-17 16:45:37	"" <715>	715	485	from-internal	PJSIP/715-0000048e	DAHDI/i1/485-3c4	Dial	DAHDI/G0/485,300,Tb(func-apply-sipheaders^s^1)	199	192	ANSWERED	3		1666007137.2239
2022-10-17 16:43:58	"" <704>	704	695	from-internal	PJSIP/704-0000048d	DAHDI/i1/695-3c3	Dial	DAHDI/G0/695,300,Tb(func-apply-sipheaders^s^1)	22	9	ANSWERED	3		1666007038.2237
2022-10-17 16:43:48	"" <730>	730	390	from-internal	PJSIP/730-0000048c	DAHDI/i1/390-3c2	Dial	DAHDI/G0/390,300,Tb(func-apply-sipheaders^s^1)	72	63	ANSWERED	3		1666007028.2235
2022-10-17 16:42:53	"" <732>	732	536	from-internal	PJSIP/732-0000048b	DAHDI/i1/536-3c1	Dial	DAHDI/G0/536,300,Tb(func-apply-sipheaders^s^1)	100	95	ANSWERED	3		1666006973.2233
2022-10-17 16:42:49	"" <730>	730	390	from-internal	PJSIP/730-0000048a	DAHDI/i1/390-3c0	Dial	DAHDI/G0/390,300,Tb(func-apply-sipheaders^s^1)	37	0	ANSWERED	3		1666006969.2231
2022-10-17 16:42:26	"" <714>	714	03004450238	from-internal	PJSIP/714-00000489	DAHDI/i1/903004450238-3bf	Dial	DAHDI/G0/903004450238,300,Tb(func-apply-sipheaders^s^1)	255	248	ANSWERED	3		1666006946.2229
2022-10-17 16:42:23	"" <510>	510	742	followme-check	DAHDI/i1/510-3be	PJSIP/742-00000488	Dial	PJSIP/742/sip:742@10.17.0.225:5060;user=phone,27,HhTtrIM(auto-blkvm)b(func-appl	15	0	NO ANSWER	3		1666006943.2227
2022-10-17 16:40:53	"" <003132111222>	003132111222	721	followme-check	DAHDI/i1/003132111222-3bd	PJSIP/721-00000487	Dial	PJSIP/721/sip:721@10.17.0.231:5060;user=phone,27,HhTtrIM(auto-blkvm)b(func-appl	27	0	NO ANSWER	3		1666006853.2225
2022-10-17 16:40:39	"" <444>	444	799	ext-local	DAHDI/i1/444-3bc	PJSIP/799-00000486	Dial	PJSIP/799/sip:799@10.9.10.187:5060;user=phone,,HhTtrb(func-apply-sipheaders^s^1	29	0	NO ANSWER	3		1666006839.2223
2022-10-17 16:39:37	"" <765>	765	137	from-internal	PJSIP/765-00000485	DAHDI/i1/137-3bb	Dial	DAHDI/G0/137,300,Tb(func-apply-sipheaders^s^1)	38	0	BUSY	3		1666006777.2221
2022-10-17 16:39:13	"" <415>	415	705	ext-local	DAHDI/i1/415-3ba	PJSIP/705-00000483	Dial	PJSIP/705/sip:705@10.17.0.96:5060;user=phone,,HhTtrb(func-apply-sipheaders^s^1)	30	26	ANSWERED	3		1666006753.2218
2022-10-17 16:38:33	"" <750>	750	03241535641	from-internal	PJSIP/750-00000482	DAHDI/i1/903241535641-3b9	Dial	DAHDI/G0/903241535641,300,Tb(func-apply-sipheaders^s^1)	1268	1252	ANSWERED	3		1666006713.2216
2022-10-17 16:38:23	"" <750>	750	903241535641	from-internal	PJSIP/750-00000481	DAHDI/i1/9903241535641-3b8	Dial	DAHDI/G0/9903241535641,300,Tb(func-apply-sipheaders^s^1)	0	0	NO ANSWER	3		1666006703.2214
2022-10-17 16:37:51	"PA to Dean FMS" <702>	702	764	followme-check	PJSIP/702-0000047f	PJSIP/764-00000480	Dial	PJSIP/764/sip:764@10.17.0.164:5060;user=phone,27,HhTtrIM(auto-blkvm)b(func-appl	51	43	ANSWERED	3		1666006671.2212
2022-10-17 16:37:11	"PA to Dean FOL" <708>	708	707	followme-check	SIP/708-0000003c	SIP/707-0000003d	Dial	SIP/707,27,HhTtrIM(auto-blkvm)b(func-apply-sipheaders^s^1),	20	7	ANSWERED	3		1666006631.2210
2022-10-17 16:37:09	"Madeeha Islam (FMS)" <764>	764	702	ext-local	PJSIP/764-0000047d	PJSIP/702-0000047e	Dial	PJSIP/702/sip:702@10.17.0.219:5060;user=phone,,HhTtrIb(func-apply-sipheaders^s^	22	0	NO ANSWER	3		1666006629.2208
2022-10-17 16:36:52	"" <119>	119	717	ext-local	DAHDI/i1/119-3b7	PJSIP/717-0000047c	Dial	PJSIP/717/sip:717@10.10.13.11:5060;user=phone,15,HhTtrb(func-apply-sipheaders^s	79	69	ANSWERED	3		1666006612.2206
2022-10-17 16:34:32	"PA to Dean FMS" <702>	702	705	ext-local	PJSIP/702-0000047a	PJSIP/705-0000047b	Dial	PJSIP/705/sip:705@10.17.0.96:5060;user=phone,,HhTtrIb(func-apply-sipheaders^s^1	28	24	ANSWERED	3		1666006472.2204
2022-10-17 16:34:30	"702" <702>	702	tdial	ext-trunk	DAHDI/i1/702-3ac	DAHDI/i1/7055-3ad	Dial	DAHDI/G0/7055,300,T	1	0	FAILED	3		1666006470.2192
2022-10-17 16:34:30	"702" <702>	702	tdial	ext-trunk	DAHDI/i1/702-3ae	DAHDI/i1/7055-3af	Dial	DAHDI/G0/7055,300,T	0	0	FAILED	3		1666006470.2194
2022-10-17 16:34:30	"702" <702>	702	tdial	ext-trunk	DAHDI/i1/702-3b0	DAHDI/i1/7055-3b1	Dial	DAHDI/G0/7055,300,T	0	0	FAILED	3		1666006470.2196
2022-10-17 16:34:30	"702" <702>	702	tdial	ext-trunk	DAHDI/i1/702-3b2	DAHDI/i1/7055-3b3	Dial	DAHDI/G0/7055,300,T	0	0	FAILED	3		1666006470.2198
2022-10-17 16:34:30	"702" <702>	702	tdial	ext-trunk	DAHDI/i1/702-3b4	DAHDI/i1/7055-3b5	Dial	DAHDI/G0/7055,300,T	0	0	FAILED	3		1666006470.2200
2022-10-17 16:34:29	"702" <702>	702	tdial	ext-trunk	DAHDI/i1/702-3a8	DAHDI/i1/7055-3a9	Dial	DAHDI/G0/7055,300,T	1	0	FAILED	3		1666006469.2188
2022-10-17 16:34:29	"702" <702>	702	tdial	ext-trunk	DAHDI/i1/702-3a6	DAHDI/i1/7055-3a7	Dial	DAHDI/G0/7055,300,T	1	0	NO ANSWER	3		1666006469.2186
2022-10-17 16:34:29	"702" <702>	702	tdial	ext-trunk	DAHDI/i1/702-3a4	DAHDI/i1/7055-3a5	Dial	DAHDI/G0/7055,300,T	1	0	NO ANSWER	3		1666006469.2184
2022-10-17 16:34:29	"702" <702>	702	tdial	ext-trunk	DAHDI/i1/702-3aa	DAHDI/i1/7055-3ab	Dial	DAHDI/G0/7055,300,T	1	0	FAILED	3		1666006469.2190
2022-10-17 16:34:29	"702" <702>	702	tdial	ext-trunk	DAHDI/i1/702-3a2	DAHDI/i1/7055-3a3	Dial	DAHDI/G0/7055,300,T	1	0	NO ANSWER	3		1666006469.2182
2022-10-17 16:34:29	"702" <702>	702	tdial	ext-trunk	DAHDI/i1/702-3a0	DAHDI/i1/7055-3a1	Dial	DAHDI/G0/7055,300,T	1	0	NO ANSWER	3		1666006469.2180
2022-10-17 16:34:29	"702" <702>	702	tdial	ext-trunk	DAHDI/i1/702-39e	DAHDI/i1/7055-39f	Dial	DAHDI/G0/7055,300,T	1	0	NO ANSWER	3		1666006469.2178
2022-10-17 16:34:29	"" <702>	702	7055	from-internal	PJSIP/702-00000478	DAHDI/i1/7055-39d	Dial	DAHDI/G0/7055,300,Tb(func-apply-sipheaders^s^1)	1	0	NO ANSWER	3		1666006469.2176
2022-10-17 16:32:48	"" <710>	710	621	from-internal	PJSIP/710-00000475	DAHDI/i1/621-39c	Dial	DAHDI/G0/621,300,Tb(func-apply-sipheaders^s^1)	93	89	ANSWERED	3		1666006368.2172
2022-10-17 16:32:47	"" <732>	732	216	from-internal	PJSIP/732-00000474	DAHDI/i1/216-39b	Dial	DAHDI/G0/216,300,Tb(func-apply-sipheaders^s^1)	180	176	ANSWERED	3		1666006367.2170
2022-10-17 16:30:32	"" <222>	222	779	ext-local	DAHDI/i1/222-39a		VoiceMail	779@default,u	2	2	ANSWERED	3		1666006217.2168
2022-10-17 16:30:17	"" <222>	222	779	ext-local	DAHDI/i1/222-39a	PJSIP/779-00000473	Dial	PJSIP/779/sip:779@10.10.13.12:5060;user=phone,15,HhTtrb(func-apply-sipheaders^s	15	0	NO ANSWER	3		1666006217.2168
2022-10-17 16:29:06	"PA to Dean FMS" <702>	702	724	followme-check	PJSIP/702-00000471	PJSIP/724-00000472	Dial	PJSIP/724/sip:724@10.17.0.234:5060;user=phone,27,HhTtrIM(auto-blkvm)b(func-appl	27	0	NO ANSWER	3		1666006146.2166
2022-10-17 16:29:02	"" <7004>	7004	549	from-internal	PJSIP/7004-00000470	DAHDI/i1/549-399	Dial	DAHDI/G0/549,300,Tb(func-apply-sipheaders^s^1)	21	14	ANSWERED	3		1666006142.2164
2022-10-17 16:28:20	"" <780>	780	314	from-internal	PJSIP/780-0000046f	DAHDI/i1/314-398	Dial	DAHDI/G0/314,300,Tb(func-apply-sipheaders^s^1)	17	10	ANSWERED	3		1666006100.2162
2022-10-17 16:28:09	"" <733>	733	291	from-internal	PJSIP/733-0000046e	DAHDI/i1/291-397	Dial	DAHDI/G0/291,300,Tb(func-apply-sipheaders^s^1)	30	25	ANSWERED	3		1666006089.2160
2022-10-17 16:27:54	"" <733>	733	291	from-internal	PJSIP/733-0000046d	DAHDI/i1/291-396	Dial	DAHDI/G0/291,300,Tb(func-apply-sipheaders^s^1)	0	0	BUSY	3		1666006074.2158
2022-10-17 16:27:12	"" <003132111222>	003132111222	721	followme-check	DAHDI/i1/003132111222-395	PJSIP/721-0000046c	Dial	PJSIP/721/sip:721@10.17.0.231:5060;user=phone,27,HhTtrIM(auto-blkvm)b(func-appl	27	0	NO ANSWER	3		1666006032.2156
2022-10-17 16:27:03	"" <222>	222	779	ext-local	DAHDI/i1/222-393		VoiceMail	779@default,u	3	3	ANSWERED	3		1666006008.2152
2022-10-17 16:26:52	"" <742>	742	03004250169	from-internal	PJSIP/742-0000046b	DAHDI/i1/903004250169-394	Dial	DAHDI/G0/903004250169,300,Tb(func-apply-sipheaders^s^1)	38	0	BUSY	3		1666006012.2154
2022-10-17 16:26:48	"" <222>	222	779	ext-local	DAHDI/i1/222-393	PJSIP/779-0000046a	Dial	PJSIP/779/sip:779@10.10.13.12:5060;user=phone,15,HhTtrb(func-apply-sipheaders^s	15	0	NO ANSWER	3		1666006008.2152
2022-10-17 16:26:31	"" <308>	308	780	ext-local	DAHDI/i1/308-392	PJSIP/780-00000469	Dial	PJSIP/780/sip:780@10.17.0.180:5060;user=phone,15,HhTtrb(func-apply-sipheaders^s	101	98	ANSWERED	3		1666005991.2150
2022-10-17 16:26:08	"" <7004>	7004	03074154528	from-internal	PJSIP/7004-00000468	DAHDI/i1/903074154528-391	Dial	DAHDI/G0/903074154528,300,Tb(func-apply-sipheaders^s^1)	165	134	ANSWERED	3		1666005968.2148
2022-10-17 16:25:31	"" <705>	705	426	from-internal	PJSIP/705-00000467	DAHDI/i1/426-390	Dial	DAHDI/G0/426,300,Tb(func-apply-sipheaders^s^1)	0	0	BUSY	3		1666005931.2146
2022-10-17 16:25:07	"" <256>	256	724	followme-check	DAHDI/i1/256-38f	PJSIP/724-00000466	Dial	PJSIP/724/sip:724@10.17.0.234:5060;user=phone,27,HhTtrIM(auto-blkvm)b(func-appl	14	0	NO ANSWER	3		1666005907.2144
2022-10-17 16:24:25	"" <419>	419	742	followme-check	DAHDI/i1/419-38e	PJSIP/742-00000465	Dial	PJSIP/742/sip:742@10.17.0.225:5060;user=phone,27,HhTtrIM(auto-blkvm)b(func-appl	74	72	ANSWERED	3		1666005865.2142
2022-10-17 16:23:56	"" <222>	222	779	ext-local	DAHDI/i1/222-38d	PJSIP/779-00000464	Dial	PJSIP/779/sip:779@10.10.13.12:5060;user=phone,15,HhTtrb(func-apply-sipheaders^s	4	0	NO ANSWER	3		1666005836.2140
2022-10-17 16:23:26	"Ms. Maria Zaidi (FMS)" <724>	724	701	ext-local	PJSIP/724-00000462	PJSIP/701-00000463	Dial	PJSIP/701/sip:701@10.10.18.20:5060;user=phone,,HhTtrIb(func-apply-sipheaders^s^	28	23	ANSWERED	3		1666005806.2138
2022-10-17 16:22:08	"" <768>	768	03214324939	from-internal	PJSIP/768-00000461	DAHDI/i1/903214324939-38c	Dial	DAHDI/G0/903214324939,300,Tb(func-apply-sipheaders^s^1)	81	64	ANSWERED	3		1666005728.2136
2022-10-17 16:21:59	"" <765>	765	137	from-internal	PJSIP/765-00000460	DAHDI/i1/137-38b	Dial	DAHDI/G0/137,300,Tb(func-apply-sipheaders^s^1)	24	0	NO ANSWER	3		1666005719.2134
2022-10-17 16:21:58	"Dean FOL" <707>	707	708	followme-check	SIP/707-0000003a	SIP/708-0000003b	Dial	SIP/708,27,HhTtrIM(auto-blkvm)b(func-apply-sipheaders^s^1),	36	33	ANSWERED	3		1666005718.2132
2022-10-17 16:21:40	"" <730>	730	390	from-internal	PJSIP/730-0000045f	DAHDI/i1/390-38a	Dial	DAHDI/G0/390,300,Tb(func-apply-sipheaders^s^1)	39	20	ANSWERED	3		1666005700.2130
2022-10-17 16:20:56	"" <707>	707	488	from-internal	SIP/707-00000039	DAHDI/i1/488-389	Dial	DAHDI/G0/488,300,Tb(func-apply-sipheaders^s^1)	19	0	NO ANSWER	3		1666005656.2128
2022-10-17 16:20:04	"" <707>	707	110	from-internal	SIP/707-00000038	DAHDI/i1/110-388	Dial	DAHDI/G0/110,300,Tb(func-apply-sipheaders^s^1)	13	0	NO ANSWER	3		1666005604.2126
2022-10-17 16:19:01	"" <419>	419	742	followme-check	DAHDI/i1/419-387	PJSIP/742-0000045e	Dial	PJSIP/742/sip:742@10.17.0.225:5060;user=phone,27,HhTtrIM(auto-blkvm)b(func-appl	307	304	ANSWERED	3		1666005541.2124
2022-10-17 16:18:45	"" <768>	768	03218869100	from-internal	PJSIP/768-0000045d	DAHDI/i1/903218869100-386	Dial	DAHDI/G0/903218869100,300,Tb(func-apply-sipheaders^s^1)	39	0	BUSY	3		1666005525.2122
2022-10-17 16:17:27	"Mr. Imran Shahzad (FMS)" <768>	768	762	followme-check	PJSIP/768-0000045b	PJSIP/762-0000045c	Dial	PJSIP/762/sip:762@10.17.0.162:5060;user=phone,27,HhTtrIM(auto-blkvm)b(func-appl	55	35	ANSWERED	3		1666005447.2120
2022-10-17 16:17:12	"" <746>	746	216	from-internal	PJSIP/746-0000045a	DAHDI/i1/216-385	Dial	DAHDI/G0/216,300,Tb(func-apply-sipheaders^s^1)	55	52	ANSWERED	3		1666005432.2118
2022-10-17 16:16:31	"" <714>	714	03004450238	from-internal	PJSIP/714-00000459	DAHDI/i1/903004450238-384	Dial	DAHDI/G0/903004450238,300,Tb(func-apply-sipheaders^s^1)	125	112	ANSWERED	3		1666005391.2116
2022-10-17 16:16:05	"" <216>	216	746	followme-check	DAHDI/i1/216-383	PJSIP/746-00000458	Dial	PJSIP/746/sip:746@10.17.0.146:5060;user=phone,27,HhTtrIM(auto-blkvm)b(func-appl	20	0	NO ANSWER	3		1666005365.2114
2022-10-17 16:14:57	"" <799>	799	474	from-internal	PJSIP/799-00000457	DAHDI/i1/474-382	Dial	DAHDI/G0/474,300,Tb(func-apply-sipheaders^s^1)	29	23	ANSWERED	3		1666005297.2112
2022-10-17 16:14:27	"" <799>	799	444	from-internal	PJSIP/799-00000456	DAHDI/i1/444-381	Dial	DAHDI/G0/444,300,Tb(func-apply-sipheaders^s^1)	25	0	NO ANSWER	3		1666005267.2110
2022-10-17 16:14:25	"" <765>	765	389	from-internal	PJSIP/765-00000455	DAHDI/i1/389-380	Dial	DAHDI/G0/389,300,Tb(func-apply-sipheaders^s^1)	67	61	ANSWERED	3		1666005265.2108
2022-10-17 16:13:38	"" <724>	724	203	from-internal	PJSIP/724-00000454	DAHDI/i1/203-37f	Dial	DAHDI/G0/203,300,Tb(func-apply-sipheaders^s^1)	22	0	NO ANSWER	3		1666005218.2106
2022-10-17 16:13:37	"" <762>	762	443	from-internal	PJSIP/762-00000453	DAHDI/i1/443-37e	Dial	DAHDI/G0/443,300,Tb(func-apply-sipheaders^s^1)	38	0	BUSY	3		1666005217.2104
2022-10-17 16:13:32	"" <762>	762	485	from-internal	PJSIP/762-00000452	DAHDI/i1/485-37d	Dial	DAHDI/G0/485,300,Tb(func-apply-sipheaders^s^1)	0	0	BUSY	3		1666005212.2102
2022-10-17 16:13:31	"PA to Dean FOL" <708>	708	739	followme-check	SIP/708-00000037	PJSIP/739-00000451	Dial	PJSIP/739/sip:739@10.17.0.139:5060;user=phone,27,HhTtrIM(auto-blkvm)b(func-appl	106	103	ANSWERED	3		1666005211.2100
2022-10-17 16:13:29	"" <765>	765	137	from-internal	PJSIP/765-00000450	DAHDI/i1/137-37c	Dial	DAHDI/G0/137,300,Tb(func-apply-sipheaders^s^1)	38	0	BUSY	3		1666005209.2098
2022-10-17 16:13:14	"" <765>	765	000	from-internal	PJSIP/765-0000044f	DAHDI/i1/000-37b	Dial	DAHDI/G0/000,300,Tb(func-apply-sipheaders^s^1)	13	8	ANSWERED	3		1666005194.2096
2022-10-17 16:12:41	"" <256>	256	701	ext-local	DAHDI/i1/256-37a	PJSIP/701-0000044e	Dial	PJSIP/701/sip:701@10.10.18.20:5060;user=phone,,HhTtrb(func-apply-sipheaders^s^1	31	24	ANSWERED	3		1666005161.2094
2022-10-17 16:12:30	"" <765>	765	000	from-internal	PJSIP/765-0000044d	DAHDI/i1/000-379	Dial	DAHDI/G0/000,300,Tb(func-apply-sipheaders^s^1)	38	0	BUSY	3		1666005150.2092
2022-10-17 16:11:18	"" <256>	256	724	followme-check	DAHDI/i1/256-378	PJSIP/724-0000044c	Dial	PJSIP/724/sip:724@10.17.0.234:5060;user=phone,27,HhTtrIM(auto-blkvm)b(func-appl	2	0	NO ANSWER	3		1666005078.2090
2022-10-17 16:11:01	"" <702>	702	03334605608	from-internal	PJSIP/702-0000044b	DAHDI/i1/903334605608-377	Dial	DAHDI/G0/903334605608,300,Tb(func-apply-sipheaders^s^1)	14	5	ANSWERED	3		1666005061.2088
2022-10-17 16:10:27	"" <256>	256	715	ext-local	DAHDI/i1/256-376	PJSIP/715-0000044a	Dial	PJSIP/715/sip:715@10.17.0.15:5060;user=phone,15,HhTtrb(func-apply-sipheaders^s^	43	39	ANSWERED	3		1666005027.2086
2022-10-17 16:09:54	"Dr. Shafique Uqaili" <701>	701	702	ext-local	PJSIP/701-00000448	PJSIP/702-00000449	Dial	PJSIP/702/sip:702@10.17.0.219:5060;user=phone,,HhTtrIb(func-apply-sipheaders^s^	9	3	ANSWERED	3		1666004994.2084
2022-10-17 16:09:37	"" <780>	780	222	from-internal	PJSIP/780-00000447	DAHDI/i1/222-375	Dial	DAHDI/G0/222,300,Tb(func-apply-sipheaders^s^1)	84	74	ANSWERED	3		1666004977.2082
2022-10-17 16:09:35	"" <746>	746	216	from-internal	PJSIP/746-00000446	DAHDI/i1/216-374	Dial	DAHDI/G0/216,300,Tb(func-apply-sipheaders^s^1)	34	26	ANSWERED	3		1666004975.2080
2022-10-17 16:08:09	"" <765>	765	389	from-internal	PJSIP/765-00000445	DAHDI/i1/389-373	Dial	DAHDI/G0/389,300,Tb(func-apply-sipheaders^s^1)	38	0	BUSY	3		1666004889.2078
2022-10-17 16:07:39	"" <419>	419	742	followme-check	DAHDI/i1/419-372	PJSIP/742-00000444	Dial	PJSIP/742/sip:742@10.17.0.225:5060;user=phone,27,HhTtrIM(auto-blkvm)b(func-appl	304	300	ANSWERED	3		1666004859.2076
2022-10-17 16:07:38	"" <762>	762	485	from-internal	PJSIP/762-00000443	DAHDI/i1/485-371	Dial	DAHDI/G0/485,300,Tb(func-apply-sipheaders^s^1)	0	0	BUSY	3		1666004858.2074
2022-10-17 16:07:22	"" <762>	762	485	from-internal	PJSIP/762-00000442	DAHDI/i1/485-370	Dial	DAHDI/G0/485,300,Tb(func-apply-sipheaders^s^1)	0	0	BUSY	3		1666004842.2072
2022-10-17 16:07:10	"" <762>	762	443	from-internal	PJSIP/762-00000441	DAHDI/i1/443-36f	Dial	DAHDI/G0/443,300,Tb(func-apply-sipheaders^s^1)	0	0	BUSY	3		1666004830.2070
2022-10-17 16:07:08	"" <702>	702	485	from-internal	PJSIP/702-00000440	DAHDI/i1/485-36e	Dial	DAHDI/G0/485,300,Tb(func-apply-sipheaders^s^1)	0	0	BUSY	3		1666004828.2068
2022-10-17 16:07:05	"" <762>	762	485	from-internal	PJSIP/762-0000043f	DAHDI/i1/485-36d	Dial	DAHDI/G0/485,300,Tb(func-apply-sipheaders^s^1)	0	0	BUSY	3		1666004825.2066
2022-10-17 16:06:44	"Ms. Shaista Anwar (FOL)" <739>	739	708	followme-check	PJSIP/739-0000043e	SIP/708-00000036	Dial	SIP/708,27,HhTtrIM(auto-blkvm)b(func-apply-sipheaders^s^1),	27	0	NO ANSWER	3		1666004804.2064
2022-10-17 16:06:34	"" <762>	762	485	from-internal	PJSIP/762-0000043d	DAHDI/i1/485-36c	Dial	DAHDI/G0/485,300,Tb(func-apply-sipheaders^s^1)	0	0	BUSY	3		1666004794.2062
2022-10-17 16:03:37	"" <724>	724	256	from-internal	PJSIP/724-0000043c	DAHDI/i1/256-36b	Dial	DAHDI/G0/256,300,Tb(func-apply-sipheaders^s^1)	27	0	NO ANSWER	3		1666004617.2060
2022-10-17 16:02:59	"" <742>	742	430	from-internal	PJSIP/742-0000043b	DAHDI/i1/430-36a	Dial	DAHDI/G0/430,300,Tb(func-apply-sipheaders^s^1)	119	107	ANSWERED	3		1666004579.2058
2022-10-17 15:57:13	"" <774>	774	203	from-internal	PJSIP/774-0000043a	DAHDI/i1/203-369	Dial	DAHDI/G0/203,300,Tb(func-apply-sipheaders^s^1)	13	0	NO ANSWER	3		1666004233.2056
2022-10-17 15:56:46	"" <222>	222	779	ext-local	DAHDI/i1/222-368		VoiceMail	779@default,u	3	3	ANSWERED	3		1666004191.2054
2022-10-17 15:56:31	"" <222>	222	779	ext-local	DAHDI/i1/222-368	PJSIP/779-00000439	Dial	PJSIP/779/sip:779@10.10.13.12:5060;user=phone,15,HhTtrb(func-apply-sipheaders^s	15	0	NO ANSWER	3		1666004191.2054
2022-10-17 15:54:57	"" <730>	730	390	from-internal	PJSIP/730-00000438	DAHDI/i1/390-367	Dial	DAHDI/G0/390,300,Tb(func-apply-sipheaders^s^1)	72	57	ANSWERED	3		1666004097.2052
2022-10-17 15:54:28	"Ambreen Khursheed (FMS)" <756>	756	724	followme-check	PJSIP/756-00000436	PJSIP/724-00000437	Dial	PJSIP/724/sip:724@10.17.0.234:5060;user=phone,27,HhTtrIM(auto-blkvm)b(func-appl	15	0	NO ANSWER	3		1666004068.2050
2022-10-17 15:54:06	"" <779>	779	168	from-internal	PJSIP/779-00000435	DAHDI/i1/168-366	Dial	DAHDI/G0/168,300,Tb(func-apply-sipheaders^s^1)	22	12	ANSWERED	3		1666004046.2048
2022-10-17 15:52:52	"" <444>	444	03214050682	from-internal	DAHDI/i1/444-364	DAHDI/i1/903214050682-365	Dial	DAHDI/G0/903214050682,300,Tb(func-apply-sipheaders^s^1)	3	0	NO ANSWER	3		1666003957.2045
2022-10-17 15:52:37	"" <444>	444	717	ext-local	DAHDI/i1/444-364	PJSIP/717-00000434	Dial	PJSIP/717/sip:717@10.10.13.11:5060;user=phone,15,HhTtrb(func-apply-sipheaders^s	15	0	NO ANSWER	3		1666003957.2045
2022-10-17 15:51:29	"" <439>	439	730	followme-check	DAHDI/i1/439-363	PJSIP/730-00000433	Dial	PJSIP/730/sip:730@10.17.0.240:5060;user=phone,27,HhTtrIM(auto-blkvm)b(func-appl	63	60	ANSWERED	3		1666003889.2043
2022-10-17 15:50:44	"" <772>	772	530	from-internal	PJSIP/772-00000432	DAHDI/i1/530-362	Dial	DAHDI/G0/530,300,Tb(func-apply-sipheaders^s^1)	0	0	BUSY	3		1666003844.2041
2022-10-17 15:48:51	"" <443>	443	708	followme-check	DAHDI/i1/443-361	SIP/708-00000035	Dial	SIP/708,27,HhTtrIM(auto-blkvm)b(func-apply-sipheaders^s^1),	94	90	ANSWERED	3		1666003731.2039
2022-10-17 15:47:48	"" <1025019>	1025019	03064924335	from-internal	PJSIP/751-00000431	DAHDI/i1/903064924335-360	Dial	DAHDI/G0/903064924335,300,Tb(func-apply-sipheaders^s^1)	21	0	NO ANSWER	3		1666003668.2037
2022-10-17 15:47:47	"Dr. Abdul Waheed" <714>	714	762	followme-check	PJSIP/714-0000042f	PJSIP/762-00000430	Dial	PJSIP/762/sip:762@10.17.0.162:5060;user=phone,27,HhTtrIM(auto-blkvm)b(func-appl	26	0	NO ANSWER	3		1666003667.2035
2022-10-17 15:47:21	"" <1025019>	1025019	03064924335	from-internal	PJSIP/751-0000042e	DAHDI/i1/903064924335-35f	Dial	DAHDI/G0/903064924335,300,Tb(func-apply-sipheaders^s^1)	21	0	NO ANSWER	3		1666003641.2033
2022-10-17 15:47:05	"003240405234" <003240405234>	003240405234	tdial	ext-trunk	DAHDI/i1/003240405234-34c	DAHDI/i1/7-34d	Dial	DAHDI/G0/7,300,T	1	0	FAILED	3		1666003625.2014
2022-10-17 15:47:05	"003240405234" <003240405234>	003240405234	tdial	ext-trunk	DAHDI/i1/003240405234-34e	DAHDI/i1/7-34f	Dial	DAHDI/G0/7,300,T	1	0	FAILED	3		1666003625.2016
2022-10-17 15:47:05	"003240405234" <003240405234>	003240405234	tdial	ext-trunk	DAHDI/i1/003240405234-350	DAHDI/i1/7-351	Dial	DAHDI/G0/7,300,T	1	0	FAILED	3		1666003625.2018
2022-10-17 15:47:05	"003240405234" <003240405234>	003240405234	tdial	ext-trunk	DAHDI/i1/003240405234-352	DAHDI/i1/7-353	Dial	DAHDI/G0/7,300,T	1	0	FAILED	3		1666003625.2020
2022-10-17 15:47:05	"003240405234" <003240405234>	003240405234	tdial	ext-trunk	DAHDI/i1/003240405234-354	DAHDI/i1/7-355	Dial	DAHDI/G0/7,300,T	1	0	FAILED	3		1666003625.2022
2022-10-17 15:47:05	"003240405234" <003240405234>	003240405234	tdial	ext-trunk	DAHDI/i1/003240405234-356	DAHDI/i1/7-357	Dial	DAHDI/G0/7,300,T	0	0	FAILED	3		1666003625.2024
2022-10-17 15:47:05	"003240405234" <003240405234>	003240405234	tdial	ext-trunk	DAHDI/i1/003240405234-358	DAHDI/i1/7-359	Dial	DAHDI/G0/7,300,T	0	0	FAILED	3		1666003625.2026
2022-10-17 15:47:05	"003240405234" <003240405234>	003240405234	tdial	ext-trunk	DAHDI/i1/003240405234-35a	DAHDI/i1/7-35b	Dial	DAHDI/G0/7,300,T	0	0	FAILED	3		1666003625.2028
2022-10-17 15:47:05	"003240405234" <003240405234>	003240405234	tdial	ext-trunk	DAHDI/i1/003240405234-35c	DAHDI/i1/7-35d	Dial	DAHDI/G0/7,300,T	0	0	FAILED	3		1666003625.2030
2022-10-17 15:47:04	"003240405234" <003240405234>	003240405234	tdial	ext-trunk	DAHDI/i1/003240405234-348	DAHDI/i1/7-349	Dial	DAHDI/G0/7,300,T	2	0	FAILED	3		1666003624.2010
2022-10-17 15:47:04	"003240405234" <003240405234>	003240405234	tdial	ext-trunk	DAHDI/i1/003240405234-34a	DAHDI/i1/7-34b	Dial	DAHDI/G0/7,300,T	2	0	FAILED	3		1666003624.2012
2022-10-17 15:47:03	"" <730>	730	660	from-internal	PJSIP/730-0000042d	DAHDI/i1/660-347	Dial	DAHDI/G0/660,300,Tb(func-apply-sipheaders^s^1)	110	88	ANSWERED	3		1666003623.2008
2022-10-17 15:45:33	"" <730>	730	000	from-internal	PJSIP/730-0000042c	DAHDI/i1/000-346	Dial	DAHDI/G0/000,300,Tb(func-apply-sipheaders^s^1)	19	11	ANSWERED	3		1666003533.2006
2022-10-17 15:45:18	"" <780>	780	314	from-internal	PJSIP/780-0000042b	DAHDI/i1/314-345	Dial	DAHDI/G0/314,300,Tb(func-apply-sipheaders^s^1)	108	100	ANSWERED	3		1666003518.2004
2022-10-17 15:45:02	"" <742>	742	675	from-internal	PJSIP/742-0000042a	DAHDI/i1/675-344	Dial	DAHDI/G0/675,300,Tb(func-apply-sipheaders^s^1)	291	286	ANSWERED	3		1666003502.2002
2022-10-17 15:45:01	"" <444>	444	705	ext-local	DAHDI/i1/444-343	PJSIP/705-00000429	Dial	PJSIP/705/sip:705@10.17.0.96:5060;user=phone,,HhTtrb(func-apply-sipheaders^s^1)	18	4	ANSWERED	3		1666003501.2000
2022-10-17 15:44:50	"" <444>	444	750	followme-check	DAHDI/i1/444-341	Local/444@from-internal-00000017;1	Dial	PJSIP/750/sip:750@10.10.13.13:5060;user=phone,27,HhTtrIM(auto-blkvm)b(func-appl	0	0	BUSY	3		1666003490.1995
2022-10-17 15:44:50	"" <444>	444	750	followme-check	DAHDI/i1/444-341	PJSIP/750-00000428	Dial	PJSIP/750/sip:750@10.10.13.13:5060;user=phone,27,HhTtrIM(auto-blkvm)b(func-appl	0	0	NO ANSWER	3		1666003490.1995
2022-10-17 15:44:50	"" <444>	444	444	from-internal	Local/444@from-internal-00000017;2	DAHDI/i1/444-342	Dial	DAHDI/G0/444,300,Tb(func-apply-sipheaders^s^1)	0	0	BUSY	3		1666003490.1998
2022-10-17 15:44:46	"" <742>	742	657	from-internal	PJSIP/742-00000427	DAHDI/i1/657-340	Dial	DAHDI/G0/657,300,Tb(func-apply-sipheaders^s^1)	12	0	NO ANSWER	3		1666003486.1993
2022-10-17 15:44:21	"" <7004>	7004	03334288935	from-internal	PJSIP/7004-00000426	DAHDI/i1/903334288935-33f	Dial	DAHDI/G0/903334288935,300,Tb(func-apply-sipheaders^s^1)	8	0	NO ANSWER	3		1666003461.1991
2022-10-17 15:44:09	"" <222>	222	780	ext-local	DAHDI/i1/222-33e	PJSIP/780-00000425	Dial	PJSIP/780/sip:780@10.17.0.180:5060;user=phone,15,HhTtrb(func-apply-sipheaders^s	53	49	ANSWERED	3		1666003449.1989
2022-10-17 15:43:25	"" <708>	708	485	from-internal	SIP/708-00000034	DAHDI/i1/485-33d	Dial	DAHDI/G0/485,300,Tb(func-apply-sipheaders^s^1)	9	0	NO ANSWER	3		1666003405.1987
2022-10-17 15:40:45	"" <714>	714	203	from-internal	PJSIP/714-00000424	DAHDI/i1/203-33c	Dial	DAHDI/G0/203,300,Tb(func-apply-sipheaders^s^1)	18	0	NO ANSWER	3		1666003245.1985
2022-10-17 15:39:02	"" <799>	799	444	from-internal	PJSIP/799-00000423	DAHDI/i1/444-33b	Dial	DAHDI/G0/444,300,Tb(func-apply-sipheaders^s^1)	29	18	ANSWERED	3		1666003142.1983
2022-10-17 15:38:41	"" <799>	799	474	from-internal	PJSIP/799-00000422	DAHDI/i1/474-33a	Dial	DAHDI/G0/474,300,Tb(func-apply-sipheaders^s^1)	18	0	NO ANSWER	3		1666003121.1981
2022-10-17 15:37:49	"5th Floor Faclulty C-Building" <715>	715	724	followme-check	PJSIP/715-00000420	PJSIP/724-00000421	Dial	PJSIP/724/sip:724@10.17.0.234:5060;user=phone,27,HhTtrIM(auto-blkvm)b(func-appl	27	0	NO ANSWER	3		1666003069.1979
2022-10-17 15:36:09	"" <715>	715	430	from-internal	PJSIP/715-0000041f	DAHDI/i1/430-339	Dial	DAHDI/G0/430,300,Tb(func-apply-sipheaders^s^1)	87	76	ANSWERED	3		1666002969.1977
2022-10-17 15:35:41	"" <715>	715	03244711211	from-internal	PJSIP/715-0000041e	DAHDI/i1/903244711211-338	Dial	DAHDI/G0/903244711211,300,Tb(func-apply-sipheaders^s^1)	20	0	NO ANSWER	3		1666002941.1975
2022-10-17 15:35:39	"" <720>	720	03004554556	from-internal	PJSIP/720-0000041d	DAHDI/i1/903004554556-337	Dial	DAHDI/G0/903004554556,300,Tb(func-apply-sipheaders^s^1)	89	76	ANSWERED	3		1666002939.1973
2022-10-17 15:35:12	"" <715>	715	256	from-internal	PJSIP/715-0000041c	DAHDI/i1/256-336	Dial	DAHDI/G0/256,300,Tb(func-apply-sipheaders^s^1)	16	0	NO ANSWER	3		1666002912.1971
2022-10-17 15:34:03	"" <003132111222>	003132111222	721	followme-check	DAHDI/i1/003132111222-335	PJSIP/721-0000041b	Dial	PJSIP/721/sip:721@10.17.0.231:5060;user=phone,27,HhTtrIM(auto-blkvm)b(func-appl	22	16	ANSWERED	3		1666002843.1969
2022-10-17 15:32:26	"" <7004>	7004	03214051200	from-internal	PJSIP/7004-0000041a	DAHDI/i1/903214051200-334	Dial	DAHDI/G0/903214051200,300,Tb(func-apply-sipheaders^s^1)	101	91	ANSWERED	3		1666002746.1967
2022-10-17 15:31:55	"" <715>	715	256	from-internal	PJSIP/715-00000419	DAHDI/i1/256-333	Dial	DAHDI/G0/256,300,Tb(func-apply-sipheaders^s^1)	24	0	NO ANSWER	3		1666002715.1965
2022-10-17 15:31:44	"" <720>	720	137	from-internal	PJSIP/720-00000418	DAHDI/i1/137-332	Dial	DAHDI/G0/137,300,Tb(func-apply-sipheaders^s^1)	38	0	BUSY	3		1666002704.1963
2022-10-17 15:30:58	"Shabana Naveed (FOE)" <774>	774	765	followme-check	PJSIP/774-00000416	PJSIP/765-00000417	Dial	PJSIP/765/sip:765@10.17.0.165:5060;user=phone,27,HhTtrIM(auto-blkvm)b(func-appl	21	0	NO ANSWER	3		1666002658.1961
2022-10-17 15:30:22	"" <627>	627	707	followme-check	DAHDI/i1/627-331	SIP/707-00000033	Dial	SIP/707,27,HhTtrIM(auto-blkvm)b(func-apply-sipheaders^s^1),	168	163	ANSWERED	3		1666002622.1959
2022-10-17 15:30:14	"" <774>	774	203	from-internal	PJSIP/774-00000415	DAHDI/i1/203-330	Dial	DAHDI/G0/203,300,Tb(func-apply-sipheaders^s^1)	19	0	NO ANSWER	3		1666002614.1957
2022-10-17 15:29:34	"5th Floor Faclulty C-Building" <715>	715	714	ext-local	PJSIP/715-00000412	PJSIP/714-00000413	Dial	PJSIP/714/sip:714@10.17.0.17:5060;user=phone,,HhTtrIb(func-apply-sipheaders^s^1	78	72	ANSWERED	3		1666002574.1953
2022-10-17 15:29:34	"" <720>	720	137	from-internal	PJSIP/720-00000414	DAHDI/i1/137-32f	Dial	DAHDI/G0/137,300,Tb(func-apply-sipheaders^s^1)	0	0	BUSY	3		1666002574.1955
2022-10-17 15:29:14	"" <705>	705	03164634549	from-internal	PJSIP/705-00000410	DAHDI/i1/903164634549-32d	Dial	DAHDI/G0/903164634549,300,Tb(func-apply-sipheaders^s^1)	43	31	ANSWERED	3		1666002554.1949
2022-10-17 15:29:14	"" <720>	720	137	from-internal	PJSIP/720-00000411	DAHDI/i1/137-32e	Dial	DAHDI/G0/137,300,Tb(func-apply-sipheaders^s^1)	0	0	BUSY	3		1666002554.1951
2022-10-17 15:29:00	"" <742>	742	03200492157	from-internal	PJSIP/742-0000040f	DAHDI/i1/903200492157-32c	Dial	DAHDI/G0/903200492157,300,Tb(func-apply-sipheaders^s^1)	89	78	ANSWERED	3		1666002540.1947
2022-10-17 15:28:39	"" <705>	705	03164634549	from-internal	PJSIP/705-0000040e	DAHDI/i1/903164634549-32b	Dial	DAHDI/G0/903164634549,300,Tb(func-apply-sipheaders^s^1)	1	0	NO ANSWER	3		1666002519.1945
2022-10-17 15:28:28	"" <705>	705	03164634549	from-internal	PJSIP/705-0000040d	DAHDI/i1/903164634549-32a	Dial	DAHDI/G0/903164634549,300,Tb(func-apply-sipheaders^s^1)	1	0	NO ANSWER	3		1666002508.1943
2022-10-17 15:28:21	"" <705>	705	03164634549	from-internal	PJSIP/705-0000040c	DAHDI/i1/903164634549-329	Dial	DAHDI/G0/903164634549,300,Tb(func-apply-sipheaders^s^1)	2	0	NO ANSWER	3		1666002501.1941
2022-10-17 15:28:19	"" <720>	720	137	from-internal	PJSIP/720-0000040b	DAHDI/i1/137-328	Dial	DAHDI/G0/137,300,Tb(func-apply-sipheaders^s^1)	38	0	BUSY	3		1666002499.1939
2022-10-17 15:28:14	"" <705>	705	03164634549	from-internal	PJSIP/705-0000040a	DAHDI/i1/903164634549-327	Dial	DAHDI/G0/903164634549,300,Tb(func-apply-sipheaders^s^1)	1	0	NO ANSWER	3		1666002494.1937
2022-10-17 15:28:12	"" <705>	705	03164634549	from-internal	PJSIP/705-00000409	DAHDI/i1/903164634549-326	Dial	DAHDI/G0/903164634549,300,Tb(func-apply-sipheaders^s^1)	0	0	NO ANSWER	3		1666002492.1935
2022-10-17 15:27:26	"" <774>	774	203	from-internal	PJSIP/774-00000408	DAHDI/i1/203-325	Dial	DAHDI/G0/203,300,Tb(func-apply-sipheaders^s^1)	8	0	NO ANSWER	3		1666002446.1933
2022-10-17 15:27:11	"" <414>	414	705	ext-local	DAHDI/i1/414-324	PJSIP/705-00000407	Dial	PJSIP/705/sip:705@10.17.0.96:5060;user=phone,,HhTtrb(func-apply-sipheaders^s^1)	52	37	ANSWERED	3		1666002431.1931
2022-10-17 15:26:29	"" <724>	724	203	from-internal	PJSIP/724-00000406	DAHDI/i1/203-323	Dial	DAHDI/G0/203,300,Tb(func-apply-sipheaders^s^1)	0	0	BUSY	3		1666002389.1929
2022-10-17 15:26:28	"" <1025019>	1025019	03064924335	from-internal	PJSIP/751-00000405	DAHDI/i1/903064924335-322	Dial	DAHDI/G0/903064924335,300,Tb(func-apply-sipheaders^s^1)	20	0	NO ANSWER	3		1666002388.1927
2022-10-17 15:26:19	"" <1025019>	1025019	03064924335	from-internal	PJSIP/751-00000404	DAHDI/i1/903064924335-321	Dial	DAHDI/G0/903064924335,300,Tb(func-apply-sipheaders^s^1)	1	0	NO ANSWER	3		1666002379.1925
2022-10-17 15:26:06	"Ms. Shaista Anwar (FOL)" <739>	739	740	followme-check	PJSIP/739-00000402	PJSIP/740-00000403	Dial	PJSIP/740/sip:740@10.17.0.142:5060;user=phone,27,HhTtrIM(auto-blkvm)b(func-appl	25	0	NO ANSWER	3		1666002366.1923
2022-10-17 15:26:01	"" <709>	709	8012	from-internal	PJSIP/709-00000401	DAHDI/i1/8012-320	Dial	DAHDI/G0/8012,300,Tb(func-apply-sipheaders^s^1)	169	161	ANSWERED	3		1666002361.1921
2022-10-17 15:25:56	"" <774>	774	203	from-internal	PJSIP/774-00000400	DAHDI/i1/203-31f	Dial	DAHDI/G0/203,300,Tb(func-apply-sipheaders^s^1)	81	74	ANSWERED	3		1666002356.1919
2022-10-17 15:25:48	"" <389>	389	765	followme-check	DAHDI/i1/389-31e	PJSIP/765-000003ff	Dial	PJSIP/765/sip:765@10.17.0.165:5060;user=phone,27,HhTtrIM(auto-blkvm)b(func-appl	21	0	NO ANSWER	3		1666002348.1917
2022-10-17 15:25:38	"" <609>	609	724	followme-check	DAHDI/i1/609-31d	PJSIP/724-000003fe	Dial	PJSIP/724/sip:724@10.17.0.234:5060;user=phone,27,HhTtrIM(auto-blkvm)b(func-appl	39	12	ANSWERED	3		1666002338.1915
2022-10-17 15:25:37	"" <1025019>	1025019	03064924335	from-internal	PJSIP/751-000003fd	DAHDI/i1/903064924335-31c	Dial	DAHDI/G0/903064924335,300,Tb(func-apply-sipheaders^s^1)	20	0	NO ANSWER	3		1666002337.1913
2022-10-17 15:24:12	"" <799>	799	444	from-internal	PJSIP/799-000003fb	DAHDI/i1/444-31b	Dial	DAHDI/G0/444,300,Tb(func-apply-sipheaders^s^1)	37	27	ANSWERED	3		1666002252.1910
2022-10-17 15:23:36	"" <485>	485	702	ext-local	DAHDI/i1/485-31a	PJSIP/702-000003fa	Dial	PJSIP/702/sip:702@10.17.0.219:5060;user=phone,,HhTtrb(func-apply-sipheaders^s^1	28	0	NO ANSWER	3		1666002216.1908
2022-10-17 15:23:04	"" <799>	799	03484864143	from-internal	PJSIP/799-000003f9	DAHDI/i1/903484864143-319	Dial	DAHDI/G0/903484864143,300,Tb(func-apply-sipheaders^s^1)	4	0	NO ANSWER	3		1666002184.1906
2022-10-17 15:22:44	"" <799>	799	03484864143	from-internal	PJSIP/799-000003f8	DAHDI/i1/903484864143-318	Dial	DAHDI/G0/903484864143,300,Tb(func-apply-sipheaders^s^1)	10	0	NO ANSWER	3		1666002164.1904
2022-10-17 15:22:30	"Ms. Shaista Anwar (FOL)" <739>	739	707	followme-check	PJSIP/739-000003f7	SIP/707-00000032	Dial	SIP/707,27,HhTtrIM(auto-blkvm)b(func-apply-sipheaders^s^1),	28	23	ANSWERED	3		1666002150.1902
2022-10-17 15:22:28	"" <780>	780	530	from-internal	PJSIP/780-000003f6	DAHDI/i1/530-317	Dial	DAHDI/G0/530,300,Tb(func-apply-sipheaders^s^1)	32	25	ANSWERED	3		1666002148.1900
2022-10-17 15:22:08	"" <799>	799	03484864143	from-internal	PJSIP/799-000003f5	DAHDI/i1/903484864143-316	Dial	DAHDI/G0/903484864143,300,Tb(func-apply-sipheaders^s^1)	15	0	NO ANSWER	3		1666002128.1898
2022-10-17 15:22:06	"" <1025019>	1025019	03064924335	from-internal	PJSIP/751-000003f4	DAHDI/i1/903064924335-315	Dial	DAHDI/G0/903064924335,300,Tb(func-apply-sipheaders^s^1)	21	0	NO ANSWER	3		1666002126.1896
2022-10-17 15:22:00	"CLB-201" <799>	799	717	ext-local	PJSIP/799-000003f2	PJSIP/717-000003f3	Dial	PJSIP/717/sip:717@10.10.13.11:5060;user=phone,15,HhTtrIb(func-apply-sipheaders^	0	0	NO ANSWER	3		1666002120.1894
2022-10-17 15:21:39	"" <485>	485	702	ext-local	DAHDI/i1/485-314	PJSIP/702-000003f1	Dial	PJSIP/702/sip:702@10.17.0.219:5060;user=phone,,HhTtrb(func-apply-sipheaders^s^1	24	0	NO ANSWER	3		1666002099.1892
2022-10-17 15:21:32	"" <1025019>	1025019	03064924335	from-internal	PJSIP/751-000003f0	DAHDI/i1/903064924335-313	Dial	DAHDI/G0/903064924335,300,Tb(func-apply-sipheaders^s^1)	21	0	NO ANSWER	3		1666002092.1890
2022-10-17 15:20:55	"" <1025019>	1025019	03064924335	from-internal	PJSIP/751-000003ef	DAHDI/i1/903064924335-312	Dial	DAHDI/G0/903064924335,300,Tb(func-apply-sipheaders^s^1)	21	0	NO ANSWER	3		1666002055.1888
2022-10-17 15:20:18	"" <1025019>	1025019	03064924335	from-internal	PJSIP/751-000003ee	DAHDI/i1/903064924335-311	Dial	DAHDI/G0/903064924335,300,Tb(func-apply-sipheaders^s^1)	21	0	NO ANSWER	3		1666002018.1886
2022-10-17 15:20:04	"" <485>	485	702	ext-local	DAHDI/i1/485-310	PJSIP/702-000003ed	Dial	PJSIP/702/sip:702@10.17.0.219:5060;user=phone,,HhTtrb(func-apply-sipheaders^s^1	19	0	NO ANSWER	3		1666002004.1884
2022-10-17 15:19:47	"" <710>	710	549	from-internal	PJSIP/710-000003ec	DAHDI/i1/549-30f	Dial	DAHDI/G0/549,300,Tb(func-apply-sipheaders^s^1)	30	23	ANSWERED	3		1666001987.1882
2022-10-17 15:19:20	"" <780>	780	314	from-internal	PJSIP/780-000003eb	DAHDI/i1/314-30e	Dial	DAHDI/G0/314,300,Tb(func-apply-sipheaders^s^1)	32	25	ANSWERED	3		1666001960.1880
2022-10-17 15:18:26	"" <710>	710	549	from-internal	PJSIP/710-000003ea	DAHDI/i1/549-30d	Dial	DAHDI/G0/549,300,Tb(func-apply-sipheaders^s^1)	0	0	BUSY	3		1666001906.1878
2022-10-17 15:18:13	"" <710>	710	549	from-internal	PJSIP/710-000003e9	DAHDI/i1/549-30c	Dial	DAHDI/G0/549,300,Tb(func-apply-sipheaders^s^1)	0	0	BUSY	3		1666001893.1876
2022-10-17 15:17:58	"" <715>	715	430	from-internal	PJSIP/715-000003e8	DAHDI/i1/430-30b	Dial	DAHDI/G0/430,300,Tb(func-apply-sipheaders^s^1)	96	91	ANSWERED	3		1666001878.1874
2022-10-17 15:17:54	"" <710>	710	549	from-internal	PJSIP/710-000003e7	DAHDI/i1/549-30a	Dial	DAHDI/G0/549,300,Tb(func-apply-sipheaders^s^1)	3	3	ANSWERED	3		1666001874.1872
2022-10-17 15:17:21	"" <171>	171	752	followme-check	DAHDI/i1/171-309	PJSIP/752-000003e6	Dial	PJSIP/752/sip:752@10.17.0.152:5060;user=phone,27,HhTtrIM(auto-blkvm)b(func-appl	19	15	ANSWERED	3		1666001841.1870
2022-10-17 15:16:16	"" <752>	752	171	from-internal	PJSIP/752-000003e5	DAHDI/i1/171-308	Dial	DAHDI/G0/171,300,Tb(func-apply-sipheaders^s^1)	17	8	ANSWERED	3		1666001776.1868
2022-10-17 15:16:02	"" <203>	203	701	ext-local	DAHDI/i1/203-307	PJSIP/701-000003e4	Dial	PJSIP/701/sip:701@10.10.18.20:5060;user=phone,,HhTtrb(func-apply-sipheaders^s^1	12	0	NO ANSWER	3		1666001762.1866
2022-10-17 15:13:25	"" <203>	203	742	followme-check	DAHDI/i1/203-306	PJSIP/742-000003e3	Dial	PJSIP/742/sip:742@10.17.0.225:5060;user=phone,27,HhTtrIM(auto-blkvm)b(func-appl	46	34	ANSWERED	3		1666001605.1864
2022-10-17 15:13:16	"" <799>	799	03214050682	from-internal	PJSIP/799-000003e1	DAHDI/i1/903214050682-305	Dial	DAHDI/G0/903214050682,300,Tb(func-apply-sipheaders^s^1)	12	0	NO ANSWER	3		1666001581.1859
2022-10-17 15:13:04	"Dean FOL" <707>	707	708	followme-check	SIP/707-00000030	SIP/708-00000031	Dial	SIP/708,27,HhTtrIM(auto-blkvm)b(func-apply-sipheaders^s^1),	18	13	ANSWERED	3		1666001584.1861
2022-10-17 15:13:01	"CLB-201" <799>	799	717	ext-local	PJSIP/799-000003e1	PJSIP/717-000003e2	Dial	PJSIP/717/sip:717@10.10.13.11:5060;user=phone,15,HhTtrIb(func-apply-sipheaders^	15	0	NO ANSWER	3		1666001581.1859
2022-10-17 15:12:56	"" <799>	799	03484864143	from-internal	PJSIP/799-000003e0	DAHDI/i1/903484864143-304	Dial	DAHDI/G0/903484864143,300,Tb(func-apply-sipheaders^s^1)	1	0	NO ANSWER	3		1666001576.1857
2022-10-17 15:12:49	"Madiha Hamid (FMS)" <732>	732	702	ext-local	PJSIP/732-000003de	PJSIP/702-000003df	Dial	PJSIP/702/sip:702@10.17.0.219:5060;user=phone,,HhTtrIb(func-apply-sipheaders^s^	56	38	ANSWERED	3		1666001569.1855
2022-10-17 15:12:30	"" <734>	734	544	from-internal	PJSIP/734-000003dd	DAHDI/i1/544-303	Dial	DAHDI/G0/544,300,Tb(func-apply-sipheaders^s^1)	60	49	ANSWERED	3		1666001550.1853
2022-10-17 15:11:22	"" <724>	724	203	from-internal	PJSIP/724-000003dc	DAHDI/i1/203-302	Dial	DAHDI/G0/203,300,Tb(func-apply-sipheaders^s^1)	85	79	ANSWERED	3		1666001482.1851
2022-10-17 15:09:37	"" <732>	732	379	from-internal	PJSIP/732-000003db	DAHDI/i1/379-301	Dial	DAHDI/G0/379,300,Tb(func-apply-sipheaders^s^1)	181	176	ANSWERED	3		1666001377.1849
2022-10-17 15:09:12	"" <180>	180	701	ext-local	DAHDI/i1/180-300	PJSIP/701-000003da	Dial	PJSIP/701/sip:701@10.10.18.20:5060;user=phone,,HhTtrb(func-apply-sipheaders^s^1	48	40	ANSWERED	3		1666001352.1847
2022-10-17 15:09:00	"" <485>	485	702	ext-local	DAHDI/i1/485-2ff	PJSIP/702-000003d9	Dial	PJSIP/702/sip:702@10.17.0.219:5060;user=phone,,HhTtrb(func-apply-sipheaders^s^1	65	64	ANSWERED	3		1666001340.1845
2022-10-17 15:08:57	"Ms. Maria Zaidi (FMS)" <724>	724	701	ext-local	PJSIP/724-000003d7	PJSIP/701-000003d8	Dial	PJSIP/701/sip:701@10.10.18.20:5060;user=phone,,HhTtrIb(func-apply-sipheaders^s^	22	17	ANSWERED	3		1666001337.1843
2022-10-17 15:08:27	"" <715>	715	430	from-internal	PJSIP/715-000003d6	DAHDI/i1/430-2fe	Dial	DAHDI/G0/430,300,Tb(func-apply-sipheaders^s^1)	166	161	ANSWERED	3		1666001307.1841
2022-10-17 15:07:57	"" <389>	389	721	followme-check	DAHDI/i1/389-2fd	PJSIP/721-000003d5	Dial	PJSIP/721/sip:721@10.17.0.231:5060;user=phone,27,HhTtrIM(auto-blkvm)b(func-appl	46	42	ANSWERED	3		1666001277.1839
2022-10-17 15:07:19	"" <724>	724	368	from-internal	PJSIP/724-000003d4	DAHDI/i1/368-2fc	Dial	DAHDI/G0/368,300,Tb(func-apply-sipheaders^s^1)	18	7	ANSWERED	3		1666001239.1837
2022-10-17 15:06:49	"" <799>	799	544	from-internal	PJSIP/799-000003d3	DAHDI/i1/544-2fb	Dial	DAHDI/G0/544,300,Tb(func-apply-sipheaders^s^1)	107	82	ANSWERED	3		1666001209.1835
2022-10-17 15:06:23	"" <724>	724	256	from-internal	PJSIP/724-000003d2	DAHDI/i1/256-2fa	Dial	DAHDI/G0/256,300,Tb(func-apply-sipheaders^s^1)	33	0	NO ANSWER	3		1666001183.1833
2022-10-17 15:06:18	"" <732>	732	375	from-internal	PJSIP/732-000003d1	DAHDI/i1/375-2f9	Dial	DAHDI/G0/375,300,Tb(func-apply-sipheaders^s^1)	194	188	ANSWERED	3		1666001178.1831
2022-10-17 15:06:07	"" <203>	203	742	followme-check	DAHDI/i1/203-2f8	PJSIP/742-000003d0	Dial	PJSIP/742/sip:742@10.17.0.225:5060;user=phone,27,HhTtrIM(auto-blkvm)b(func-appl	18	0	NO ANSWER	3		1666001167.1829
2022-10-17 15:05:55	"" <752>	752	180	from-internal	PJSIP/752-000003cf	DAHDI/i1/180-2f7	Dial	DAHDI/G0/180,300,Tb(func-apply-sipheaders^s^1)	20	16	ANSWERED	3		1666001155.1827
2022-10-17 15:05:49	"" <732>	732	379	from-internal	PJSIP/732-000003ce	DAHDI/i1/379-2f6	Dial	DAHDI/G0/379,300,Tb(func-apply-sipheaders^s^1)	24	0	NO ANSWER	3		1666001149.1825
2022-10-17 15:05:39	"" <343>	343	788	ext-local	DAHDI/i1/343-2f5	PJSIP/788-000003cd	Dial	PJSIP/788/sip:788@10.17.0.88:5060;user=phone,,HhTtrb(func-apply-sipheaders^s^1)	76	72	ANSWERED	3		1666001139.1823
2022-10-17 15:04:40	"" <222>	222	742	followme-check	DAHDI/i1/222-2f4	PJSIP/742-000003cc	Dial	PJSIP/742/sip:742@10.17.0.225:5060;user=phone,27,HhTtrIM(auto-blkvm)b(func-appl	28	4	ANSWERED	3		1666001080.1821
2022-10-17 15:03:47	"" <772>	772	04235316807	from-internal	PJSIP/772-000003cb	DAHDI/i1/904235316807-2f3	Dial	DAHDI/G0/904235316807,300,Tb(func-apply-sipheaders^s^1)	93	89	ANSWERED	3		1666001027.1819
2022-10-17 15:03:47	"" <710>	710	310	from-internal	PJSIP/710-000003ca	DAHDI/i1/310-2f2	Dial	DAHDI/G0/310,300,Tb(func-apply-sipheaders^s^1)	19	8	ANSWERED	3		1666001027.1817
2022-10-17 15:03:29	"" <772>	772	0423	from-internal	PJSIP/772-000003c9	DAHDI/i1/0423-2f1	Dial	DAHDI/G0/0423,300,Tb(func-apply-sipheaders^s^1)	1	0	NO ANSWER	3		1666001009.1815
2022-10-17 15:03:15	"" <762>	762	485	from-internal	PJSIP/762-000003c8	DAHDI/i1/485-2f0	Dial	DAHDI/G0/485,300,Tb(func-apply-sipheaders^s^1)	55	47	ANSWERED	3		1666000995.1813
2022-10-17 15:02:37	"5th Floor Faclulty C-Building" <715>	715	724	followme-check	PJSIP/715-000003c6	PJSIP/724-000003c7	Dial	PJSIP/724/sip:724@10.17.0.234:5060;user=phone,27,HhTtrIM(auto-blkvm)b(func-appl	27	0	NO ANSWER	3		1666000957.1811
2022-10-17 15:02:11	"Agha Mahmood Ali Khan (FMS)" <760>	760	762	followme-check	PJSIP/760-000003c4	PJSIP/762-000003c5	Dial	PJSIP/762/sip:762@10.17.0.162:5060;user=phone,27,HhTtrIM(auto-blkvm)b(func-appl	27	0	NO ANSWER	3		1666000931.1809
2022-10-17 15:01:37	"" <710>	710	298	from-internal	PJSIP/710-000003c3	DAHDI/i1/298-2ef	Dial	DAHDI/G0/298,300,Tb(func-apply-sipheaders^s^1)	61	54	ANSWERED	3		1666000897.1807
2022-10-17 15:00:55	"" <710>	710	546	from-internal	PJSIP/710-000003c2	DAHDI/i1/546-2ee	Dial	DAHDI/G0/546,300,Tb(func-apply-sipheaders^s^1)	37	29	ANSWERED	3		1666000855.1805
2022-10-17 15:00:31	"" <732>	732	216	from-internal	PJSIP/732-000003c1	DAHDI/i1/216-2ed	Dial	DAHDI/G0/216,300,Tb(func-apply-sipheaders^s^1)	313	310	ANSWERED	3		1666000831.1803
2022-10-17 15:00:25	"" <710>	710	310	from-internal	PJSIP/710-000003c0	DAHDI/i1/310-2ec	Dial	DAHDI/G0/310,300,Tb(func-apply-sipheaders^s^1)	27	11	ANSWERED	3		1666000825.1801
2022-10-17 15:00:10	"" <702>	702	600	from-internal	PJSIP/702-000003bf	DAHDI/i1/600-2eb	Dial	DAHDI/G0/600,300,Tb(func-apply-sipheaders^s^1)	27	24	ANSWERED	3		1666000810.1799
2022-10-17 14:59:20	"" <319>	319	726	followme-check	DAHDI/i1/319-2ea	PJSIP/726-000003be	Dial	PJSIP/726/sip:726@10.17.0.236:5060;user=phone,27,HhTtrIM(auto-blkvm)b(func-appl	27	0	NO ANSWER	3		1666000760.1797
2022-10-17 14:58:31	"" <799>	799	474	from-internal	PJSIP/799-000003bd	DAHDI/i1/474-2e9	Dial	DAHDI/G0/474,300,Tb(func-apply-sipheaders^s^1)	80	58	ANSWERED	3		1666000711.1795
2022-10-17 14:58:02	"" <1025019>	1025019	03104320933	from-internal	PJSIP/751-000003bc	DAHDI/i1/903104320933-2e8	Dial	DAHDI/G0/903104320933,300,Tb(func-apply-sipheaders^s^1)	48	34	ANSWERED	3		1666000682.1793
2022-10-17 14:57:52	"Agha Mahmood Ali Khan (FMS)" <760>	760	762	followme-check	PJSIP/760-000003ba	PJSIP/762-000003bb	Dial	PJSIP/762/sip:762@10.17.0.162:5060;user=phone,27,HhTtrIM(auto-blkvm)b(func-appl	27	0	NO ANSWER	3		1666000672.1791
2022-10-17 14:57:22	"" <799>	799	444	from-internal	PJSIP/799-000003b9	DAHDI/i1/444-2e7	Dial	DAHDI/G0/444,300,Tb(func-apply-sipheaders^s^1)	63	53	ANSWERED	3		1666000642.1789
2022-10-17 14:57:17	"Agha Mahmood Ali Khan (FMS)" <760>	760	762	followme-check	PJSIP/760-000003b7	PJSIP/762-000003b8	Dial	PJSIP/762/sip:762@10.17.0.162:5060;user=phone,27,HhTtrIM(auto-blkvm)b(func-appl	27	0	NO ANSWER	3		1666000637.1787
2022-10-17 14:57:05	"Agha Mahmood Ali Khan (FMS)" <760>	760	762	followme-check	PJSIP/760-000003b5	PJSIP/762-000003b6	Dial	PJSIP/762/sip:762@10.17.0.162:5060;user=phone,27,HhTtrIM(auto-blkvm)b(func-appl	0	0	BUSY	3		1666000625.1785
2022-10-17 14:56:59	"" <762>	762	191	from-internal	PJSIP/762-000003b4	DAHDI/i1/191-2e6	Dial	DAHDI/G0/191,300,Tb(func-apply-sipheaders^s^1)	172	159	ANSWERED	3		1666000619.1783
2022-10-17 14:56:11	"" <762>	762	430	from-internal	PJSIP/762-000003b3	DAHDI/i1/430-2e5	Dial	DAHDI/G0/430,300,Tb(func-apply-sipheaders^s^1)	43	35	ANSWERED	3		1666000571.1781
2022-10-17 14:55:25	"5th Floor Faclulty C-Building" <715>	715	724	followme-check	PJSIP/715-000003b1	PJSIP/724-000003b2	Dial	PJSIP/724/sip:724@10.17.0.234:5060;user=phone,27,HhTtrIM(auto-blkvm)b(func-appl	417	391	ANSWERED	3		1666000525.1779
2022-10-17 14:54:14	"" <788>	788	514	from-internal	PJSIP/788-000003b0	DAHDI/i1/514-2e4	Dial	DAHDI/G0/514,300,Tb(func-apply-sipheaders^s^1)	459	451	ANSWERED	3		1666000454.1777
2022-10-17 14:53:56	"" <298>	298	762	followme-check	DAHDI/i1/298-2e3	PJSIP/762-000003ae	Dial	PJSIP/762/sip:762@10.17.0.162:5060;user=phone,27,HhTtrIM(auto-blkvm)b(func-appl	89	74	ANSWERED	3		1666000436.1774
2022-10-17 14:53:55	"" <710>	710	310	from-internal	PJSIP/710-000003ad	DAHDI/i1/310-2e2	Dial	DAHDI/G0/310,300,Tb(func-apply-sipheaders^s^1)	17	9	ANSWERED	3		1666000435.1772
2022-10-17 14:53:42	"" <788>	788	137	from-internal	PJSIP/788-000003ac	DAHDI/i1/137-2e1	Dial	DAHDI/G0/137,300,Tb(func-apply-sipheaders^s^1)	23	0	NO ANSWER	3		1666000422.1770
2022-10-17 14:53:41	"" <760>	760	03355544198	from-internal	PJSIP/760-000003ab	DAHDI/i1/903355544198-2e0	Dial	DAHDI/G0/903355544198,300,Tb(func-apply-sipheaders^s^1)	188	171	ANSWERED	3		1666000421.1768
2022-10-17 14:53:39	"5th Floor Faclulty C-Building" <715>	715	724	followme-check	PJSIP/715-000003a9	PJSIP/724-000003aa	Dial	PJSIP/724/sip:724@10.17.0.234:5060;user=phone,27,HhTtrIM(auto-blkvm)b(func-appl	23	0	NO ANSWER	3		1666000419.1766
2022-10-17 14:53:12	"" <788>	788	175	from-internal	PJSIP/788-000003a8	DAHDI/i1/175-2df	Dial	DAHDI/G0/175,300,Tb(func-apply-sipheaders^s^1)	25	0	NO ANSWER	3		1666000392.1764
2022-10-17 14:53:11	"" <298>	298	762	followme-check	DAHDI/i1/298-2de	PJSIP/762-000003a7	Dial	PJSIP/762/sip:762@10.17.0.162:5060;user=phone,27,HhTtrIM(auto-blkvm)b(func-appl	0	0	BUSY	3		1666000391.1762
2022-10-17 14:53:08	"" <222>	222	779	ext-local	DAHDI/i1/222-2db		VoiceMail	779@default,u	2	2	ANSWERED	3		1666000373.1754
2022-10-17 14:53:02	"" <788>	788	512	from-internal	PJSIP/788-000003a6	DAHDI/i1/512-2dd	Dial	DAHDI/G0/512,300,Tb(func-apply-sipheaders^s^1)	4	0	NO ANSWER	3		1666000382.1760
2022-10-17 14:52:55	"Agha Mahmood Ali Khan (FMS)" <760>	760	762	followme-check	PJSIP/760-000003a3	PJSIP/762-000003a4	Dial	PJSIP/762/sip:762@10.17.0.162:5060;user=phone,27,HhTtrIM(auto-blkvm)b(func-appl	26	0	NO ANSWER	3		1666000375.1756
2022-10-17 14:52:55	"" <788>	788	291	from-internal	PJSIP/788-000003a5	DAHDI/i1/291-2dc	Dial	DAHDI/G0/291,300,Tb(func-apply-sipheaders^s^1)	0	0	BUSY	3		1666000375.1758
2022-10-17 14:52:53	"" <222>	222	779	ext-local	DAHDI/i1/222-2db	PJSIP/779-000003a2	Dial	PJSIP/779/sip:779@10.10.13.12:5060;user=phone,15,HhTtrb(func-apply-sipheaders^s	15	0	NO ANSWER	3		1666000373.1754
2022-10-17 14:52:52	"" <799>	799	444	from-internal	PJSIP/799-000003a1	DAHDI/i1/444-2da	Dial	DAHDI/G0/444,300,Tb(func-apply-sipheaders^s^1)	22	11	ANSWERED	3		1666000372.1752
2022-10-17 14:52:31	"" <634>	634	781	ext-local	DAHDI/i1/634-2d9	PJSIP/781-000003a0	Dial	PJSIP/781/sip:781@10.17.0.181:5060;user=phone,15,HhTtrb(func-apply-sipheaders^s	51	49	ANSWERED	3		1666000351.1750
2022-10-17 14:51:56	"5th Floor Faclulty C-Building" <715>	715	724	followme-check	PJSIP/715-0000039e	PJSIP/724-0000039f	Dial	PJSIP/724/sip:724@10.17.0.234:5060;user=phone,27,HhTtrIM(auto-blkvm)b(func-appl	27	0	NO ANSWER	3		1666000316.1748
2022-10-17 14:51:20	"" <772>	772	03344026858	from-internal	PJSIP/772-0000039d	DAHDI/i1/903344026858-2d8	Dial	DAHDI/G0/903344026858,300,Tb(func-apply-sipheaders^s^1)	60	54	ANSWERED	3		1666000280.1746
2022-10-17 14:51:20	"5th Floor Faclulty C-Building" <715>	715	714	ext-local	PJSIP/715-0000039b	PJSIP/714-0000039c	Dial	PJSIP/714/sip:714@10.17.0.17:5060;user=phone,,HhTtrIb(func-apply-sipheaders^s^1	27	24	ANSWERED	3		1666000280.1744
2022-10-17 14:51:07	"" <734>	734	539	from-internal	PJSIP/734-0000039a	DAHDI/i1/539-2d7	Dial	DAHDI/G0/539,300,Tb(func-apply-sipheaders^s^1)	163	154	ANSWERED	3		1666000267.1742
2022-10-17 14:50:57	"" <708>	708	411	from-internal	SIP/708-0000002f	DAHDI/i1/411-2d6	Dial	DAHDI/G0/411,300,Tb(func-apply-sipheaders^s^1)	20	0	NO ANSWER	3		1666000257.1739
2022-10-17 14:50:24	"" <222>	222	779	ext-local	DAHDI/i1/222-2d5		VoiceMail	779@default,u	5	5	ANSWERED	3		1666000208.1737
2022-10-17 14:50:08	"" <222>	222	779	ext-local	DAHDI/i1/222-2d5	PJSIP/779-00000398	Dial	PJSIP/779/sip:779@10.10.13.12:5060;user=phone,15,HhTtrb(func-apply-sipheaders^s	15	0	NO ANSWER	3		1666000208.1737
2022-10-17 14:49:45	"" <772>	772	007	from-internal	PJSIP/772-00000397	DAHDI/i1/007-2d4	Dial	DAHDI/G0/007,300,Tb(func-apply-sipheaders^s^1)	23	10	ANSWERED	3		1666000185.1735
2022-10-17 14:49:42	"" <7004>	7004	03214051200	from-internal	PJSIP/7004-00000396	DAHDI/i1/903214051200-2d3	Dial	DAHDI/G0/903214051200,300,Tb(func-apply-sipheaders^s^1)	63	47	ANSWERED	3		1666000182.1733
2022-10-17 14:49:28	"" <781>	781	634	from-internal	PJSIP/781-00000395	DAHDI/i1/634-2d2	Dial	DAHDI/G0/634,300,Tb(func-apply-sipheaders^s^1)	76	41	ANSWERED	3		1666000168.1731
2022-10-17 14:49:08	"" <600>	600	705	ext-local	DAHDI/i1/600-2d1	PJSIP/705-00000394	Dial	PJSIP/705/sip:705@10.17.0.96:5060;user=phone,,HhTtrb(func-apply-sipheaders^s^1)	55	49	ANSWERED	3		1666000148.1729
2022-10-17 14:49:03	"200" <200>	200	tdial	ext-trunk	PJSIP/UCP-to-Allied-HO-00000393	DAHDI/i1/03335143399-2d0	Dial	DAHDI/G0/03335143399,300,T	2	0	NO ANSWER	3		1666000143.1727
2022-10-17 14:48:55	"200" <200>	200	tdial	ext-trunk	PJSIP/UCP-to-Allied-HO-00000392	DAHDI/i1/03335143399-2cf	Dial	DAHDI/G0/03335143399,300,T	2	0	NO ANSWER	3		1666000135.1725
2022-10-17 14:48:50	"" <781>	781	0	from-internal	PJSIP/781-00000391	DAHDI/i1/0-2ce	Dial	DAHDI/G0/0,300,Tb(func-apply-sipheaders^s^1)	29	10	ANSWERED	3		1666000130.1723
2022-10-17 14:48:11	"" <600>	600	702	ext-local	DAHDI/i1/600-2cc	PJSIP/702-0000038f	Dial	PJSIP/702/sip:702@10.17.0.219:5060;user=phone,,HhTtrb(func-apply-sipheaders^s^1	44	0	NO ANSWER	3		1666000091.1719
2022-10-17 14:48:11	"Khalid ITD" <475>	475	717	ext-local	DAHDI/i1/475-2cd	PJSIP/717-00000390	Dial	PJSIP/717/sip:717@10.10.13.11:5060;user=phone,15,HhTtrb(func-apply-sipheaders^s	24	12	ANSWERED	3		1666000091.1721
2022-10-17 14:48:06	"" <772>	772	0	from-internal	PJSIP/772-0000038e	DAHDI/i1/0-2cb	Dial	DAHDI/G0/0,300,Tb(func-apply-sipheaders^s^1)	38	0	BUSY	3		1666000086.1717
2022-10-17 14:47:49	"" <7004>	7004	03334288935	from-internal	PJSIP/7004-0000038d	DAHDI/i1/903334288935-2ca	Dial	DAHDI/G0/903334288935,300,Tb(func-apply-sipheaders^s^1)	40	0	BUSY	3		1666000069.1715
2022-10-17 14:46:54	"" <724>	724	444	from-internal	PJSIP/724-0000038c	DAHDI/i1/444-2c9	Dial	DAHDI/G0/444,300,Tb(func-apply-sipheaders^s^1)	37	27	ANSWERED	3		1666000014.1713
2022-10-17 14:46:28	"" <734>	734	539	from-internal	PJSIP/734-0000038b	DAHDI/i1/539-2c8	Dial	DAHDI/G0/539,300,Tb(func-apply-sipheaders^s^1)	0	0	BUSY	3		1665999988.1711
2022-10-17 14:46:18	"" <724>	724	411	from-internal	PJSIP/724-0000038a	DAHDI/i1/411-2c7	Dial	DAHDI/G0/411,300,Tb(func-apply-sipheaders^s^1)	33	20	ANSWERED	3		1665999978.1709
2022-10-17 14:46:05	"" <710>	710	310	from-internal	PJSIP/710-00000389	DAHDI/i1/310-2c6	Dial	DAHDI/G0/310,300,Tb(func-apply-sipheaders^s^1)	19	14	ANSWERED	3		1665999965.1707
2022-10-17 14:45:52	"" <772>	772	03064741212	from-internal	PJSIP/772-00000388	DAHDI/i1/903064741212-2c5	Dial	DAHDI/G0/903064741212,300,Tb(func-apply-sipheaders^s^1)	119	110	ANSWERED	3		1665999952.1705
2022-10-17 14:44:49	"" <788>	788	101	from-internal	PJSIP/788-00000387	DAHDI/i1/101-2c4	Dial	DAHDI/G0/101,300,Tb(func-apply-sipheaders^s^1)	371	361	ANSWERED	3		1665999889.1703
2022-10-17 14:44:47	"" <724>	724	485	from-internal	PJSIP/724-00000386	DAHDI/i1/485-2c3	Dial	DAHDI/G0/485,300,Tb(func-apply-sipheaders^s^1)	5	0	NO ANSWER	3		1665999887.1701
2022-10-17 14:44:31	"" <003334688149>	003334688149	738	followme-check	DAHDI/i1/003334688149-2c2	PJSIP/738-00000385	Dial	PJSIP/738/sip:738@10.17.0.138:5060;user=phone,27,HhTtrIM(auto-blkvm)b(func-appl	77	67	ANSWERED	3		1665999871.1699
2022-10-17 14:44:28	"" <724>	724	443	from-internal	PJSIP/724-00000384	DAHDI/i1/443-2c1	Dial	DAHDI/G0/443,300,Tb(func-apply-sipheaders^s^1)	17	0	NO ANSWER	3		1665999868.1697
2022-10-17 14:44:26	"PA to Dean FMS" <702>	702	732	followme-check	PJSIP/702-00000382	PJSIP/732-00000383	Dial	PJSIP/732/sip:732@10.17.0.132:5060;user=phone,27,HhTtrIM(auto-blkvm)b(func-appl	30	25	ANSWERED	3		1665999866.1695
2022-10-17 14:44:15	"" <222>	222	779	ext-local	DAHDI/i1/222-2c0	PJSIP/779-00000381	Dial	PJSIP/779/sip:779@10.10.13.12:5060;user=phone,15,HhTtrb(func-apply-sipheaders^s	14	0	NO ANSWER	3		1665999855.1693
2022-10-17 14:42:51	"" <734>	734	03215617932	from-internal	PJSIP/734-00000380	DAHDI/i1/903215617932-2bf	Dial	DAHDI/G0/903215617932,300,Tb(func-apply-sipheaders^s^1)	24	8	ANSWERED	3		1665999771.1691
2022-10-17 14:41:56	"" <444>	444	717	ext-local	DAHDI/i1/444-2be	PJSIP/717-0000037f	Dial	PJSIP/717/sip:717@10.10.13.11:5060;user=phone,15,HhTtrb(func-apply-sipheaders^s	18	11	ANSWERED	3		1665999716.1689
2022-10-17 14:41:49	"" <125>	125	701	ext-local	DAHDI/i1/125-2bd	PJSIP/701-0000037e	Dial	PJSIP/701/sip:701@10.10.18.20:5060;user=phone,,HhTtrb(func-apply-sipheaders^s^1	41	35	ANSWERED	3		1665999709.1687
2022-10-17 14:41:06	"Ms. Sadia Hashmi (FOL)" <741>	741	767	followme-check	PJSIP/741-0000037c	PJSIP/767-0000037d	Dial	PJSIP/767/sip:767@10.17.0.204:5060;user=phone,27,HhTtrIM(auto-blkvm)b(func-appl	10	7	ANSWERED	3		1665999666.1685
2022-10-17 14:38:54	"" <675>	675	742	followme-check	DAHDI/i1/675-2bc	PJSIP/742-0000037b	Dial	PJSIP/742/sip:742@10.17.0.225:5060;user=phone,27,HhTtrIM(auto-blkvm)b(func-appl	96	92	ANSWERED	3		1665999534.1683
2022-10-17 14:38:30	"" <710>	710	03004389737	from-internal	PJSIP/710-0000037a	DAHDI/i1/903004389737-2bb	Dial	DAHDI/G0/903004389737,300,Tb(func-apply-sipheaders^s^1)	109	96	ANSWERED	3		1665999510.1681
2022-10-17 14:38:20	"" <671>	671	705	ext-local	DAHDI/i1/671-2ba	PJSIP/705-00000379	Dial	PJSIP/705/sip:705@10.17.0.96:5060;user=phone,,HhTtrb(func-apply-sipheaders^s^1)	102	90	ANSWERED	3		1665999500.1679
2022-10-17 14:38:19	"" <222>	222	779	ext-local	DAHDI/i1/222-2b9		VoiceMail	779@default,u	3	3	ANSWERED	3		1665999484.1677
2022-10-17 14:38:04	"" <222>	222	779	ext-local	DAHDI/i1/222-2b9	PJSIP/779-00000378	Dial	PJSIP/779/sip:779@10.10.13.12:5060;user=phone,15,HhTtrb(func-apply-sipheaders^s	15	0	NO ANSWER	3		1665999484.1677
2022-10-17 14:37:30	"" <721>	721	03364201538	from-internal	PJSIP/721-00000377	DAHDI/i1/903364201538-2b8	Dial	DAHDI/G0/903364201538,300,Tb(func-apply-sipheaders^s^1)	165	156	ANSWERED	3		1665999450.1675
2022-10-17 14:36:51	"" <222>	222	742	followme-check	DAHDI/i1/222-2b7	PJSIP/742-00000376	Dial	PJSIP/742/sip:742@10.17.0.225:5060;user=phone,27,HhTtrIM(auto-blkvm)b(func-appl	69	64	ANSWERED	3		1665999411.1673
2022-10-17 14:36:09	"" <799>	799	411	from-internal	PJSIP/799-00000375	DAHDI/i1/411-2b6	Dial	DAHDI/G0/411,300,Tb(func-apply-sipheaders^s^1)	28	16	ANSWERED	3		1665999369.1671
2022-10-17 14:36:02	"" <799>	799	4	from-internal	PJSIP/799-00000374	DAHDI/i1/4-2b5	Dial	DAHDI/G0/4,300,Tb(func-apply-sipheaders^s^1)	0	0	NO ANSWER	3		1665999362.1669
2022-10-17 14:35:37	"Dr. Abdul Waheed" <714>	714	762	followme-check	PJSIP/714-00000372	PJSIP/762-00000373	Dial	PJSIP/762/sip:762@10.17.0.162:5060;user=phone,27,HhTtrIM(auto-blkvm)b(func-appl	132	121	ANSWERED	3		1665999337.1667
2022-10-17 14:35:20	"PA to Dean FMS" <702>	702	701	ext-local	PJSIP/702-00000370	PJSIP/701-00000371	Dial	PJSIP/701/sip:701@10.10.18.20:5060;user=phone,,HhTtrIb(func-apply-sipheaders^s^	17	15	ANSWERED	3		1665999320.1665
2022-10-17 14:35:18	"" <799>	799	444	from-internal	PJSIP/799-0000036f	DAHDI/i1/444-2b4	Dial	DAHDI/G0/444,300,Tb(func-apply-sipheaders^s^1)	37	30	ANSWERED	3		1665999318.1663
2022-10-17 14:34:11	"Dr. Shafique Uqaili" <701>	701	702	ext-local	PJSIP/701-0000036d	PJSIP/702-0000036e	Dial	PJSIP/702/sip:702@10.17.0.219:5060;user=phone,,HhTtrIb(func-apply-sipheaders^s^	17	9	ANSWERED	3		1665999251.1661
2022-10-17 14:33:36	"5th Floor Faclulty C-Building" <715>	715	724	followme-check	PJSIP/715-0000036b	PJSIP/724-0000036c	Dial	PJSIP/724/sip:724@10.17.0.234:5060;user=phone,27,HhTtrIM(auto-blkvm)b(func-appl	27	0	NO ANSWER	3		1665999216.1659
2022-10-17 14:33:18	"Ms. Sadia Hashmi (FOL)" <741>	741	707	followme-check	PJSIP/741-0000036a	SIP/707-0000002e	Dial	SIP/707,27,HhTtrIM(auto-blkvm)b(func-apply-sipheaders^s^1),	22	9	ANSWERED	3		1665999198.1657
2022-10-17 14:32:55	"" <762>	762	03234284435	from-internal	PJSIP/762-00000369	DAHDI/i1/903234284435-2b3	Dial	DAHDI/G0/903234284435,300,Tb(func-apply-sipheaders^s^1)	43	38	ANSWERED	3		1665999175.1655
2022-10-17 14:32:49	"" <762>	762	032	from-internal	PJSIP/762-00000368	DAHDI/i1/032-2b2	Dial	DAHDI/G0/032,300,Tb(func-apply-sipheaders^s^1)	0	0	NO ANSWER	3		1665999169.1653
2022-10-17 14:31:08	"" <762>	762	430	from-internal	PJSIP/762-00000367	DAHDI/i1/430-2b1	Dial	DAHDI/G0/430,300,Tb(func-apply-sipheaders^s^1)	47	37	ANSWERED	3		1665999068.1651
2022-10-17 14:30:00	"Mehmoona Shabbir (ELC)" <742>	742	724	followme-check	PJSIP/742-00000365	PJSIP/724-00000366	Dial	PJSIP/724/sip:724@10.17.0.234:5060;user=phone,27,HhTtrIM(auto-blkvm)b(func-appl	15	0	NO ANSWER	3		1665999000.1649
2022-10-17 14:29:52	"" <705>	705	298	from-internal	PJSIP/705-00000364	DAHDI/i1/298-2b0	Dial	DAHDI/G0/298,300,Tb(func-apply-sipheaders^s^1)	23	15	ANSWERED	3		1665998992.1647
2022-10-17 14:29:11	"" <780>	780	222	from-internal	PJSIP/780-00000363	DAHDI/i1/222-2af	Dial	DAHDI/G0/222,300,Tb(func-apply-sipheaders^s^1)	0	0	BUSY	3		1665998951.1645
2022-10-17 14:29:08	"" <721>	721	03364201538	from-internal	PJSIP/721-00000362	DAHDI/i1/903364201538-2ae	Dial	DAHDI/G0/903364201538,300,Tb(func-apply-sipheaders^s^1)	70	52	ANSWERED	3		1665998948.1643
2022-10-17 14:28:30	"" <780>	780	222	from-internal	PJSIP/780-00000361	DAHDI/i1/222-2ad	Dial	DAHDI/G0/222,300,Tb(func-apply-sipheaders^s^1)	0	0	BUSY	3		1665998910.1641
2022-10-17 14:28:27	"" <721>	721	03232742300	from-internal	PJSIP/721-00000360	DAHDI/i1/903232742300-2ac	Dial	DAHDI/G0/903232742300,300,Tb(func-apply-sipheaders^s^1)	4	0	NO ANSWER	3		1665998907.1639
2022-10-17 14:28:25	"" <780>	780	222	from-internal	PJSIP/780-0000035f	DAHDI/i1/222-2ab	Dial	DAHDI/G0/222,300,Tb(func-apply-sipheaders^s^1)	0	0	BUSY	3		1665998905.1637
2022-10-17 14:28:18	"" <7004>	7004	107	from-internal	PJSIP/7004-0000035e	DAHDI/i1/107-2aa	Dial	DAHDI/G0/107,300,Tb(func-apply-sipheaders^s^1)	111	100	ANSWERED	3		1665998898.1635
2022-10-17 14:28:13	"" <222>	222	780	ext-local	DAHDI/i1/222-2a9		VoiceMail	780@default,u	2	2	ANSWERED	3		1665998878.1633
2022-10-17 14:27:58	"" <222>	222	780	ext-local	DAHDI/i1/222-2a9	PJSIP/780-0000035d	Dial	PJSIP/780/sip:780@10.17.0.180:5060;user=phone,15,HhTtrb(func-apply-sipheaders^s	15	0	NO ANSWER	3		1665998878.1633
2022-10-17 14:26:27	"" <708>	708	03005497134	from-internal	SIP/708-0000002d	DAHDI/i1/903005497134-2a8	Dial	DAHDI/G0/903005497134,300,Tb(func-apply-sipheaders^s^1)	35	14	ANSWERED	3		1665998787.1631
2022-10-17 14:24:52	"Ms. Shaista Anwar (FOL)" <739>	739	708	followme-check	PJSIP/739-0000035c	SIP/708-0000002c	Dial	SIP/708,27,HhTtrIM(auto-blkvm)b(func-apply-sipheaders^s^1),	31	28	ANSWERED	3		1665998692.1629
2022-10-17 14:23:32	"" <565>	565	708	followme-check	DAHDI/i1/565-2a7	SIP/708-0000002b	Dial	SIP/708,27,HhTtrIM(auto-blkvm)b(func-apply-sipheaders^s^1),	42	40	ANSWERED	3		1665998612.1627
2022-10-17 14:23:17	"" <222>	222	779	ext-local	DAHDI/i1/222-2a6		VoiceMail	779@default,u	4	4	ANSWERED	3		1665998582.1625
2022-10-17 14:23:02	"" <222>	222	779	ext-local	DAHDI/i1/222-2a6	PJSIP/779-0000035b	Dial	PJSIP/779/sip:779@10.10.13.12:5060;user=phone,15,HhTtrb(func-apply-sipheaders^s	15	0	NO ANSWER	3		1665998582.1625
2022-10-17 14:22:32	"" <565>	565	708	followme-check	DAHDI/i1/565-2a5	SIP/708-0000002a	Dial	SIP/708,27,HhTtrIM(auto-blkvm)b(func-apply-sipheaders^s^1),	29	24	ANSWERED	3		1665998552.1623
2022-10-17 14:22:06	"" <389>	389	721	followme-check	DAHDI/i1/389-2a4	PJSIP/721-0000035a	Dial	PJSIP/721/sip:721@10.17.0.231:5060;user=phone,27,HhTtrIM(auto-blkvm)b(func-appl	22	0	NO ANSWER	3		1665998526.1621
2022-10-17 14:21:28	"Dr. Abdul Waheed" <714>	714	762	followme-check	PJSIP/714-00000358	PJSIP/762-00000359	Dial	PJSIP/762/sip:762@10.17.0.162:5060;user=phone,27,HhTtrIM(auto-blkvm)b(func-appl	20	0	NO ANSWER	3		1665998488.1619
2022-10-17 14:18:54	"" <714>	714	03004135407	from-internal	PJSIP/714-00000357	DAHDI/i1/903004135407-2a3	Dial	DAHDI/G0/903004135407,300,Tb(func-apply-sipheaders^s^1)	119	111	ANSWERED	3		1665998334.1617
2022-10-17 14:18:42	"" <310>	310	710	followme-check	DAHDI/i1/310-2a2	PJSIP/710-00000356	Dial	PJSIP/710/sip:710@10.10.6.20:5060;user=phone,27,HhTtrIM(auto-blkvm)b(func-apply	63	60	ANSWERED	3		1665998322.1615
2022-10-17 14:18:16	"" <756>	756	0715644400	from-internal	PJSIP/756-00000355	DAHDI/i1/90715644400-2a1	Dial	DAHDI/G0/90715644400,300,Tb(func-apply-sipheaders^s^1)	6	0	FAILED	3		1665998296.1613
2022-10-17 14:18:03	"Dr. Abdul Waheed" <714>	714	762	followme-check	PJSIP/714-00000353	PJSIP/762-00000354	Dial	PJSIP/762/sip:762@10.17.0.162:5060;user=phone,27,HhTtrIM(auto-blkvm)b(func-appl	43	39	ANSWERED	3		1665998283.1611
2022-10-17 14:17:38	"" <762>	762	430	from-internal	PJSIP/762-00000351	DAHDI/i1/430-2a0	Dial	DAHDI/G0/430,300,Tb(func-apply-sipheaders^s^1)	0	0	BUSY	3		1665998258.1608
2022-10-17 14:17:34	"" <762>	762	430	from-internal	PJSIP/762-00000350	DAHDI/i1/430-29f	Dial	DAHDI/G0/430,300,Tb(func-apply-sipheaders^s^1)	0	0	BUSY	3		1665998254.1606
2022-10-17 14:17:31	"" <762>	762	430	from-internal	PJSIP/762-0000034f	DAHDI/i1/430-29e	Dial	DAHDI/G0/430,300,Tb(func-apply-sipheaders^s^1)	0	0	NO ANSWER	3		1665998251.1604
2022-10-17 14:17:25	"" <756>	756	0715644400	from-internal	PJSIP/756-0000034e	DAHDI/i1/90715644400-29d	Dial	DAHDI/G0/90715644400,300,Tb(func-apply-sipheaders^s^1)	6	0	FAILED	3		1665998245.1602
2022-10-17 14:16:03	"PA to Dean FMS" <702>	702	701	ext-local	PJSIP/702-0000034b	PJSIP/701-0000034c	Dial	PJSIP/701/sip:701@10.10.18.20:5060;user=phone,,HhTtrIb(func-apply-sipheaders^s^	12	7	ANSWERED	3		1665998163.1599
2022-10-17 14:15:46	"" <708>	708	443	from-internal	SIP/708-00000029	DAHDI/i1/443-29c	Dial	DAHDI/G0/443,300,Tb(func-apply-sipheaders^s^1)	38	0	BUSY	3		1665998146.1597
2022-10-17 14:15:42	"" <709>	709	8012	from-internal	PJSIP/709-00000349	DAHDI/i1/8012-29b	Dial	DAHDI/G0/8012,300,Tb(func-apply-sipheaders^s^1)	17	0	NO ANSWER	3		1665998142.1594
2022-10-17 14:15:42	"Saba Shahzadi (FOL)" <767>	767	741	followme-check	PJSIP/767-00000348	PJSIP/741-0000034a	Dial	PJSIP/741/sip:741@10.17.0.141:5060;user=phone,27,HhTtrIM(auto-blkvm)b(func-appl	15	0	NO ANSWER	3		1665998142.1593
2022-10-17 14:14:14	"" <779>	779	03017775055	from-internal	PJSIP/779-00000347	DAHDI/i1/903017775055-29a	Dial	DAHDI/G0/903017775055,300,Tb(func-apply-sipheaders^s^1)	74	65	ANSWERED	3		1665998054.1591
2022-10-17 14:14:13	"" <724>	724	256	from-internal	PJSIP/724-00000346	DAHDI/i1/256-299	Dial	DAHDI/G0/256,300,Tb(func-apply-sipheaders^s^1)	24	0	NO ANSWER	3		1665998053.1589
2022-10-17 14:14:10	"" <724>	724	443	from-internal	PJSIP/724-00000345	DAHDI/i1/443-298	Dial	DAHDI/G0/443,300,Tb(func-apply-sipheaders^s^1)	0	0	BUSY	3		1665998050.1587
2022-10-17 14:13:24	"" <708>	708	430	from-internal	SIP/708-00000028	DAHDI/i1/430-297	Dial	DAHDI/G0/430,300,Tb(func-apply-sipheaders^s^1)	0	0	BUSY	3		1665998004.1585
2022-10-17 14:13:07	"" <724>	724	411	from-internal	PJSIP/724-00000344	DAHDI/i1/411-296	Dial	DAHDI/G0/411,300,Tb(func-apply-sipheaders^s^1)	60	42	ANSWERED	3		1665997987.1583
2022-10-17 14:12:18	"" <724>	724	444	from-internal	PJSIP/724-00000343	DAHDI/i1/444-295	Dial	DAHDI/G0/444,300,Tb(func-apply-sipheaders^s^1)	46	19	ANSWERED	3		1665997938.1581
2022-10-17 14:10:22	"" <798>	798	539	from-internal	PJSIP/798-00000341	DAHDI/i1/539-293	Dial	DAHDI/G0/539,300,Tb(func-apply-sipheaders^s^1)	217	205	ANSWERED	3		1665997822.1577
2022-10-17 14:10:22	"" <191>	191	762	followme-check	DAHDI/i1/191-294	PJSIP/762-00000342	Dial	PJSIP/762/sip:762@10.17.0.162:5060;user=phone,27,HhTtrIM(auto-blkvm)b(func-appl	0	0	NO ANSWER	3		1665997822.1579
2022-10-17 14:09:39	"" <408>	408	742	followme-check	DAHDI/i1/408-292	PJSIP/742-00000340	Dial	PJSIP/742/sip:742@10.17.0.225:5060;user=phone,27,HhTtrIM(auto-blkvm)b(func-appl	59	56	ANSWERED	3		1665997779.1575
2022-10-17 14:08:28	"" <728>	728	03011599991	from-internal	PJSIP/728-0000033f	DAHDI/i1/903011599991-291	Dial	DAHDI/G0/903011599991,300,Tb(func-apply-sipheaders^s^1)	200	177	ANSWERED	3		1665997708.1573
2022-10-17 14:07:06	"Uzma Tahira (FMS)" <743>	743	710	followme-check	PJSIP/743-0000033d	PJSIP/710-0000033e	Dial	PJSIP/710/sip:710@10.10.6.20:5060;user=phone,27,HhTtrIM(auto-blkvm)b(func-apply	53	45	ANSWERED	3		1665997626.1571
2022-10-17 14:06:44	"" <780>	780	314	from-internal	PJSIP/780-0000033c	DAHDI/i1/314-290	Dial	DAHDI/G0/314,300,Tb(func-apply-sipheaders^s^1)	22	13	ANSWERED	3		1665997604.1569
2022-10-17 14:06:35	"" <742>	742	222	from-internal	PJSIP/742-0000033b	DAHDI/i1/222-28f	Dial	DAHDI/G0/222,300,Tb(func-apply-sipheaders^s^1)	21	0	NO ANSWER	3		1665997595.1567
2022-10-17 14:06:32	"Uzma Tahira (FMS)" <743>	743	705	ext-local	PJSIP/743-00000339	PJSIP/705-0000033a	Dial	PJSIP/705/sip:705@10.17.0.96:5060;user=phone,,HhTtrIb(func-apply-sipheaders^s^1	23	0	NO ANSWER	3		1665997592.1565
2022-10-17 14:06:30	"" <004235837158>	004235837158	794	ext-local	DAHDI/i1/004235837158-28d		VoiceMail	794@default,u	3	3	ANSWERED	3		1665997575.1561
2022-10-17 14:06:22	"" <728>	728	03064673514	from-internal	PJSIP/728-00000338	DAHDI/i1/903064673514-28e	Dial	DAHDI/G0/903064673514,300,Tb(func-apply-sipheaders^s^1)	46	0	BUSY	3		1665997582.1563
2022-10-17 14:06:15	"" <004235837158>	004235837158	794	ext-local	DAHDI/i1/004235837158-28d	PJSIP/794-00000337	Dial	PJSIP/794/sip:794@10.17.0.229:5060;user=phone,15,HhTtrb(func-apply-sipheaders^s	15	0	NO ANSWER	3		1665997575.1561
2022-10-17 14:05:02	"" <705>	705	160	from-internal	PJSIP/705-00000336	DAHDI/i1/160-28c	Dial	DAHDI/G0/160,300,Tb(func-apply-sipheaders^s^1)	116	105	ANSWERED	3		1665997502.1559
2022-10-17 14:04:38	"" <308>	308	780	ext-local	DAHDI/i1/308-28b	PJSIP/780-00000335	Dial	PJSIP/780/sip:780@10.17.0.180:5060;user=phone,15,HhTtrb(func-apply-sipheaders^s	52	48	ANSWERED	3		1665997478.1557
2022-10-17 14:03:07	"" <1025019>	1025019	03104320933	from-internal	PJSIP/751-00000334	DAHDI/i1/903104320933-28a	Dial	DAHDI/G0/903104320933,300,Tb(func-apply-sipheaders^s^1)	54	41	ANSWERED	3		1665997387.1555
2022-10-17 14:02:16	"" <145>	145	736	followme-check	DAHDI/i1/145-289	PJSIP/736-00000333	Dial	PJSIP/736/sip:736@10.17.0.248:5060;user=phone,27,HhTtrIM(auto-blkvm)b(func-appl	20	0	NO ANSWER	3		1665997336.1553
2022-10-17 14:02:13	"" <748>	748	665	from-internal	PJSIP/748-00000332	DAHDI/i1/665-288	Dial	DAHDI/G0/665,300,Tb(func-apply-sipheaders^s^1)	22	0	NO ANSWER	3		1665997333.1551
2022-10-17 13:57:37	"" <203>	203	768	followme-check	DAHDI/i1/203-287	PJSIP/768-00000331	Dial	PJSIP/768/sip:768@10.17.0.205:5060;user=phone,27,HhTtrIM(auto-blkvm)b(func-appl	23	0	NO ANSWER	3		1665997057.1549
2022-10-17 13:57:36	"" <708>	708	443	from-internal	SIP/708-00000027	DAHDI/i1/443-286	Dial	DAHDI/G0/443,300,Tb(func-apply-sipheaders^s^1)	38	0	BUSY	3		1665997056.1547
2022-10-17 13:57:28	"" <798>	798	539	from-internal	PJSIP/798-00000330	DAHDI/i1/539-285	Dial	DAHDI/G0/539,300,Tb(func-apply-sipheaders^s^1)	36	0	BUSY	3		1665997048.1545
2022-10-17 13:57:08	"" <702>	702	405	from-internal	PJSIP/702-0000032f	DAHDI/i1/405-284	Dial	DAHDI/G0/405,300,Tb(func-apply-sipheaders^s^1)	13	7	ANSWERED	3		1665997028.1543
2022-10-17 13:56:31	"" <798>	798	539	from-internal	PJSIP/798-0000032e	DAHDI/i1/539-283	Dial	DAHDI/G0/539,300,Tb(func-apply-sipheaders^s^1)	38	0	BUSY	3		1665996991.1541
2022-10-17 13:56:12	"" <443>	443	708	followme-check	DAHDI/i1/443-282	SIP/708-00000026	Dial	SIP/708,27,HhTtrIM(auto-blkvm)b(func-apply-sipheaders^s^1),	17	0	NO ANSWER	3		1665996972.1539
2022-10-17 13:55:46	"" <798>	798	539	from-internal	PJSIP/798-0000032d	DAHDI/i1/539-281	Dial	DAHDI/G0/539,300,Tb(func-apply-sipheaders^s^1)	38	0	BUSY	3		1665996946.1537
2022-10-17 13:55:15	"PA to Dean FMS" <702>	702	701	ext-local	PJSIP/702-0000032b	PJSIP/701-0000032c	Dial	PJSIP/701/sip:701@10.10.18.20:5060;user=phone,,HhTtrIb(func-apply-sipheaders^s^	15	11	ANSWERED	3		1665996915.1535
2022-10-17 13:54:38	"" <702>	702	03005202503	from-internal	PJSIP/702-0000032a	DAHDI/i1/903005202503-280	Dial	DAHDI/G0/903005202503,300,Tb(func-apply-sipheaders^s^1)	34	0	NO ANSWER	3		1665996878.1533
2022-10-17 13:54:21	"Ms. Freeha Khalid (FOL)" <740>	740	767	followme-check	PJSIP/740-00000328	PJSIP/767-00000329	Dial	PJSIP/767/sip:767@10.17.0.204:5060;user=phone,27,HhTtrIM(auto-blkvm)b(func-appl	58	54	ANSWERED	3		1665996861.1531
2022-10-17 13:54:12	"" <702>	702	03005202503	from-internal	PJSIP/702-00000327	DAHDI/i1/903005202503-27f	Dial	DAHDI/G0/903005202503,300,Tb(func-apply-sipheaders^s^1)	15	0	NO ANSWER	3		1665996852.1529
2022-10-17 13:52:58	"CID:702" <03344248675>	03344248675		from-digital	DAHDI/i1/903344248675-27d	PJSIP/701-00000325	Return		32	32	ANSWERED	3		1665996745.1523
2022-10-17 13:52:57	"Dr. Shafique Uqaili" <701>	701	701	from-internal-xfer	Local/701@from-internal-xfer-00000016;1	DAHDI/i1/903344248675-27d			0	0	ANSWERED	3		1665996770.1524
2022-10-17 13:52:55	"" <549>	549	710	followme-check	DAHDI/i1/549-27e	PJSIP/710-00000326	Dial	PJSIP/710/sip:710@10.10.6.20:5060;user=phone,27,HhTtrIM(auto-blkvm)b(func-apply	23	19	ANSWERED	3		1665996775.1527
2022-10-17 13:52:50	"CID:702" <03344248675>	03344248675	701	ext-local	Local/701@from-internal-xfer-00000016;2	PJSIP/701-00000325	Dial	PJSIP/701/sip:701@10.10.18.20:5060;user=phone,,HhTtrIb(func-apply-sipheaders^s^	8	4	ANSWERED	3		1665996770.1525
2022-10-17 13:52:50	"" <702>	702	03344248675	from-internal	PJSIP/702-00000324	Local/701@from-internal-xfer-00000016;1	Dial	DAHDI/G0/903344248675,300,Tb(func-apply-sipheaders^s^1)	7	7	ANSWERED	3		1665996745.1522
2022-10-17 13:52:25	"" <702>	702	03344248675	from-internal	PJSIP/702-00000324	DAHDI/i1/903344248675-27d	Dial	DAHDI/G0/903344248675,300,Tb(func-apply-sipheaders^s^1)	24	11	ANSWERED	3		1665996745.1522
2022-10-17 13:51:36	"" <710>	710	03004770236	from-internal	PJSIP/710-00000323	DAHDI/i1/903004770236-27c	Dial	DAHDI/G0/903004770236,300,Tb(func-apply-sipheaders^s^1)	69	55	ANSWERED	3		1665996696.1520
2022-10-17 13:51:08	"" <702>	702	03005202503	from-internal	PJSIP/702-00000322	DAHDI/i1/903005202503-27b	Dial	DAHDI/G0/903005202503,300,Tb(func-apply-sipheaders^s^1)	39	0	BUSY	3		1665996668.1518
2022-10-17 13:50:55	"" <485>	485	762	followme-check	DAHDI/i1/485-27a	PJSIP/762-00000321	Dial	PJSIP/762/sip:762@10.17.0.162:5060;user=phone,27,HhTtrIM(auto-blkvm)b(func-appl	56	48	ANSWERED	3		1665996655.1516
2022-10-17 13:50:28	"" <702>	702	03344248675	from-internal	PJSIP/702-00000320	DAHDI/i1/903344248675-279	Dial	DAHDI/G0/903344248675,300,Tb(func-apply-sipheaders^s^1)	29	0	NO ANSWER	3		1665996628.1514
2022-10-17 13:49:26	"" <780>	780	675	from-internal	PJSIP/780-0000031f	DAHDI/i1/675-278	Dial	DAHDI/G0/675,300,Tb(func-apply-sipheaders^s^1)	25	0	NO ANSWER	3		1665996566.1512
2022-10-17 13:48:49	"" <310>	310	710	followme-check	DAHDI/i1/310-277	PJSIP/710-0000031e	Dial	PJSIP/710/sip:710@10.10.6.20:5060;user=phone,27,HhTtrIM(auto-blkvm)b(func-apply	29	27	ANSWERED	3		1665996529.1510
2022-10-17 13:48:16	"Dr. Shafique Uqaili" <701>	701	702	ext-local	PJSIP/701-0000031c	PJSIP/702-0000031d	Dial	PJSIP/702/sip:702@10.17.0.219:5060;user=phone,,HhTtrIb(func-apply-sipheaders^s^	28	19	ANSWERED	3		1665996496.1508
2022-10-17 13:46:45	"CID:702" <03026344681>	03026344681		from-digital	DAHDI/i1/903026344681-276	PJSIP/701-0000031b	Return		20	20	ANSWERED	3		1665996374.1504
2022-10-17 13:46:44	"Dr. Shafique Uqaili" <701>	701	701	from-internal-xfer	Local/701@from-internal-xfer-00000015;1	DAHDI/i1/903026344681-276			0	0	ANSWERED	3		1665996396.1505
2022-10-17 13:46:36	"CID:702" <03026344681>	03026344681	701	ext-local	Local/701@from-internal-xfer-00000015;2	PJSIP/701-0000031b	Dial	PJSIP/701/sip:701@10.10.18.20:5060;user=phone,,HhTtrIb(func-apply-sipheaders^s^	9	5	ANSWERED	3		1665996396.1506
2022-10-17 13:46:36	"" <702>	702	03026344681	from-internal	PJSIP/702-0000031a	Local/701@from-internal-xfer-00000015;1	Dial	DAHDI/G0/903026344681,300,Tb(func-apply-sipheaders^s^1)	8	8	ANSWERED	3		1665996374.1503
2022-10-17 13:46:14	"" <702>	702	03026344681	from-internal	PJSIP/702-0000031a	DAHDI/i1/903026344681-276	Dial	DAHDI/G0/903026344681,300,Tb(func-apply-sipheaders^s^1)	22	8	ANSWERED	3		1665996374.1503
2022-10-17 13:45:28	"PA to Dean FMS" <702>	702	762	followme-check	PJSIP/702-00000318	PJSIP/762-00000319	Dial	PJSIP/762/sip:762@10.17.0.162:5060;user=phone,27,HhTtrIM(auto-blkvm)b(func-appl	27	0	NO ANSWER	3		1665996328.1501
2022-10-17 13:45:18	"Dr. Shafique Uqaili" <701>	701	702	ext-local	PJSIP/701-00000316	PJSIP/702-00000317	Dial	PJSIP/702/sip:702@10.17.0.219:5060;user=phone,,HhTtrIb(func-apply-sipheaders^s^	8	3	ANSWERED	3		1665996318.1499
2022-10-17 13:45:14	"" <444>	444	799	ext-local	DAHDI/i1/444-275	PJSIP/799-00000315	Dial	PJSIP/799/sip:799@10.9.10.187:5060;user=phone,,HhTtrb(func-apply-sipheaders^s^1	9	5	ANSWERED	3		1665996314.1497
2022-10-17 13:44:28	"CID:702" <03326173424>	03326173424		from-digital	DAHDI/i1/903326173424-273	PJSIP/701-00000313	Return		47	47	ANSWERED	3		1665996240.1491
2022-10-17 13:44:28	"" <762>	762	430	from-internal	PJSIP/762-00000314	DAHDI/i1/430-274	Dial	DAHDI/G0/430,300,Tb(func-apply-sipheaders^s^1)	24	0	NO ANSWER	3		1665996268.1495
2022-10-17 13:44:28	"Dr. Shafique Uqaili" <701>	701	701	from-internal-xfer	Local/701@from-internal-xfer-00000014;1	DAHDI/i1/903326173424-273			0	0	ANSWERED	3		1665996256.1492
2022-10-17 13:44:16	"CID:702" <03326173424>	03326173424	701	ext-local	Local/701@from-internal-xfer-00000014;2	PJSIP/701-00000313	Dial	PJSIP/701/sip:701@10.10.18.20:5060;user=phone,,HhTtrIb(func-apply-sipheaders^s^	12	5	ANSWERED	3		1665996256.1493
2022-10-17 13:44:16	"" <702>	702	03326173424	from-internal	PJSIP/702-00000312	Local/701@from-internal-xfer-00000014;1	Dial	DAHDI/G0/903326173424,300,Tb(func-apply-sipheaders^s^1)	11	11	ANSWERED	3		1665996239.1490
2022-10-17 13:43:59	"" <702>	702	03326173424	from-internal	PJSIP/702-00000312	DAHDI/i1/903326173424-273	Dial	DAHDI/G0/903326173424,300,Tb(func-apply-sipheaders^s^1)	16	6	ANSWERED	3		1665996239.1490
2022-10-17 13:43:56	"" <710>	710	03034472342	from-internal	PJSIP/710-00000311	DAHDI/i1/903034472342-272	Dial	DAHDI/G0/903034472342,300,Tb(func-apply-sipheaders^s^1)	35	19	ANSWERED	3		1665996236.1488
2022-10-17 13:43:54	"" <705>	705	426	from-internal	PJSIP/705-00000310	DAHDI/i1/426-271	Dial	DAHDI/G0/426,300,Tb(func-apply-sipheaders^s^1)	26	22	ANSWERED	3		1665996234.1486
2022-10-17 13:43:53	"Dr. Shafique Uqaili" <701>	701	702	ext-local	PJSIP/701-0000030e	PJSIP/702-0000030f	Dial	PJSIP/702/sip:702@10.17.0.219:5060;user=phone,,HhTtrIb(func-apply-sipheaders^s^	0	0	BUSY	3		1665996233.1484
2022-10-17 13:43:23	"" <710>	710	546	from-internal	PJSIP/710-0000030d	DAHDI/i1/546-270	Dial	DAHDI/G0/546,300,Tb(func-apply-sipheaders^s^1)	26	16	ANSWERED	3		1665996203.1482
2022-10-17 13:43:06	"" <710>	710	549	from-internal	PJSIP/710-0000030c	DAHDI/i1/549-26f	Dial	DAHDI/G0/549,300,Tb(func-apply-sipheaders^s^1)	12	0	NO ANSWER	3		1665996186.1480
2022-10-17 13:43:03	"Madiha Hamid (FMS)" <732>	732	702	ext-local	PJSIP/732-00000309	PJSIP/702-0000030b	Dial	PJSIP/702/sip:702@10.17.0.219:5060;user=phone,,HhTtrIb(func-apply-sipheaders^s^	22	14	ANSWERED	3		1665996183.1477
2022-10-17 13:43:03	"Dr. Abdul Waheed" <714>	714	762	followme-check	PJSIP/714-00000308	PJSIP/762-0000030a	Dial	PJSIP/762/sip:762@10.17.0.162:5060;user=phone,27,HhTtrIM(auto-blkvm)b(func-appl	13	10	ANSWERED	3		1665996183.1476
2022-10-17 13:42:40	"" <710>	710	414	from-internal	PJSIP/710-00000305	DAHDI/i1/414-26e	Dial	DAHDI/G0/414,300,Tb(func-apply-sipheaders^s^1)	20	0	NO ANSWER	3		1665996160.1472
2022-10-17 13:42:40	"UGP Office, FOMS" <762>	762	714	ext-local	PJSIP/762-00000306	PJSIP/714-00000307	Dial	PJSIP/714/sip:714@10.17.0.17:5060;user=phone,,HhTtrIb(func-apply-sipheaders^s^1	19	15	ANSWERED	3		1665996160.1474
2022-10-17 13:41:59	"" <710>	710	549	from-internal	PJSIP/710-00000304	DAHDI/i1/549-26d	Dial	DAHDI/G0/549,300,Tb(func-apply-sipheaders^s^1)	36	0	NO ANSWER	3		1665996119.1470
2022-10-17 13:41:58	"" <702>	702	03326173424	from-internal	PJSIP/702-00000300	DAHDI/i1/903326173424-26b	Dial	DAHDI/G0/903326173424,300,Tb(func-apply-sipheaders^s^1)	13	13	ANSWERED	3		1665996079.1462
2022-10-17 13:41:43	"" <702>	702	03326173424	from-internal	PJSIP/702-00000300	Local/701@from-internal-xfer-00000013;1	Dial	DAHDI/G0/903326173424,300,Tb(func-apply-sipheaders^s^1)	15	15	ANSWERED	3		1665996079.1462
2022-10-17 13:41:43	"PA to Dean FMS" <702>	702	701	ext-local	Local/701@from-internal-xfer-00000013;2	PJSIP/701-00000302	Dial	PJSIP/701/sip:701@10.10.18.20:5060;user=phone,,HhTtrIb(func-apply-sipheaders^s^	15	0	NO ANSWER	3		1665996103.1467
2022-10-17 13:41:41	"" <710>	710	549	from-internal	PJSIP/710-00000301	DAHDI/i1/549-26c	Dial	DAHDI/G0/549,300,Tb(func-apply-sipheaders^s^1)	3	1	ANSWERED	3		1665996101.1464
2022-10-17 13:41:19	"" <702>	702	03326173424	from-internal	PJSIP/702-00000300	DAHDI/i1/903326173424-26b	Dial	DAHDI/G0/903326173424,300,Tb(func-apply-sipheaders^s^1)	24	8	ANSWERED	3		1665996079.1462
2022-10-17 13:40:58	"" <705>	705	426	from-internal	PJSIP/705-000002ff	DAHDI/i1/426-26a	Dial	DAHDI/G0/426,300,Tb(func-apply-sipheaders^s^1)	24	13	ANSWERED	3		1665996058.1460
2022-10-17 13:40:57	"" <710>	710	549	from-internal	PJSIP/710-000002fe	DAHDI/i1/549-269	Dial	DAHDI/G0/549,300,Tb(func-apply-sipheaders^s^1)	38	0	BUSY	3		1665996057.1458
2022-10-17 13:40:13	"" <710>	710	549	from-internal	PJSIP/710-000002fc	DAHDI/i1/549-268	Dial	DAHDI/G0/549,300,Tb(func-apply-sipheaders^s^1)	0	0	BUSY	3		1665996013.1455
2022-10-17 13:40:12	"PA to Dean FMS" <702>	702	724	followme-check	PJSIP/702-000002fa	PJSIP/724-000002fb	Dial	PJSIP/724/sip:724@10.17.0.234:5060;user=phone,27,HhTtrIM(auto-blkvm)b(func-appl	27	0	NO ANSWER	3		1665996012.1453
2022-10-17 13:40:01	"" <710>	710	549	from-internal	PJSIP/710-000002f9	DAHDI/i1/549-267	Dial	DAHDI/G0/549,300,Tb(func-apply-sipheaders^s^1)	0	0	BUSY	3		1665996001.1451
2022-10-17 13:39:59	"Dr. Shafique Uqaili" <701>	701		from-internal	PJSIP/701-000002f8	PJSIP/782-000002f7	Return		193	193	ANSWERED	3		1665995991.1450
2022-10-17 13:39:59	"Dr. Shafique Uqaili" <701>	701	701	from-internal-xfer	Local/701@from-internal-xfer-00000012;1	PJSIP/782-000002f7			0	0	ANSWERED	3		1665995991.1448
2022-10-17 13:39:51	"Dr. Rubeena Tashfeen (FMS)" <782>	782	701	ext-local	Local/701@from-internal-xfer-00000012;2	PJSIP/701-000002f8	Dial	PJSIP/701/sip:701@10.10.18.20:5060;user=phone,,HhTtrIb(func-apply-sipheaders^s^	8	5	ANSWERED	3		1665995991.1449
2022-10-17 13:39:51	"PA to Dean FMS" <702>	702	782	ext-local	PJSIP/702-000002f6	Local/701@from-internal-xfer-00000012;1	Dial	PJSIP/782/sip:782@10.17.0.82:5060;user=phone,15,HhTtrIb(func-apply-sipheaders^s	8	8	ANSWERED	3		1665995975.1446
2022-10-17 13:39:35	"PA to Dean FMS" <702>	702	782	ext-local	PJSIP/702-000002f6	PJSIP/782-000002f7	Dial	PJSIP/782/sip:782@10.17.0.82:5060;user=phone,15,HhTtrIb(func-apply-sipheaders^s	15	8	ANSWERED	3		1665995975.1446
2022-10-17 13:39:32	"PA to Dean FMS" <702>	702	724	followme-check	PJSIP/702-000002f4	PJSIP/724-000002f5	Dial	PJSIP/724/sip:724@10.17.0.234:5060;user=phone,27,HhTtrIM(auto-blkvm)b(func-appl	0	0	BUSY	3		1665995972.1444
2022-10-17 13:39:27	"PA to Dean FMS" <702>	702	724	followme-check	PJSIP/702-000002f2	PJSIP/724-000002f3	Dial	PJSIP/724/sip:724@10.17.0.234:5060;user=phone,27,HhTtrIM(auto-blkvm)b(func-appl	0	0	BUSY	3		1665995967.1442
2022-10-17 13:39:23	"" <724>	724	216	from-internal	PJSIP/724-000002f1	DAHDI/i1/216-266	Dial	DAHDI/G0/216,300,Tb(func-apply-sipheaders^s^1)	119	110	ANSWERED	3		1665995963.1440
2022-10-17 13:39:20	"" <724>	724	2204	from-internal	PJSIP/724-000002f0	DAHDI/i1/2204-265	Dial	DAHDI/G0/2204,300,Tb(func-apply-sipheaders^s^1)	0	0	NO ANSWER	3		1665995960.1438
2022-10-17 13:39:14	"PA to Dean FMS" <702>	702	701	ext-local	PJSIP/702-000002ee	PJSIP/701-000002ef	Dial	PJSIP/701/sip:701@10.10.18.20:5060;user=phone,,HhTtrIb(func-apply-sipheaders^s^	11	8	ANSWERED	3		1665995954.1436
2022-10-17 13:38:50	"" <1025019>	1025019	555	from-internal	PJSIP/751-000002ed	DAHDI/i1/555-264	Dial	DAHDI/G0/555,300,Tb(func-apply-sipheaders^s^1)	19	6	ANSWERED	3		1665995930.1434
2022-10-17 13:38:27	"" <1025019>	1025019	501	from-internal	PJSIP/751-000002ec	DAHDI/i1/501-263	Dial	DAHDI/G0/501,300,Tb(func-apply-sipheaders^s^1)	19	10	ANSWERED	3		1665995907.1432
2022-10-17 13:37:57	"Dr. Abdul Waheed" <714>	714	762	followme-check	PJSIP/714-000002ea	PJSIP/762-000002eb	Dial	PJSIP/762/sip:762@10.17.0.162:5060;user=phone,27,HhTtrIM(auto-blkvm)b(func-appl	27	0	NO ANSWER	3		1665995877.1430
2022-10-17 13:37:09	"" <7004>	7004	03004396886	from-internal	PJSIP/7004-000002e9	DAHDI/i1/903004396886-262	Dial	DAHDI/G0/903004396886,300,Tb(func-apply-sipheaders^s^1)	40	0	BUSY	3		1665995829.1428
2022-10-17 13:37:03	"Front Desk (C-Block)" <705>	705	710	followme-check	PJSIP/705-000002e7	PJSIP/710-000002e8	Dial	PJSIP/710/sip:710@10.10.6.20:5060;user=phone,27,HhTtrIM(auto-blkvm)b(func-apply	21	0	NO ANSWER	3		1665995823.1426
2022-10-17 13:36:45	"" <780>	780	314	from-internal	PJSIP/780-000002e6	DAHDI/i1/314-261	Dial	DAHDI/G0/314,300,Tb(func-apply-sipheaders^s^1)	41	36	ANSWERED	3		1665995805.1424
2022-10-17 13:35:48	"" <310>	310	710	followme-check	DAHDI/i1/310-260	PJSIP/710-000002e5	Dial	PJSIP/710/sip:710@10.10.6.20:5060;user=phone,27,HhTtrIM(auto-blkvm)b(func-apply	90	80	ANSWERED	3		1665995748.1422
2022-10-17 13:35:31	"Conference Room-ELC" <780>	780	772	ext-local	PJSIP/780-000002e3	PJSIP/772-000002e4	Dial	PJSIP/772/sip:772@10.17.0.210:5060;user=phone,,HhTtrIb(func-apply-sipheaders^s^	10	5	ANSWERED	3		1665995731.1420
2022-10-17 13:35:06	"Dr. Shafique Uqaili" <701>	701		from-internal	PJSIP/701-000002e2	DAHDI/i1/903004135407-25e	Return		75	75	ANSWERED	3		1665995698.1419
2022-10-17 13:35:05	"Dr. Shafique Uqaili" <701>	701	701	from-internal-xfer	Local/701@from-internal-xfer-00000011;1	DAHDI/i1/903004135407-25e			0	0	ANSWERED	3		1665995698.1417
2022-10-17 13:34:58	"CID:702" <03004135407>	03004135407	701	ext-local	Local/701@from-internal-xfer-00000011;2	PJSIP/701-000002e2	Dial	PJSIP/701/sip:701@10.10.18.20:5060;user=phone,,HhTtrIb(func-apply-sipheaders^s^	8	5	ANSWERED	3		1665995698.1418
2022-10-17 13:34:58	"" <702>	702	03004135407	from-internal	PJSIP/702-000002e0	Local/701@from-internal-xfer-00000011;1	Dial	DAHDI/G0/903004135407,300,Tb(func-apply-sipheaders^s^1)	7	7	ANSWERED	3		1665995680.1413
2022-10-17 13:34:50	"" <414>	414	710	followme-check	DAHDI/i1/414-25f	PJSIP/710-000002e1	Dial	PJSIP/710/sip:710@10.10.6.20:5060;user=phone,27,HhTtrIM(auto-blkvm)b(func-apply	64	51	ANSWERED	3		1665995690.1415
2022-10-17 13:34:40	"" <702>	702	03004135407	from-internal	PJSIP/702-000002e0	DAHDI/i1/903004135407-25e	Dial	DAHDI/G0/903004135407,300,Tb(func-apply-sipheaders^s^1)	17	8	ANSWERED	3		1665995680.1413
2022-10-17 13:34:27	"" <308>	308	780	ext-local	DAHDI/i1/308-25d	PJSIP/780-000002df	Dial	PJSIP/780/sip:780@10.17.0.180:5060;user=phone,15,HhTtrb(func-apply-sipheaders^s	56	53	ANSWERED	3		1665995667.1411
2022-10-17 13:34:14	"" <780>	780	308	from-internal	PJSIP/780-000002de	DAHDI/i1/308-25c	Dial	DAHDI/G0/308,300,Tb(func-apply-sipheaders^s^1)	0	0	BUSY	3		1665995654.1409
2022-10-17 13:33:57	"" <7004>	7004	03004396886	from-internal	PJSIP/7004-000002dd	DAHDI/i1/903004396886-25b	Dial	DAHDI/G0/903004396886,300,Tb(func-apply-sipheaders^s^1)	37	0	NO ANSWER	3		1665995637.1407
2022-10-17 13:33:55	"" <710>	710	03034472342	from-internal	PJSIP/710-000002dc	DAHDI/i1/903034472342-25a	Dial	DAHDI/G0/903034472342,300,Tb(func-apply-sipheaders^s^1)	33	0	NO ANSWER	3		1665995635.1405
2022-10-17 13:33:51	"308" <308>	308	tdial	ext-trunk	DAHDI/i1/308-24b	DAHDI/i1/780780-24c	Dial	DAHDI/G0/780780,300,T	1	0	FAILED	3		1665995631.1390
2022-10-17 13:33:51	"308" <308>	308	tdial	ext-trunk	DAHDI/i1/308-24d	DAHDI/i1/780780-24e	Dial	DAHDI/G0/780780,300,T	1	0	FAILED	3		1665995631.1392
2022-10-17 13:33:51	"308" <308>	308	tdial	ext-trunk	DAHDI/i1/308-24f	DAHDI/i1/780780-250	Dial	DAHDI/G0/780780,300,T	1	0	FAILED	3		1665995631.1394
2022-10-17 13:33:51	"308" <308>	308	tdial	ext-trunk	DAHDI/i1/308-251	DAHDI/i1/780780-252	Dial	DAHDI/G0/780780,300,T	0	0	FAILED	3		1665995631.1396
2022-10-17 13:33:51	"308" <308>	308	tdial	ext-trunk	DAHDI/i1/308-253	DAHDI/i1/780780-254	Dial	DAHDI/G0/780780,300,T	0	0	FAILED	3		1665995631.1398
2022-10-17 13:33:51	"308" <308>	308	tdial	ext-trunk	DAHDI/i1/308-255	DAHDI/i1/780780-256	Dial	DAHDI/G0/780780,300,T	0	0	FAILED	3		1665995631.1400
2022-10-17 13:33:51	"308" <308>	308	tdial	ext-trunk	DAHDI/i1/308-257	DAHDI/i1/780780-258	Dial	DAHDI/G0/780780,300,T	0	0	FAILED	3		1665995631.1402
2022-10-17 13:33:50	"308" <308>	308	tdial	ext-trunk	DAHDI/i1/308-249	DAHDI/i1/780780-24a	Dial	DAHDI/G0/780780,300,T	1	0	FAILED	3		1665995630.1388
2022-10-17 13:33:31	"PA to Dean FMS" <702>	702	701	ext-local	PJSIP/702-000002da	PJSIP/701-000002db	Dial	PJSIP/701/sip:701@10.10.18.20:5060;user=phone,,HhTtrIb(func-apply-sipheaders^s^	7	4	ANSWERED	3		1665995611.1386
2022-10-17 13:33:15	"" <705>	705	413	from-internal	PJSIP/705-000002d9	DAHDI/i1/413-248	Dial	DAHDI/G0/413,300,Tb(func-apply-sipheaders^s^1)	12	7	ANSWERED	3		1665995595.1384
2022-10-17 13:32:51	"" <710>	710	549	from-internal	PJSIP/710-000002d8	DAHDI/i1/549-247	Dial	DAHDI/G0/549,300,Tb(func-apply-sipheaders^s^1)	40	31	ANSWERED	3		1665995571.1382
2022-10-17 13:32:31	"" <709>	709	8012	from-internal	PJSIP/709-000002d7	DAHDI/i1/8012-246	Dial	DAHDI/G0/8012,300,Tb(func-apply-sipheaders^s^1)	13	0	NO ANSWER	3		1665995551.1380
2022-10-17 13:31:20	"" <710>	710	310	from-internal	PJSIP/710-000002d6	DAHDI/i1/310-245	Dial	DAHDI/G0/310,300,Tb(func-apply-sipheaders^s^1)	80	72	ANSWERED	3		1665995480.1378
2022-10-17 13:31:11	"Conference Room-ELC" <780>	780	772	ext-local	PJSIP/780-000002d4	PJSIP/772-000002d5	Dial	PJSIP/772/sip:772@10.17.0.210:5060;user=phone,,HhTtrIb(func-apply-sipheaders^s^	47	41	ANSWERED	3		1665995471.1376
2022-10-17 13:30:06	"" <705>	705	549	from-internal	PJSIP/705-000002d3	DAHDI/i1/549-244	Dial	DAHDI/G0/549,300,Tb(func-apply-sipheaders^s^1)	0	0	BUSY	3		1665995406.1374
2022-10-17 13:29:38	"" <798>	798	485	from-internal	PJSIP/798-000002d2	DAHDI/i1/485-243	Dial	DAHDI/G0/485,300,Tb(func-apply-sipheaders^s^1)	0	0	BUSY	3		1665995378.1372
2022-10-17 13:29:37	"" <705>	705	549	from-internal	PJSIP/705-000002d1	DAHDI/i1/549-242	Dial	DAHDI/G0/549,300,Tb(func-apply-sipheaders^s^1)	0	0	BUSY	3		1665995377.1370
2022-10-17 13:29:23	"PA to Dean FMS" <702>	702	760	followme-check	PJSIP/702-000002cf	PJSIP/760-000002d0	Dial	PJSIP/760/sip:760@10.17.0.160:5160;user=phone,27,HhTtrIM(auto-blkvm)b(func-appl	9	4	ANSWERED	3		1665995363.1368
2022-10-17 13:28:39	"" <580>	580		from-digital	DAHDI/i1/580-240	PJSIP/701-000002cc	Return		37	37	ANSWERED	3		1665995284.1360
2022-10-17 13:28:39	"Dr. Shafique Uqaili" <701>	701	701	from-internal-xfer	Local/701@from-internal-xfer-00000010;1	DAHDI/i1/580-240			0	0	ANSWERED	3		1665995310.1363
2022-10-17 13:28:35	"Agha Mahmood Ali Khan (FMS)" <760>	760	702	ext-local	PJSIP/760-000002cd	PJSIP/702-000002ce	Dial	PJSIP/702/sip:702@10.17.0.219:5060;user=phone,,HhTtrIb(func-apply-sipheaders^s^	34	24	ANSWERED	3		1665995315.1366
2022-10-17 13:28:30	"" <580>	580	701	ext-local	Local/701@from-internal-xfer-00000010;2	PJSIP/701-000002cc	Dial	PJSIP/701/sip:701@10.10.18.20:5060;user=phone,,HhTtrIb(func-apply-sipheaders^s^	8	4	ANSWERED	3		1665995310.1364
2022-10-17 13:28:30	"" <702>	702	580	from-internal	PJSIP/702-000002ca	Local/701@from-internal-xfer-00000010;1	Dial	DAHDI/G0/580,300,Tb(func-apply-sipheaders^s^1)	8	8	ANSWERED	3		1665995284.1359
2022-10-17 13:28:20	"" <762>	762	03154113823	from-internal	PJSIP/762-000002cb	DAHDI/i1/903154113823-241	Dial	DAHDI/G0/903154113823,300,Tb(func-apply-sipheaders^s^1)	122	116	ANSWERED	3		1665995300.1361
2022-10-17 13:28:04	"" <702>	702	580	from-internal	PJSIP/702-000002ca	DAHDI/i1/580-240	Dial	DAHDI/G0/580,300,Tb(func-apply-sipheaders^s^1)	26	15	ANSWERED	3		1665995284.1359
2022-10-17 13:27:49	"Agha Mahmood Ali Khan (FMS)" <760>	760	702	ext-local	PJSIP/760-000002c8	PJSIP/702-000002c9	Dial	PJSIP/702/sip:702@10.17.0.219:5060;user=phone,,HhTtrIb(func-apply-sipheaders^s^	0	0	BUSY	3		1665995269.1357
2022-10-17 13:27:42	"" <798>	798	485	from-internal	PJSIP/798-000002c7	DAHDI/i1/485-23f	Dial	DAHDI/G0/485,300,Tb(func-apply-sipheaders^s^1)	0	0	BUSY	3		1665995262.1355
2022-10-17 13:27:42	"Agha Mahmood Ali Khan (FMS)" <760>	760	702	ext-local	PJSIP/760-000002c5	PJSIP/702-000002c6	Dial	PJSIP/702/sip:702@10.17.0.219:5060;user=phone,,HhTtrIb(func-apply-sipheaders^s^	0	0	BUSY	3		1665995262.1353
2022-10-17 13:27:35	"" <798>	798	485	from-internal	PJSIP/798-000002c4	DAHDI/i1/485-23e	Dial	DAHDI/G0/485,300,Tb(func-apply-sipheaders^s^1)	0	0	BUSY	3		1665995255.1351
2022-10-17 13:27:29	"" <702>	702	000	from-internal	PJSIP/702-000002c2	DAHDI/i1/000-23c	Dial	DAHDI/G0/000,300,Tb(func-apply-sipheaders^s^1)	33	8	ANSWERED	3		1665995249.1347
2022-10-17 13:27:29	"" <798>	798	485	from-internal	PJSIP/798-000002c3	DAHDI/i1/485-23d	Dial	DAHDI/G0/485,300,Tb(func-apply-sipheaders^s^1)	0	0	BUSY	3		1665995249.1349
2022-10-17 13:26:30	"Dr. Shafique Uqaili" <701>	701	702	ext-local	PJSIP/701-000002c0	PJSIP/702-000002c1	Dial	PJSIP/702/sip:702@10.17.0.219:5060;user=phone,,HhTtrIb(func-apply-sipheaders^s^	27	19	ANSWERED	3		1665995190.1345
2022-10-17 13:25:30	"" <430>	430	708	followme-check	DAHDI/i1/430-23b	SIP/708-00000025	Dial	SIP/708,27,HhTtrIM(auto-blkvm)b(func-apply-sipheaders^s^1),	27	0	NO ANSWER	3		1665995130.1343
2022-10-17 13:25:18	"" <705>	705	549	from-internal	PJSIP/705-000002bf	DAHDI/i1/549-23a	Dial	DAHDI/G0/549,300,Tb(func-apply-sipheaders^s^1)	36	21	ANSWERED	3		1665995118.1341
2022-10-17 13:24:53	"" <003324113378>	003324113378	742	followme-check	DAHDI/i1/003324113378-239	PJSIP/742-000002be	Dial	PJSIP/742/sip:742@10.17.0.225:5060;user=phone,27,HhTtrIM(auto-blkvm)b(func-appl	26	0	NO ANSWER	3		1665995093.1339
2022-10-17 13:24:39	"" <798>	798	485	from-internal	PJSIP/798-000002bd	DAHDI/i1/485-238	Dial	DAHDI/G0/485,300,Tb(func-apply-sipheaders^s^1)	64	45	ANSWERED	3		1665995079.1337
2022-10-17 13:23:53	"" <003324113378>	003324113378	742	followme-check	DAHDI/i1/003324113378-237	PJSIP/742-000002bc	Dial	PJSIP/742/sip:742@10.17.0.225:5060;user=phone,27,HhTtrIM(auto-blkvm)b(func-appl	27	0	NO ANSWER	3		1665995033.1335
2022-10-17 13:22:11	"" <710>	710	549	from-internal	PJSIP/710-000002bb	DAHDI/i1/549-236	Dial	DAHDI/G0/549,300,Tb(func-apply-sipheaders^s^1)	25	13	ANSWERED	3		1665994931.1333
2022-10-17 13:21:36	"" <310>	310	710	followme-check	DAHDI/i1/310-235	PJSIP/710-000002ba	Dial	PJSIP/710/sip:710@10.10.6.20:5060;user=phone,27,HhTtrIM(auto-blkvm)b(func-apply	27	17	ANSWERED	3		1665994896.1331
2022-10-17 13:21:25	"" <739>	739	03064441792	from-internal	PJSIP/739-000002b9	DAHDI/i1/903064441792-234	Dial	DAHDI/G0/903064441792,300,Tb(func-apply-sipheaders^s^1)	43	29	ANSWERED	3		1665994885.1329
2022-10-17 13:20:04	"" <530>	530	751	followme-check	DAHDI/i1/530-233	PJSIP/751-000002b8	Dial	PJSIP/751/sip:751@10.10.6.19:5160;user=phone,27,HhTtrIM(auto-blkvm)b(func-apply	20	17	ANSWERED	3		1665994804.1327
2022-10-17 13:19:44	"" <203>	203	702	ext-local	DAHDI/i1/203-232	PJSIP/702-000002b7	Dial	PJSIP/702/sip:702@10.17.0.219:5060;user=phone,,HhTtrb(func-apply-sipheaders^s^1	26	0	NO ANSWER	3		1665994784.1325
2022-10-17 13:19:07	"Front Desk (C-Block)" <705>	705	710	followme-check	PJSIP/705-000002b5	PJSIP/710-000002b6	Dial	PJSIP/710/sip:710@10.10.6.20:5060;user=phone,27,HhTtrIM(auto-blkvm)b(func-apply	38	26	ANSWERED	3		1665994747.1323
2022-10-17 13:18:46	"" <708>	708	430	from-internal	SIP/708-00000024	DAHDI/i1/430-231	Dial	DAHDI/G0/430,300,Tb(func-apply-sipheaders^s^1)	74	65	ANSWERED	3		1665994726.1321
2022-10-17 13:18:20	"" <771>	771	444	from-internal	PJSIP/771-000002b4	DAHDI/i1/444-230	Dial	DAHDI/G0/444,300,Tb(func-apply-sipheaders^s^1)	56	44	ANSWERED	3		1665994700.1319
2022-10-17 13:17:09	"" <762>	762	411	from-internal	PJSIP/762-000002b3	DAHDI/i1/411-22f	Dial	DAHDI/G0/411,300,Tb(func-apply-sipheaders^s^1)	40	32	ANSWERED	3		1665994629.1317
2022-10-17 13:15:56	"" <705>	705	549	from-internal	PJSIP/705-000002b2	DAHDI/i1/549-22e	Dial	DAHDI/G0/549,300,Tb(func-apply-sipheaders^s^1)	13	13	ANSWERED	3		1665994556.1315
2022-10-17 13:15:36	"" <705>	705	549	from-internal	PJSIP/705-000002b1	DAHDI/i1/549-22d	Dial	DAHDI/G0/549,300,Tb(func-apply-sipheaders^s^1)	0	0	BUSY	3		1665994536.1313
2022-10-17 13:15:21	"" <705>	705	549	from-internal	PJSIP/705-000002b0	DAHDI/i1/549-22c	Dial	DAHDI/G0/549,300,Tb(func-apply-sipheaders^s^1)	0	0	BUSY	3		1665994521.1311
2022-10-17 13:15:02	"" <705>	705	549	from-internal	PJSIP/705-000002af	DAHDI/i1/549-22b	Dial	DAHDI/G0/549,300,Tb(func-apply-sipheaders^s^1)	0	0	BUSY	3		1665994502.1309
2022-10-17 13:14:57	"" <788>	788	03314102789	from-internal	PJSIP/788-000002ae	DAHDI/i1/903314102789-22a	Dial	DAHDI/G0/903314102789,300,Tb(func-apply-sipheaders^s^1)	165	158	ANSWERED	3		1665994497.1307
2022-10-17 13:14:49	"" <762>	762	444	from-internal	PJSIP/762-000002ad	DAHDI/i1/444-229	Dial	DAHDI/G0/444,300,Tb(func-apply-sipheaders^s^1)	80	75	ANSWERED	3		1665994489.1305
2022-10-17 13:14:30	"" <708>	708	411	from-internal	SIP/708-00000023	DAHDI/i1/411-228	Dial	DAHDI/G0/411,300,Tb(func-apply-sipheaders^s^1)	23	14	ANSWERED	3		1665994470.1303
2022-10-17 13:14:17	"" <788>	788	353	from-internal	PJSIP/788-000002ac	DAHDI/i1/353-227	Dial	DAHDI/G0/353,300,Tb(func-apply-sipheaders^s^1)	24	0	NO ANSWER	3		1665994457.1301
2022-10-17 13:13:49	"" <426>	426	705	ext-local	DAHDI/i1/426-226	PJSIP/705-000002ab	Dial	PJSIP/705/sip:705@10.17.0.96:5060;user=phone,,HhTtrb(func-apply-sipheaders^s^1)	55	48	ANSWERED	3		1665994429.1299
2022-10-17 13:13:11	"" <708>	708	411	from-internal	SIP/708-00000022	DAHDI/i1/411-225	Dial	DAHDI/G0/411,300,Tb(func-apply-sipheaders^s^1)	2	0	NO ANSWER	3		1665994391.1297
2022-10-17 13:12:23	"" <780>	780	314	from-internal	PJSIP/780-000002aa	DAHDI/i1/314-224	Dial	DAHDI/G0/314,300,Tb(func-apply-sipheaders^s^1)	24	0	NO ANSWER	3		1665994343.1295
2022-10-17 13:12:22	"" <592>	592	752	followme-check	DAHDI/i1/592-223	PJSIP/752-000002a9	Dial	PJSIP/752/sip:752@10.17.0.152:5060;user=phone,27,HhTtrIM(auto-blkvm)b(func-appl	28	24	ANSWERED	3		1665994342.1293
2022-10-17 13:11:39	"" <361>	361	710	followme-check	DAHDI/i1/361-222	PJSIP/710-000002a8	Dial	PJSIP/710/sip:710@10.10.6.20:5060;user=phone,27,HhTtrIM(auto-blkvm)b(func-apply	48	34	ANSWERED	3		1665994299.1291
2022-10-17 13:10:52	"" <705>	705	549	from-internal	PJSIP/705-000002a7	DAHDI/i1/549-221	Dial	DAHDI/G0/549,300,Tb(func-apply-sipheaders^s^1)	31	24	ANSWERED	3		1665994252.1289
2022-10-17 13:10:47	"" <709>	709	8012	from-internal	PJSIP/709-000002a6	DAHDI/i1/8012-220	Dial	DAHDI/G0/8012,300,Tb(func-apply-sipheaders^s^1)	0	0	BUSY	3		1665994247.1287
2022-10-17 13:10:36	"" <709>	709	8012	from-internal	PJSIP/709-000002a5	DAHDI/i1/8012-21f	Dial	DAHDI/G0/8012,300,Tb(func-apply-sipheaders^s^1)	0	0	BUSY	3		1665994236.1285
2022-10-17 13:10:20	"" <709>	709	04235110333	from-internal	PJSIP/709-000002a4	DAHDI/i1/904235110333-21e	Dial	DAHDI/G0/904235110333,300,Tb(func-apply-sipheaders^s^1)	1	0	NO ANSWER	3		1665994220.1283
2022-10-17 13:10:17	"Ms. Freeha Khalid (FOL)" <740>	740	767	followme-check	PJSIP/740-000002a2	PJSIP/767-000002a3	Dial	PJSIP/767/sip:767@10.17.0.204:5060;user=phone,27,HhTtrIM(auto-blkvm)b(func-appl	12	0	NO ANSWER	3		1665994217.1281
2022-10-17 13:10:12	"" <003324113378>	003324113378	742	followme-check	DAHDI/i1/003324113378-21d	PJSIP/742-000002a1	Dial	PJSIP/742/sip:742@10.17.0.225:5060;user=phone,27,HhTtrIM(auto-blkvm)b(func-appl	27	0	NO ANSWER	3		1665994212.1279
2022-10-17 13:10:08	"" <709>	709	04235110333	from-internal	PJSIP/709-000002a0	DAHDI/i1/904235110333-21c	Dial	DAHDI/G0/904235110333,300,Tb(func-apply-sipheaders^s^1)	1	0	NO ANSWER	3		1665994208.1277
2022-10-17 13:09:44	"" <222>	222	780	ext-local	DAHDI/i1/222-21b	PJSIP/780-0000029f	Dial	PJSIP/780/sip:780@10.17.0.180:5060;user=phone,15,HhTtrb(func-apply-sipheaders^s	149	145	ANSWERED	3		1665994184.1275
2022-10-17 13:09:10	"" <003324113378>	003324113378	742	followme-check	DAHDI/i1/003324113378-21a	PJSIP/742-0000029e	Dial	PJSIP/742/sip:742@10.17.0.225:5060;user=phone,27,HhTtrIM(auto-blkvm)b(func-appl	27	0	NO ANSWER	3		1665994150.1273
2022-10-17 13:08:44	"" <705>	705	549	from-internal	PJSIP/705-0000029d	DAHDI/i1/549-219	Dial	DAHDI/G0/549,300,Tb(func-apply-sipheaders^s^1)	54	46	ANSWERED	3		1665994124.1271
2022-10-17 13:07:58	"" <799>	799	444	from-internal	PJSIP/799-0000029c	DAHDI/i1/444-218	Dial	DAHDI/G0/444,300,Tb(func-apply-sipheaders^s^1)	36	27	ANSWERED	3		1665994078.1269
2022-10-17 13:07:55	"" <003324113378>	003324113378	742	followme-check	DAHDI/i1/003324113378-217	PJSIP/742-0000029b	Dial	PJSIP/742/sip:742@10.17.0.225:5060;user=phone,27,HhTtrIM(auto-blkvm)b(func-appl	27	0	NO ANSWER	3		1665994075.1267
2022-10-17 13:07:20	"" <799>	799	444	from-internal	PJSIP/799-0000029a	DAHDI/i1/444-216	Dial	DAHDI/G0/444,300,Tb(func-apply-sipheaders^s^1)	0	0	BUSY	3		1665994040.1265
2022-10-17 13:06:54	"" <799>	799	430	from-internal	PJSIP/799-00000299	DAHDI/i1/430-215	Dial	DAHDI/G0/430,300,Tb(func-apply-sipheaders^s^1)	20	0	NO ANSWER	3		1665994014.1263
2022-10-17 13:06:42	"" <003324113378>	003324113378	742	followme-check	DAHDI/i1/003324113378-214	PJSIP/742-00000298	Dial	PJSIP/742/sip:742@10.17.0.225:5060;user=phone,27,HhTtrIM(auto-blkvm)b(func-appl	26	0	NO ANSWER	3		1665994002.1261
2022-10-17 13:06:23	"" <413>	413	705	ext-local	DAHDI/i1/413-213	PJSIP/705-00000297	Dial	PJSIP/705/sip:705@10.17.0.96:5060;user=phone,,HhTtrb(func-apply-sipheaders^s^1)	18	16	ANSWERED	3		1665993983.1259
2022-10-17 13:06:06	"" <710>	710	310	from-internal	PJSIP/710-00000296	DAHDI/i1/310-212	Dial	DAHDI/G0/310,300,Tb(func-apply-sipheaders^s^1)	43	32	ANSWERED	3		1665993966.1257
2022-10-17 13:04:26	"" <705>	705	426	from-internal	PJSIP/705-00000295	DAHDI/i1/426-211	Dial	DAHDI/G0/426,300,Tb(func-apply-sipheaders^s^1)	33	25	ANSWERED	3		1665993866.1255
2022-10-17 13:04:13	"" <444>	444	03214050682	from-internal	DAHDI/i1/444-20e	DAHDI/i1/903214050682-210	Dial	DAHDI/G0/903214050682,300,Tb(func-apply-sipheaders^s^1)	3	0	NO ANSWER	3		1665993838.1250
2022-10-17 13:04:05	"" <1025019>	1025019	03086630906	from-internal	PJSIP/751-00000294	DAHDI/i1/903086630906-20f	Dial	DAHDI/G0/903086630906,300,Tb(func-apply-sipheaders^s^1)	90	78	ANSWERED	3		1665993845.1252
2022-10-17 13:03:58	"" <444>	444	717	ext-local	DAHDI/i1/444-20e	PJSIP/717-00000293	Dial	PJSIP/717/sip:717@10.10.13.11:5060;user=phone,15,HhTtrb(func-apply-sipheaders^s	15	0	NO ANSWER	3		1665993838.1250
2022-10-17 13:03:47	"" <799>	799	03214050682	from-internal	PJSIP/799-0000028d	DAHDI/i1/903214050682-20d	Dial	DAHDI/G0/903214050682,300,Tb(func-apply-sipheaders^s^1)	5	0	NO ANSWER	3		1665993812.1237
2022-10-17 13:03:46	"" <444>	444	717	ext-local	DAHDI/i1/444-20c	Local/719@from-internal-0000000f;1	Dial	Local/719@from-internal/n,15,HhTtr	0	0	FAILED	3		1665993826.1245
2022-10-17 13:03:46	"" <444>	444	717	ext-local	DAHDI/i1/444-20c	PJSIP/717-00000292	Dial	PJSIP/717/sip:717@10.10.13.11:5060;user=phone,15,HhTtrb(func-apply-sipheaders^s	0	0	BUSY	3		1665993826.1245
2022-10-17 13:03:43	"Front Desk (C-Block)" <705>	705	710	followme-check	PJSIP/705-00000290	PJSIP/710-00000291	Dial	PJSIP/710/sip:710@10.10.6.20:5060;user=phone,27,HhTtrIM(auto-blkvm)b(func-apply	20	12	ANSWERED	3		1665993823.1243
2022-10-17 13:03:39	"" <444>	444	717	ext-local	DAHDI/i1/444-20b	Local/719@from-internal-0000000e;1	Dial	Local/719@from-internal/n,15,HhTtr	0	0	FAILED	3		1665993819.1239
2022-10-17 13:03:39	"" <444>	444	717	ext-local	DAHDI/i1/444-20b	PJSIP/717-0000028f	Dial	PJSIP/717/sip:717@10.10.13.11:5060;user=phone,15,HhTtrb(func-apply-sipheaders^s	0	0	BUSY	3		1665993819.1239
2022-10-17 13:03:32	"CLB-201" <799>	799	717	ext-local	PJSIP/799-0000028d	PJSIP/717-0000028e	Dial	PJSIP/717/sip:717@10.10.13.11:5060;user=phone,15,HhTtrIb(func-apply-sipheaders^	15	0	NO ANSWER	3		1665993812.1237
2022-10-17 13:02:51	"" <715>	715	03371403050	from-internal	PJSIP/715-0000028c	DAHDI/i1/903371403050-20a	Dial	DAHDI/G0/903371403050,300,Tb(func-apply-sipheaders^s^1)	342	322	ANSWERED	3		1665993771.1235
2022-10-17 13:02:39	"" <709>	709	04235110333	from-internal	PJSIP/709-0000028b	DAHDI/i1/904235110333-209	Dial	DAHDI/G0/904235110333,300,Tb(func-apply-sipheaders^s^1)	2	0	NO ANSWER	3		1665993759.1233
2022-10-17 13:02:19	"" <712>	712	547	from-internal	PJSIP/712-0000028a	DAHDI/i1/547-208	Dial	DAHDI/G0/547,300,Tb(func-apply-sipheaders^s^1)	77	71	ANSWERED	3		1665993739.1231
2022-10-17 13:02:15	"" <695>	695	704	ext-local	DAHDI/i1/695-207		VoiceMail	704@default,u	3	3	ANSWERED	3		1665993719.1229
2022-10-17 13:01:59	"" <695>	695	704	ext-local	DAHDI/i1/695-207	PJSIP/704-00000289	Dial	PJSIP/704/sip:704@10.17.0.215:5060;user=phone,15,HhTtrb(func-apply-sipheaders^s	15	0	NO ANSWER	3		1665993719.1229
2022-10-17 13:01:36	"" <771>	771	444	from-internal	PJSIP/771-00000288	DAHDI/i1/444-206	Dial	DAHDI/G0/444,300,Tb(func-apply-sipheaders^s^1)	39	27	ANSWERED	3		1665993696.1227
2022-10-17 13:01:25	"" <724>	724	430	from-internal	PJSIP/724-00000287	DAHDI/i1/430-205	Dial	DAHDI/G0/430,300,Tb(func-apply-sipheaders^s^1)	38	0	BUSY	3		1665993685.1225
2022-10-17 13:01:01	"" <003134312255>	003134312255	702	ext-local	DAHDI/i1/003134312255-204	PJSIP/702-00000286	Dial	PJSIP/702/sip:702@10.17.0.219:5060;user=phone,,HhTtrb(func-apply-sipheaders^s^1	31	0	NO ANSWER	3		1665993661.1223
2022-10-17 13:00:08	"" <724>	724	444	from-internal	PJSIP/724-00000285	DAHDI/i1/444-203	Dial	DAHDI/G0/444,300,Tb(func-apply-sipheaders^s^1)	69	61	ANSWERED	3		1665993608.1221
2022-10-17 12:59:39	"" <789>	789	530	from-internal	PJSIP/789-00000284	DAHDI/i1/530-202	Dial	DAHDI/G0/530,300,Tb(func-apply-sipheaders^s^1)	41	33	ANSWERED	3		1665993579.1219
2022-10-17 12:59:36	"" <724>	724	411	from-internal	PJSIP/724-00000283	DAHDI/i1/411-201	Dial	DAHDI/G0/411,300,Tb(func-apply-sipheaders^s^1)	24	0	NO ANSWER	3		1665993576.1217
2022-10-17 12:59:18	"" <724>	724	444	from-internal	PJSIP/724-00000282	DAHDI/i1/444-200	Dial	DAHDI/G0/444,300,Tb(func-apply-sipheaders^s^1)	0	0	BUSY	3		1665993558.1215
2022-10-17 12:58:46	"" <724>	724	411	from-internal	PJSIP/724-00000281	DAHDI/i1/411-1ff	Dial	DAHDI/G0/411,300,Tb(func-apply-sipheaders^s^1)	23	0	NO ANSWER	3		1665993526.1213
2022-10-17 12:58:23	"" <724>	724	444	from-internal	PJSIP/724-00000280	DAHDI/i1/444-1fe	Dial	DAHDI/G0/444,300,Tb(func-apply-sipheaders^s^1)	15	0	NO ANSWER	3		1665993503.1211
2022-10-17 12:57:18	"" <444>	444	705	ext-local	DAHDI/i1/444-1fd	PJSIP/705-0000027f	Dial	PJSIP/705/sip:705@10.17.0.96:5060;user=phone,,HhTtrb(func-apply-sipheaders^s^1)	30	0	NO ANSWER	3		1665993438.1209
2022-10-17 12:57:07	"" <146>	146	780	ext-local	DAHDI/i1/146-1fc	PJSIP/780-0000027e	Dial	PJSIP/780/sip:780@10.17.0.180:5060;user=phone,15,HhTtrb(func-apply-sipheaders^s	71	67	ANSWERED	3		1665993427.1207
2022-10-17 12:56:37	"" <601>	601	760	followme-check	DAHDI/i1/601-1fb	PJSIP/760-0000027d	Dial	PJSIP/760/sip:760@10.17.0.160:5160;user=phone,27,HhTtrIM(auto-blkvm)b(func-appl	209	207	ANSWERED	3		1665993397.1205
2022-10-17 12:56:17	"" <714>	714	203	from-internal	PJSIP/714-0000027c	DAHDI/i1/203-1fa	Dial	DAHDI/G0/203,300,Tb(func-apply-sipheaders^s^1)	58	49	ANSWERED	3		1665993377.1203
2022-10-17 12:56:04	"" <760>	760	601	from-internal	PJSIP/760-0000027b	DAHDI/i1/601-1f9	Dial	DAHDI/G0/601,300,Tb(func-apply-sipheaders^s^1)	14	0	NO ANSWER	3		1665993364.1201
2022-10-17 12:55:54	"Dr. Abdul Waheed" <714>	714	762	followme-check	PJSIP/714-00000279	PJSIP/762-0000027a	Dial	PJSIP/762/sip:762@10.17.0.162:5060;user=phone,27,HhTtrIM(auto-blkvm)b(func-appl	20	13	ANSWERED	3		1665993354.1199
2022-10-17 12:55:26	"" <760>	760	601	from-internal	PJSIP/760-00000278	DAHDI/i1/601-1f8	Dial	DAHDI/G0/601,300,Tb(func-apply-sipheaders^s^1)	28	0	NO ANSWER	3		1665993326.1197
2022-10-17 12:54:38	"Dr. Shafique Uqaili" <701>	701	702	ext-local	PJSIP/701-00000276	PJSIP/702-00000277	Dial	PJSIP/702/sip:702@10.17.0.219:5060;user=phone,,HhTtrIb(func-apply-sipheaders^s^	0	0	BUSY	3		1665993278.1195
2022-10-17 12:54:34	"Ms. Maria Zaidi (FMS)" <724>	724	702	ext-local	PJSIP/724-00000274	PJSIP/702-00000275	Dial	PJSIP/702/sip:702@10.17.0.219:5060;user=phone,,HhTtrIb(func-apply-sipheaders^s^	27	22	ANSWERED	3		1665993274.1193
2022-10-17 12:54:10	"" <762>	762	141	from-internal	PJSIP/762-00000273	DAHDI/i1/141-1f7	Dial	DAHDI/G0/141,300,Tb(func-apply-sipheaders^s^1)	60	44	ANSWERED	3		1665993250.1191
2022-10-17 12:53:59	"" <7004>	7004	03004396886	from-internal	PJSIP/7004-00000272	DAHDI/i1/903004396886-1f6	Dial	DAHDI/G0/903004396886,300,Tb(func-apply-sipheaders^s^1)	65	59	ANSWERED	3		1665993239.1189
2022-10-17 12:53:53	"" <708>	708	430	from-internal	SIP/708-00000021	DAHDI/i1/430-1f5	Dial	DAHDI/G0/430,300,Tb(func-apply-sipheaders^s^1)	42	35	ANSWERED	3		1665993233.1187
2022-10-17 12:53:13	"Dr. Abdul Waheed" <714>	714	762	followme-check	PJSIP/714-00000270	PJSIP/762-00000271	Dial	PJSIP/762/sip:762@10.17.0.162:5060;user=phone,27,HhTtrIM(auto-blkvm)b(func-appl	30	21	ANSWERED	3		1665993193.1185
2022-10-17 12:52:05	"" <773>	773	544	from-internal	PJSIP/773-0000026f	DAHDI/i1/544-1f4	Dial	DAHDI/G0/544,300,Tb(func-apply-sipheaders^s^1)	103	82	ANSWERED	3		1665993125.1183
2022-10-17 12:51:52	"Agha Mahmood Ali Khan (FMS)" <760>	760	762	followme-check	PJSIP/760-0000026d	PJSIP/762-0000026e	Dial	PJSIP/762/sip:762@10.17.0.162:5060;user=phone,27,HhTtrIM(auto-blkvm)b(func-appl	26	16	ANSWERED	3		1665993112.1181
2022-10-17 12:51:38	"UGP Office, FOMS" <762>	762	714	ext-local	PJSIP/762-0000026b	PJSIP/714-0000026c	Dial	PJSIP/714/sip:714@10.17.0.17:5060;user=phone,,HhTtrIb(func-apply-sipheaders^s^1	21	17	ANSWERED	3		1665993098.1179
2022-10-17 12:51:30	"" <773>	773	544	from-internal	PJSIP/773-0000026a	DAHDI/i1/544-1f3	Dial	DAHDI/G0/544,300,Tb(func-apply-sipheaders^s^1)	28	0	NO ANSWER	3		1665993090.1177
2022-10-17 12:51:27	"" <762>	762	7114	from-internal	PJSIP/762-00000269	DAHDI/i1/7114-1dd	Dial	DAHDI/G0/7114,300,Tb(func-apply-sipheaders^s^1)	2	0	FAILED	3		1665993087.1154
2022-10-17 12:51:27	"762" <762>	762	tdial	ext-trunk	DAHDI/i1/762-1de	DAHDI/i1/7114-1df	Dial	DAHDI/G0/7114,300,T	2	0	FAILED	3		1665993087.1156
2022-10-17 12:51:27	"762" <762>	762	tdial	ext-trunk	DAHDI/i1/762-1e0	DAHDI/i1/7114-1e1	Dial	DAHDI/G0/7114,300,T	1	0	FAILED	3		1665993087.1158
2022-10-17 12:51:27	"762" <762>	762	tdial	ext-trunk	DAHDI/i1/762-1e2	DAHDI/i1/7114-1e3	Dial	DAHDI/G0/7114,300,T	1	0	FAILED	3		1665993087.1160
2022-10-17 12:51:27	"762" <762>	762	tdial	ext-trunk	DAHDI/i1/762-1e4	DAHDI/i1/7114-1e5	Dial	DAHDI/G0/7114,300,T	1	0	FAILED	3		1665993087.1162
2022-10-17 12:51:27	"762" <762>	762	tdial	ext-trunk	DAHDI/i1/762-1e6	DAHDI/i1/7114-1e7	Dial	DAHDI/G0/7114,300,T	1	0	FAILED	3		1665993087.1164
2022-10-17 12:51:27	"762" <762>	762	tdial	ext-trunk	DAHDI/i1/762-1e8	DAHDI/i1/7114-1e9	Dial	DAHDI/G0/7114,300,T	1	0	FAILED	3		1665993087.1166
2022-10-17 12:51:27	"762" <762>	762	tdial	ext-trunk	DAHDI/i1/762-1ea	DAHDI/i1/7114-1eb	Dial	DAHDI/G0/7114,300,T	0	0	FAILED	3		1665993087.1168
2022-10-17 12:51:27	"762" <762>	762	tdial	ext-trunk	DAHDI/i1/762-1ec	DAHDI/i1/7114-1ed	Dial	DAHDI/G0/7114,300,T	0	0	FAILED	3		1665993087.1170
2022-10-17 12:51:27	"762" <762>	762	tdial	ext-trunk	DAHDI/i1/762-1ee	DAHDI/i1/7114-1ef	Dial	DAHDI/G0/7114,300,T	0	0	FAILED	3		1665993087.1172
2022-10-17 12:51:27	"762" <762>	762	tdial	ext-trunk	DAHDI/i1/762-1f0	DAHDI/i1/7114-1f1	Dial	DAHDI/G0/7114,300,T	0	0	FAILED	3		1665993087.1174
2022-10-17 12:50:53	"" <7004>	7004	107	from-internal	PJSIP/7004-00000268	DAHDI/i1/107-1dc	Dial	DAHDI/G0/107,300,Tb(func-apply-sipheaders^s^1)	54	46	ANSWERED	3		1665993053.1152
2022-10-17 12:50:42	"" <773>	773	540	from-internal	PJSIP/773-00000267	DAHDI/i1/540-1db	Dial	DAHDI/G0/540,300,Tb(func-apply-sipheaders^s^1)	25	0	NO ANSWER	3		1665993042.1150
2022-10-17 12:50:36	"" <780>	780	314	from-internal	PJSIP/780-00000266	DAHDI/i1/314-1da	Dial	DAHDI/G0/314,300,Tb(func-apply-sipheaders^s^1)	12	5	ANSWERED	3		1665993036.1148
2022-10-17 12:49:20	"" <705>	705	388	from-internal	PJSIP/705-00000265	DAHDI/i1/388-1d9	Dial	DAHDI/G0/388,300,Tb(func-apply-sipheaders^s^1)	28	9	ANSWERED	3		1665992960.1146
2022-10-17 12:49:17	"" <705>	705	405	from-internal	PJSIP/705-00000264	DAHDI/i1/405-1d8	Dial	DAHDI/G0/405,300,Tb(func-apply-sipheaders^s^1)	0	0	BUSY	3		1665992957.1144
2022-10-17 12:48:07	"Conference Room-ELC" <780>	780	773	ext-local	PJSIP/780-00000262	PJSIP/773-00000263	Dial	PJSIP/773/sip:773@10.17.0.211:5060;user=phone,,HhTtrIb(func-apply-sipheaders^s^	22	17	ANSWERED	3		1665992887.1142
2022-10-17 12:48:00	"" <772>	772	314	from-internal	PJSIP/772-00000261	DAHDI/i1/314-1d7	Dial	DAHDI/G0/314,300,Tb(func-apply-sipheaders^s^1)	42	34	ANSWERED	3		1665992880.1140
2022-10-17 12:47:57	"" <721>	721	03232742300	from-internal	PJSIP/721-00000260	DAHDI/i1/903232742300-1d6	Dial	DAHDI/G0/903232742300,300,Tb(func-apply-sipheaders^s^1)	122	108	ANSWERED	3		1665992877.1138
2022-10-17 12:47:35	"" <7004>	7004	599	from-internal	PJSIP/7004-0000025f	DAHDI/i1/599-1d5	Dial	DAHDI/G0/599,300,Tb(func-apply-sipheaders^s^1)	63	42	ANSWERED	3		1665992855.1136
2022-10-17 12:47:17	"" <1025019>	1025019	501	from-internal	PJSIP/751-0000025e	DAHDI/i1/501-1d4	Dial	DAHDI/G0/501,300,Tb(func-apply-sipheaders^s^1)	47	38	ANSWERED	3		1665992837.1134
2022-10-17 12:46:34	"" <530>	530	751	followme-check	DAHDI/i1/530-1d3	PJSIP/751-0000025c	Dial	PJSIP/751/sip:751@10.10.6.19:5160;user=phone,27,HhTtrIM(auto-blkvm)b(func-apply	27	0	NO ANSWER	3		1665992794.1131
2022-10-17 12:46:18	"Dean FOL" <706>	706	739	followme-check	PJSIP/706-0000025a	PJSIP/739-0000025b	Dial	PJSIP/739/sip:739@10.17.0.139:5060;user=phone,27,HhTtrIM(auto-blkvm)b(func-appl	15	5	ANSWERED	3		1665992778.1129
2022-10-17 12:45:19	"" <705>	705	405	from-internal	PJSIP/705-00000259	DAHDI/i1/405-1d2	Dial	DAHDI/G0/405,300,Tb(func-apply-sipheaders^s^1)	14	0	NO ANSWER	3		1665992719.1127
2022-10-17 12:45:17	"" <722>	722	555	from-internal	PJSIP/722-00000258	DAHDI/i1/555-1d1	Dial	DAHDI/G0/555,300,Tb(func-apply-sipheaders^s^1)	40	29	ANSWERED	3		1665992717.1125
2022-10-17 12:44:53	"" <702>	702	485	from-internal	PJSIP/702-00000257	DAHDI/i1/485-1d0	Dial	DAHDI/G0/485,300,Tb(func-apply-sipheaders^s^1)	40	23	ANSWERED	3		1665992693.1123
2022-10-17 12:44:47	"" <722>	722	0	from-internal	PJSIP/722-00000256	DAHDI/i1/0-1cf	Dial	DAHDI/G0/0,300,Tb(func-apply-sipheaders^s^1)	23	14	ANSWERED	3		1665992687.1121
2022-10-17 12:44:44	"" <705>	705	405	from-internal	PJSIP/705-00000255	DAHDI/i1/405-1ce	Dial	DAHDI/G0/405,300,Tb(func-apply-sipheaders^s^1)	33	0	NO ANSWER	3		1665992684.1119
2022-10-17 12:44:28	"" <767>	767	644	from-internal	PJSIP/767-00000254	DAHDI/i1/644-1cd	Dial	DAHDI/G0/644,300,Tb(func-apply-sipheaders^s^1)	33	21	ANSWERED	3		1665992668.1117
2022-10-17 12:44:27	"" <7004>	7004	03004396886	from-internal	PJSIP/7004-00000253	DAHDI/i1/903004396886-1cc	Dial	DAHDI/G0/903004396886,300,Tb(func-apply-sipheaders^s^1)	37	0	NO ANSWER	3		1665992667.1115
2022-10-17 12:44:21	"" <767>	767	444	from-internal	PJSIP/767-00000252	DAHDI/i1/444-1cb	Dial	DAHDI/G0/444,300,Tb(func-apply-sipheaders^s^1)	0	0	BUSY	3		1665992661.1113
2022-10-17 12:44:20	"" <705>	705	0	from-internal	PJSIP/705-00000251	DAHDI/i1/0-1ca	Dial	DAHDI/G0/0,300,Tb(func-apply-sipheaders^s^1)	15	8	ANSWERED	3		1665992660.1111
2022-10-17 12:44:02	"" <767>	767	444	from-internal	PJSIP/767-00000250	DAHDI/i1/444-1c9	Dial	DAHDI/G0/444,300,Tb(func-apply-sipheaders^s^1)	0	0	BUSY	3		1665992642.1109
2022-10-17 12:43:55	"" <705>	705	388	from-internal	PJSIP/705-0000024f	DAHDI/i1/388-1c8	Dial	DAHDI/G0/388,300,Tb(func-apply-sipheaders^s^1)	0	0	BUSY	3		1665992635.1107
2022-10-17 12:43:19	"" <755>	755	544	from-internal	PJSIP/755-0000024e	DAHDI/i1/544-1c7	Dial	DAHDI/G0/544,300,Tb(func-apply-sipheaders^s^1)	56	46	ANSWERED	3		1665992599.1105
2022-10-17 12:42:28	"Ms. Ammara Afzal Siddiqui (FOL)" <738>	738	707	followme-check	PJSIP/738-0000024d	SIP/707-00000020	Dial	SIP/707,27,HhTtrIM(auto-blkvm)b(func-apply-sipheaders^s^1),	55	43	ANSWERED	3		1665992548.1103
2022-10-17 12:42:13	"" <741>	741	444	from-internal	PJSIP/741-0000024c	DAHDI/i1/444-1c6	Dial	DAHDI/G0/444,300,Tb(func-apply-sipheaders^s^1)	54	45	ANSWERED	3		1665992533.1101
2022-10-17 12:39:29	"" <741>	741	222	from-internal	PJSIP/741-0000024b	DAHDI/i1/222-1c5	Dial	DAHDI/G0/222,300,Tb(func-apply-sipheaders^s^1)	94	90	ANSWERED	3		1665992369.1099
2022-10-17 12:38:52	"Ms. Sadia Hashmi (FOL)" <741>	741	708	followme-check	PJSIP/741-00000249	SIP/708-0000001f	Dial	SIP/708,27,HhTtrIM(auto-blkvm)b(func-apply-sipheaders^s^1),	28	25	ANSWERED	3		1665992332.1095
2022-10-17 12:38:52	"" <003011549549>	003011549549	702	ext-local	DAHDI/i1/003011549549-1c4	PJSIP/702-0000024a	Dial	PJSIP/702/sip:702@10.17.0.219:5060;user=phone,,HhTtrb(func-apply-sipheaders^s^1	0	0	BUSY	3		1665992332.1097
2022-10-17 12:35:49	"" <529>	529	752	followme-check	DAHDI/i1/529-1c3	PJSIP/752-00000248	Dial	PJSIP/752/sip:752@10.17.0.152:5060;user=phone,27,HhTtrIM(auto-blkvm)b(func-appl	30	27	ANSWERED	3		1665992149.1093
2022-10-17 12:35:19	"" <724>	724	368	from-internal	PJSIP/724-00000247	DAHDI/i1/368-1c2	Dial	DAHDI/G0/368,300,Tb(func-apply-sipheaders^s^1)	27	18	ANSWERED	3		1665992119.1091
2022-10-17 12:35:05	"" <755>	755	426	from-internal	PJSIP/755-00000246	DAHDI/i1/426-1c1	Dial	DAHDI/G0/426,300,Tb(func-apply-sipheaders^s^1)	88	83	ANSWERED	3		1665992105.1089
2022-10-17 12:34:35	"PA to Dean FOL" <708>	708	707	followme-check	SIP/708-0000001d	SIP/707-0000001e	Dial	SIP/707,27,HhTtrIM(auto-blkvm)b(func-apply-sipheaders^s^1),	8	4	ANSWERED	3		1665992075.1087
2022-10-17 12:34:31	"Ms. Maria Zaidi (FMS)" <724>	724	768	followme-check	PJSIP/724-00000244	PJSIP/768-00000245	Dial	PJSIP/768/sip:768@10.17.0.205:5060;user=phone,27,HhTtrIM(auto-blkvm)b(func-appl	6	4	ANSWERED	3		1665992071.1085
2022-10-17 12:34:09	"" <544>	544	755	followme-check	DAHDI/i1/544-1c0	PJSIP/755-00000243	Dial	PJSIP/755/sip:755@10.10.13.14:5160;user=phone,27,HhTtrIM(auto-blkvm)b(func-appl	53	41	ANSWERED	3		1665992049.1083
2022-10-17 12:34:04	"Mr. Imran Shahzad (FMS)" <768>	768	724	followme-check	PJSIP/768-00000241	PJSIP/724-00000242	Dial	PJSIP/724/sip:724@10.17.0.234:5060;user=phone,27,HhTtrIM(auto-blkvm)b(func-appl	15	0	NO ANSWER	3		1665992044.1081
2022-10-17 12:33:48	"UGP Office, FOMS" <762>	762	714	ext-local	PJSIP/762-0000023f	PJSIP/714-00000240	Dial	PJSIP/714/sip:714@10.17.0.17:5060;user=phone,,HhTtrIb(func-apply-sipheaders^s^1	38	36	ANSWERED	3		1665992028.1079
2022-10-17 12:33:32	"Dean FOL" <707>	707	708	followme-check	SIP/707-0000001b	SIP/708-0000001c	Dial	SIP/708,27,HhTtrIM(auto-blkvm)b(func-apply-sipheaders^s^1),	22	0	NO ANSWER	3		1665992012.1077
2022-10-17 12:33:30	"" <772>	772	530	from-internal	PJSIP/772-0000023e	DAHDI/i1/530-1bf	Dial	DAHDI/G0/530,300,Tb(func-apply-sipheaders^s^1)	48	44	ANSWERED	3		1665992010.1075
2022-10-17 12:32:53	"PA to Dean FOL" <708>	708	742	followme-check	SIP/708-0000001a	PJSIP/742-0000023d	Dial	PJSIP/742/sip:742@10.17.0.225:5060;user=phone,27,HhTtrIM(auto-blkvm)b(func-appl	97	93	ANSWERED	3		1665991973.1073
2022-10-17 12:32:21	"" <471>	471	717	ext-local	DAHDI/i1/471-1be	PJSIP/717-0000023c	Dial	PJSIP/717/sip:717@10.10.13.11:5060;user=phone,15,HhTtrb(func-apply-sipheaders^s	195	186	ANSWERED	3		1665991941.1071
2022-10-17 12:31:42	"" <121>	121	721	followme-check	DAHDI/i1/121-1bd	PJSIP/721-0000023b	Dial	PJSIP/721/sip:721@10.17.0.231:5060;user=phone,27,HhTtrIM(auto-blkvm)b(func-appl	24	21	ANSWERED	3		1665991902.1069
2022-10-17 12:31:09	"" <762>	762	03218416622	from-internal	PJSIP/762-0000023a	DAHDI/i1/903218416622-1bc	Dial	DAHDI/G0/903218416622,300,Tb(func-apply-sipheaders^s^1)	20	0	NO ANSWER	3		1665991869.1067
2022-10-17 12:30:45	"" <794>	794	287	from-internal	PJSIP/794-00000239	DAHDI/i1/287-1bb	Dial	DAHDI/G0/287,300,Tb(func-apply-sipheaders^s^1)	29	21	ANSWERED	3		1665991845.1065
2022-10-17 12:30:41	"" <762>	762	234	from-internal	PJSIP/762-00000238	DAHDI/i1/234-1ba	Dial	DAHDI/G0/234,300,Tb(func-apply-sipheaders^s^1)	21	0	NO ANSWER	3		1665991841.1063
2022-10-17 12:30:29	"Ms. Ammara Afzal Siddiqui (FOL)" <738>	738	707	followme-check	PJSIP/738-00000237	SIP/707-00000019	Dial	SIP/707,27,HhTtrIM(auto-blkvm)b(func-apply-sipheaders^s^1),	70	62	ANSWERED	3		1665991829.1061
2022-10-17 12:29:58	"" <721>	721	121	from-internal	PJSIP/721-00000236	DAHDI/i1/121-1b9	Dial	DAHDI/G0/121,300,Tb(func-apply-sipheaders^s^1)	76	66	ANSWERED	3		1665991798.1059
2022-10-17 12:29:51	"Dr. Abdul Waheed" <714>	714	762	followme-check	PJSIP/714-00000234	PJSIP/762-00000235	Dial	PJSIP/762/sip:762@10.17.0.162:5060;user=phone,27,HhTtrIM(auto-blkvm)b(func-appl	46	40	ANSWERED	3		1665991791.1057
2022-10-17 12:29:37	"" <702>	702	03334605608	from-internal	PJSIP/702-00000233	DAHDI/i1/903334605608-1b8	Dial	DAHDI/G0/903334605608,300,Tb(func-apply-sipheaders^s^1)	24	0	NO ANSWER	3		1665991777.1055
2022-10-17 12:29:10	"" <702>	702	203	from-internal	PJSIP/702-00000232	DAHDI/i1/203-1b7	Dial	DAHDI/G0/203,300,Tb(func-apply-sipheaders^s^1)	20	0	NO ANSWER	3		1665991750.1053
2022-10-17 12:29:03	"" <708>	708	444	from-internal	SIP/708-00000018	DAHDI/i1/444-1b6	Dial	DAHDI/G0/444,300,Tb(func-apply-sipheaders^s^1)	34	19	ANSWERED	3		1665991743.1051
2022-10-17 12:28:52	"Dr. Shafique Uqaili" <701>	701	702	ext-local	PJSIP/701-00000230	PJSIP/702-00000231	Dial	PJSIP/702/sip:702@10.17.0.219:5060;user=phone,,HhTtrIb(func-apply-sipheaders^s^	15	4	ANSWERED	3		1665991732.1049
2022-10-17 12:27:41	"Ms. Sadia Hashmi (FOL)" <741>	741	707	followme-check	PJSIP/741-0000022f	SIP/707-00000017	Dial	SIP/707,27,HhTtrIM(auto-blkvm)b(func-apply-sipheaders^s^1),	39	27	ANSWERED	3		1665991661.1047
2022-10-17 12:27:18	"" <444>	444	717	ext-local	DAHDI/i1/444-1b5	PJSIP/717-0000022e	Dial	PJSIP/717/sip:717@10.10.13.11:5060;user=phone,15,HhTtrb(func-apply-sipheaders^s	21	8	ANSWERED	3		1665991638.1045
2022-10-17 12:25:12	"" <003004011355>	003004011355	724	followme-check	DAHDI/i1/003004011355-1b4	PJSIP/724-0000022d	Dial	PJSIP/724/sip:724@10.17.0.234:5060;user=phone,27,HhTtrIM(auto-blkvm)b(func-appl	103	94	ANSWERED	3		1665991512.1043
2022-10-17 12:25:09	"" <310>	310	710	followme-check	DAHDI/i1/310-1b3	PJSIP/710-0000022c	Dial	PJSIP/710/sip:710@10.10.6.20:5060;user=phone,27,HhTtrIM(auto-blkvm)b(func-apply	11	7	ANSWERED	3		1665991509.1041
2022-10-17 12:25:03	"" <128>	128	760	followme-check	DAHDI/i1/128-1b2	PJSIP/760-0000022b	Dial	PJSIP/760/sip:760@10.17.0.160:5160;user=phone,27,HhTtrIM(auto-blkvm)b(func-appl	75	60	ANSWERED	3		1665991503.1039
2022-10-17 12:24:21	"" <708>	708	512	from-internal	SIP/708-00000016	DAHDI/i1/512-1b0	Dial	DAHDI/G0/512,300,Tb(func-apply-sipheaders^s^1)	90	76	ANSWERED	3		1665991461.1036
2022-10-17 12:23:57	"" <530>	530	705	ext-local	DAHDI/i1/530-1af	PJSIP/705-0000022a	Dial	PJSIP/705/sip:705@10.17.0.96:5060;user=phone,,HhTtrb(func-apply-sipheaders^s^1)	36	33	ANSWERED	3		1665991437.1034
2022-10-17 12:23:03	"" <530>	530	751	followme-check	DAHDI/i1/530-1ae	PJSIP/751-00000229	Dial	PJSIP/751/sip:751@10.10.6.19:5160;user=phone,27,HhTtrIM(auto-blkvm)b(func-apply	22	17	ANSWERED	3		1665991383.1032
2022-10-17 12:22:26	"" <758>	758	530	from-internal	PJSIP/758-00000228	DAHDI/i1/530-1ad	Dial	DAHDI/G0/530,300,Tb(func-apply-sipheaders^s^1)	0	0	BUSY	3		1665991346.1030
2022-10-17 12:22:18	"" <758>	758	530	from-internal	PJSIP/758-00000227	DAHDI/i1/530-1ac	Dial	DAHDI/G0/530,300,Tb(func-apply-sipheaders^s^1)	0	0	BUSY	3		1665991338.1028
2022-10-17 12:22:00	"NOC-C-Block" <750>	750	755	followme-check	PJSIP/750-00000225	PJSIP/755-00000226	Dial	PJSIP/755/sip:755@10.10.13.14:5160;user=phone,27,HhTtrIM(auto-blkvm)b(func-appl	28	18	ANSWERED	3		1665991320.1026
2022-10-17 12:21:43	"" <256>	256	701	ext-local	DAHDI/i1/256-1ab	PJSIP/701-00000224	Dial	PJSIP/701/sip:701@10.10.18.20:5060;user=phone,,HhTtrb(func-apply-sipheaders^s^1	15	10	ANSWERED	3		1665991303.1024
2022-10-17 12:21:13	"" <714>	714	530	from-internal	PJSIP/714-00000223	DAHDI/i1/530-1aa	Dial	DAHDI/G0/530,300,Tb(func-apply-sipheaders^s^1)	48	43	ANSWERED	3		1665991273.1022
2022-10-17 12:20:21	"" <609>	609	724	followme-check	DAHDI/i1/609-1a9	PJSIP/724-00000222	Dial	PJSIP/724/sip:724@10.17.0.234:5060;user=phone,27,HhTtrIM(auto-blkvm)b(func-appl	27	0	NO ANSWER	3		1665991221.1020
2022-10-17 12:20:04	"" <609>	609	724	followme-check	DAHDI/i1/609-1a8	PJSIP/724-00000221	Dial	PJSIP/724/sip:724@10.17.0.234:5060;user=phone,27,HhTtrIM(auto-blkvm)b(func-appl	0	0	NO ANSWER	3		1665991204.1018
2022-10-17 12:18:52	"" <695>	695	704	ext-local	DAHDI/i1/695-1a7		VoiceMail	704@default,u	2	2	ANSWERED	3		1665991117.1016
2022-10-17 12:18:37	"" <695>	695	704	ext-local	DAHDI/i1/695-1a7	PJSIP/704-00000220	Dial	PJSIP/704/sip:704@10.17.0.215:5060;user=phone,15,HhTtrb(func-apply-sipheaders^s	15	0	NO ANSWER	3		1665991117.1016
2022-10-17 12:18:33	"" <609>	609	724	followme-check	DAHDI/i1/609-1a6	PJSIP/724-0000021f	Dial	PJSIP/724/sip:724@10.17.0.234:5060;user=phone,27,HhTtrIM(auto-blkvm)b(func-appl	27	0	NO ANSWER	3		1665991113.1014
2022-10-17 12:18:26	"" <549>	549	710	followme-check	DAHDI/i1/549-1a5	PJSIP/710-0000021e	Dial	PJSIP/710/sip:710@10.10.6.20:5060;user=phone,27,HhTtrIM(auto-blkvm)b(func-apply	9	6	ANSWERED	3		1665991106.1012
2022-10-17 12:17:55	"" <705>	705	549	from-internal	PJSIP/705-0000021d	DAHDI/i1/549-1a2	Dial	DAHDI/G0/549,300,Tb(func-apply-sipheaders^s^1)	28	18	ANSWERED	3		1665991075.1008
2022-10-17 12:17:16	"" <762>	762	310	from-internal	PJSIP/762-0000021c	DAHDI/i1/310-1a1	Dial	DAHDI/G0/310,300,Tb(func-apply-sipheaders^s^1)	29	18	ANSWERED	3		1665991036.1006
2022-10-17 12:17:11	"PA to Dean FMS" <702>	702	705	ext-local	PJSIP/702-0000021a	PJSIP/705-0000021b	Dial	PJSIP/705/sip:705@10.17.0.96:5060;user=phone,,HhTtrIb(func-apply-sipheaders^s^1	28	18	ANSWERED	3		1665991031.1004
2022-10-17 12:16:50	"" <755>	755	544	from-internal	PJSIP/755-00000218	DAHDI/i1/544-1a0	Dial	DAHDI/G0/544,300,Tb(func-apply-sipheaders^s^1)	94	91	ANSWERED	3		1665991010.1001
2022-10-17 12:16:45	"" <676>	676	03214050682	from-internal	DAHDI/i1/676-19e	DAHDI/i1/903214050682-19f	Dial	DAHDI/G0/903214050682,300,Tb(func-apply-sipheaders^s^1)	2	0	NO ANSWER	3		1665991005.999
2022-10-17 12:16:37	"" <676>	676	03214050682	from-internal	DAHDI/i1/676-19c	DAHDI/i1/903214050682-19d	Dial	DAHDI/G0/903214050682,300,Tb(func-apply-sipheaders^s^1)	5	0	NO ANSWER	3		1665990997.997
2022-10-17 12:15:28	"" <799>	799	191	from-internal	PJSIP/799-00000217	DAHDI/i1/191-19b	Dial	DAHDI/G0/191,300,Tb(func-apply-sipheaders^s^1)	33	16	ANSWERED	3		1665990928.995
2022-10-17 12:14:54	"Ms. Sadia Hashmi (FOL)" <741>	741	739	followme-check	PJSIP/741-00000215	PJSIP/739-00000216	Dial	PJSIP/739/sip:739@10.17.0.139:5060;user=phone,27,HhTtrIM(auto-blkvm)b(func-appl	27	0	NO ANSWER	3		1665990894.993
2022-10-17 12:14:52	"" <705>	705	388	from-internal	PJSIP/705-00000214	DAHDI/i1/388-19a	Dial	DAHDI/G0/388,300,Tb(func-apply-sipheaders^s^1)	17	11	ANSWERED	3		1665990892.991
2022-10-17 12:14:10	"" <388>	388	705	ext-local	DAHDI/i1/388-199	PJSIP/705-00000213	Dial	PJSIP/705/sip:705@10.17.0.96:5060;user=phone,,HhTtrb(func-apply-sipheaders^s^1)	26	23	ANSWERED	3		1665990850.989
2022-10-17 12:13:53	"" <701>	701	203	from-internal	PJSIP/701-00000212	DAHDI/i1/203-198	Dial	DAHDI/G0/203,300,Tb(func-apply-sipheaders^s^1)	159	151	ANSWERED	3		1665990833.987
2022-10-17 12:13:42	"Dean FOL" <707>	707	708	followme-check	SIP/707-00000014	SIP/708-00000015	Dial	SIP/708,27,HhTtrIM(auto-blkvm)b(func-apply-sipheaders^s^1),	133	131	ANSWERED	3		1665990822.985
2022-10-17 12:12:57	"" <216>	216	702	ext-local	DAHDI/i1/216-197	PJSIP/702-00000211	Dial	PJSIP/702/sip:702@10.17.0.219:5060;user=phone,,HhTtrb(func-apply-sipheaders^s^1	157	145	ANSWERED	3		1665990777.983
2022-10-17 12:12:50	"Front Desk (C-Block)" <705>	705	702	ext-local	PJSIP/705-0000020f	PJSIP/702-00000210	Dial	PJSIP/702/sip:702@10.17.0.219:5060;user=phone,,HhTtrIb(func-apply-sipheaders^s^	15	12	ANSWERED	3		1665990770.981
2022-10-17 12:12:39	"" <003004555426>	003004555426	738	followme-check	DAHDI/i1/003004555426-196	PJSIP/738-0000020e	Dial	PJSIP/738/sip:738@10.17.0.138:5060;user=phone,27,HhTtrIM(auto-blkvm)b(func-appl	25	14	ANSWERED	3		1665990759.979
2022-10-17 12:11:54	"" <216>	216	701	ext-local	DAHDI/i1/216-195	PJSIP/701-0000020d	Dial	PJSIP/701/sip:701@10.10.18.20:5060;user=phone,,HhTtrb(func-apply-sipheaders^s^1	34	28	ANSWERED	3		1665990714.977
2022-10-17 12:11:19	"" <7004>	7004	683	from-internal	PJSIP/7004-0000020c	DAHDI/i1/683-194	Dial	DAHDI/G0/683,300,Tb(func-apply-sipheaders^s^1)	94	87	ANSWERED	3		1665990679.975
2022-10-17 12:10:40	"" <7004>	7004	0	from-internal	PJSIP/7004-0000020b	DAHDI/i1/0-193	Dial	DAHDI/G0/0,300,Tb(func-apply-sipheaders^s^1)	35	23	ANSWERED	3		1665990640.973
2022-10-17 12:10:23	"" <216>	216	702	ext-local	DAHDI/i1/216-192	PJSIP/702-0000020a	Dial	PJSIP/702/sip:702@10.17.0.219:5060;user=phone,,HhTtrb(func-apply-sipheaders^s^1	0	0	BUSY	3		1665990623.971
2022-10-17 12:10:22	"Khalid ITD" <475>	475	717	ext-local	DAHDI/i1/475-191	PJSIP/717-00000209	Dial	PJSIP/717/sip:717@10.10.13.11:5060;user=phone,15,HhTtrb(func-apply-sipheaders^s	44	41	ANSWERED	3		1665990622.969
2022-10-17 12:10:10	"PA to Dean FMS" <702>	702	762	followme-check	PJSIP/702-00000207	PJSIP/762-00000208	Dial	PJSIP/762/sip:762@10.17.0.162:5060;user=phone,27,HhTtrIM(auto-blkvm)b(func-appl	38	22	ANSWERED	3		1665990610.967
2022-10-17 12:09:56	"PA to Dean FMS" <702>	702	701	ext-local	PJSIP/702-00000205	PJSIP/701-00000206	Dial	PJSIP/701/sip:701@10.10.18.20:5060;user=phone,,HhTtrIb(func-apply-sipheaders^s^	11	7	ANSWERED	3		1665990596.965
2022-10-17 12:09:43	"Dr. Shafique Uqaili" <701>	701	702	ext-local	PJSIP/701-00000203	PJSIP/702-00000204	Dial	PJSIP/702/sip:702@10.17.0.219:5060;user=phone,,HhTtrIb(func-apply-sipheaders^s^	5	2	ANSWERED	3		1665990583.963
2022-10-17 12:09:24	"" <715>	715	03219420310	from-internal	PJSIP/715-00000202	DAHDI/i1/903219420310-190	Dial	DAHDI/G0/903219420310,300,Tb(func-apply-sipheaders^s^1)	349	336	ANSWERED	3		1665990564.961
2022-10-17 12:09:16	"" <216>	216	702	ext-local	DAHDI/i1/216-18f	PJSIP/702-00000201	Dial	PJSIP/702/sip:702@10.17.0.219:5060;user=phone,,HhTtrb(func-apply-sipheaders^s^1	38	33	ANSWERED	3		1665990556.959
2022-10-17 12:09:02	"" <216>	216	721	followme-check	DAHDI/i1/216-18e	PJSIP/721-00000200	Dial	PJSIP/721/sip:721@10.17.0.231:5060;user=phone,27,HhTtrIM(auto-blkvm)b(func-appl	11	0	NO ANSWER	3		1665990542.957
2022-10-17 12:08:13	"" <705>	705	388	from-internal	PJSIP/705-000001ff	DAHDI/i1/388-18d	Dial	DAHDI/G0/388,300,Tb(func-apply-sipheaders^s^1)	22	11	ANSWERED	3		1665990493.955
2022-10-17 12:08:06	"" <675>	675	742	followme-check	DAHDI/i1/675-18c	PJSIP/742-000001fe	Dial	PJSIP/742/sip:742@10.17.0.225:5060;user=phone,27,HhTtrIM(auto-blkvm)b(func-appl	14	10	ANSWERED	3		1665990486.953
2022-10-17 12:07:44	"" <708>	708	411	from-internal	SIP/708-00000013	DAHDI/i1/411-18b	Dial	DAHDI/G0/411,300,Tb(func-apply-sipheaders^s^1)	21	0	NO ANSWER	3		1665990464.951
2022-10-17 12:07:37	"" <216>	216	721	followme-check	DAHDI/i1/216-18a	PJSIP/721-000001fd	Dial	PJSIP/721/sip:721@10.17.0.231:5060;user=phone,27,HhTtrIM(auto-blkvm)b(func-appl	18	0	NO ANSWER	3		1665990457.949
2022-10-17 12:07:19	"" <724>	724	444	from-internal	PJSIP/724-000001fc	DAHDI/i1/444-189	Dial	DAHDI/G0/444,300,Tb(func-apply-sipheaders^s^1)	114	93	ANSWERED	3		1665990439.947
2022-10-17 12:07:01	"" <705>	705	388	from-internal	PJSIP/705-000001fb	DAHDI/i1/388-188	Dial	DAHDI/G0/388,300,Tb(func-apply-sipheaders^s^1)	51	44	ANSWERED	3		1665990421.945
2022-10-17 12:06:48	"" <216>	216	702	ext-local	DAHDI/i1/216-187	PJSIP/702-000001fa	Dial	PJSIP/702/sip:702@10.17.0.219:5060;user=phone,,HhTtrb(func-apply-sipheaders^s^1	30	20	ANSWERED	3		1665990408.943
2022-10-17 12:06:46	"" <724>	724	411	from-internal	PJSIP/724-000001f9	DAHDI/i1/411-186	Dial	DAHDI/G0/411,300,Tb(func-apply-sipheaders^s^1)	22	0	NO ANSWER	3		1665990406.941
2022-10-17 12:06:34	"" <724>	724	444	from-internal	PJSIP/724-000001f8	DAHDI/i1/444-185	Dial	DAHDI/G0/444,300,Tb(func-apply-sipheaders^s^1)	0	0	BUSY	3		1665990394.939
2022-10-17 12:06:08	"" <721>	721	444	from-internal	PJSIP/721-000001f7	DAHDI/i1/444-184	Dial	DAHDI/G0/444,300,Tb(func-apply-sipheaders^s^1)	43	37	ANSWERED	3		1665990368.937
2022-10-17 12:05:51	"Ms. Sadia Hashmi (FOL)" <741>	741	708	followme-check	PJSIP/741-000001f6	SIP/708-00000012	Dial	SIP/708,27,HhTtrIM(auto-blkvm)b(func-apply-sipheaders^s^1),	30	27	ANSWERED	3		1665990351.935
2022-10-17 12:05:21	"Jamal ITD" <488>	488	704	ext-local	DAHDI/i1/488-183	PJSIP/704-000001f5	Dial	PJSIP/704/sip:704@10.17.0.215:5060;user=phone,15,HhTtrb(func-apply-sipheaders^s	10	0	NO ANSWER	3		1665990321.933
2022-10-17 12:04:59	"" <717>	717	676	from-internal	PJSIP/717-000001f4	DAHDI/i1/676-182	Dial	DAHDI/G0/676,300,Tb(func-apply-sipheaders^s^1)	26	16	ANSWERED	3		1665990299.931
2022-10-17 12:04:55	"" <717>	717	616	from-internal	PJSIP/717-000001f3	DAHDI/i1/616-181	Dial	DAHDI/G0/616,300,Tb(func-apply-sipheaders^s^1)	1	0	NO ANSWER	3		1665990295.929
2022-10-17 12:03:49	"" <708>	708	411	from-internal	SIP/708-00000011	DAHDI/i1/411-180	Dial	DAHDI/G0/411,300,Tb(func-apply-sipheaders^s^1)	20	0	NO ANSWER	3		1665990229.927
2022-10-17 12:03:18	"" <702>	702	216	from-internal	PJSIP/702-000001f2	DAHDI/i1/216-17f	Dial	DAHDI/G0/216,300,Tb(func-apply-sipheaders^s^1)	122	119	ANSWERED	3		1665990198.925
2022-10-17 12:02:55	"" <216>	216	702	ext-local	DAHDI/i1/216-17e	PJSIP/702-000001f1	Dial	PJSIP/702/sip:702@10.17.0.219:5060;user=phone,,HhTtrb(func-apply-sipheaders^s^1	19	0	NO ANSWER	3		1665990175.923
2022-10-17 12:02:39	"PA to Dean FMS" <702>	702	705	ext-local	PJSIP/702-000001ef	PJSIP/705-000001f0	Dial	PJSIP/705/sip:705@10.17.0.96:5060;user=phone,,HhTtrIb(func-apply-sipheaders^s^1	37	23	ANSWERED	3		1665990159.921
2022-10-17 12:01:29	"" <782>	782	411	from-internal	PJSIP/782-000001ee	DAHDI/i1/411-17d	Dial	DAHDI/G0/411,300,Tb(func-apply-sipheaders^s^1)	24	0	NO ANSWER	3		1665990089.919
2022-10-17 12:00:57	"" <715>	715	03371403050	from-internal	PJSIP/715-000001ed	DAHDI/i1/903371403050-17c	Dial	DAHDI/G0/903371403050,300,Tb(func-apply-sipheaders^s^1)	490	485	ANSWERED	3		1665990057.917
2022-10-17 12:00:53	"" <675>	675	742	followme-check	DAHDI/i1/675-17b	PJSIP/742-000001ec	Dial	PJSIP/742/sip:742@10.17.0.225:5060;user=phone,27,HhTtrIM(auto-blkvm)b(func-appl	72	61	ANSWERED	3		1665990053.915
2022-10-17 12:00:53	"" <782>	782	411	from-internal	PJSIP/782-000001eb	DAHDI/i1/411-17a	Dial	DAHDI/G0/411,300,Tb(func-apply-sipheaders^s^1)	32	0	NO ANSWER	3		1665990053.913
2022-10-17 12:00:29	"" <782>	782	0	from-internal	PJSIP/782-000001ea	DAHDI/i1/0-179	Dial	DAHDI/G0/0,300,Tb(func-apply-sipheaders^s^1)	19	9	ANSWERED	3		1665990029.911
2022-10-17 11:59:26	"" <388>	388	705	ext-local	DAHDI/i1/388-178	PJSIP/705-000001e9	Dial	PJSIP/705/sip:705@10.17.0.96:5060;user=phone,,HhTtrb(func-apply-sipheaders^s^1)	14	12	ANSWERED	3		1665989966.909
2022-10-17 11:59:20	"Ms. Sadia Hashmi (FOL)" <741>	741	739	followme-check	PJSIP/741-000001e7	PJSIP/739-000001e8	Dial	PJSIP/739/sip:739@10.17.0.139:5060;user=phone,27,HhTtrIM(auto-blkvm)b(func-appl	44	37	ANSWERED	3		1665989960.907
2022-10-17 11:59:15	"" <216>	216	702	ext-local	DAHDI/i1/216-177	PJSIP/702-000001e6	Dial	PJSIP/702/sip:702@10.17.0.219:5060;user=phone,,HhTtrb(func-apply-sipheaders^s^1	41	0	NO ANSWER	3		1665989955.905
2022-10-17 11:58:56	"" <379>	379	788	ext-local	DAHDI/i1/379-176	PJSIP/788-000001e5	Dial	PJSIP/788/sip:788@10.17.0.88:5060;user=phone,,HhTtrb(func-apply-sipheaders^s^1)	224	218	ANSWERED	3		1665989936.903
2022-10-17 11:58:06	"" <388>	388	705	ext-local	DAHDI/i1/388-175	PJSIP/705-000001e4	Dial	PJSIP/705/sip:705@10.17.0.96:5060;user=phone,,HhTtrb(func-apply-sipheaders^s^1)	75	67	ANSWERED	3		1665989886.901
2022-10-17 11:57:49	"" <7004>	7004	544	from-internal	PJSIP/7004-000001e3	DAHDI/i1/544-174	Dial	DAHDI/G0/544,300,Tb(func-apply-sipheaders^s^1)	98	91	ANSWERED	3		1665989869.899
2022-10-17 11:57:39	"" <724>	724	203	from-internal	PJSIP/724-000001e2	DAHDI/i1/203-173	Dial	DAHDI/G0/203,300,Tb(func-apply-sipheaders^s^1)	147	138	ANSWERED	3		1665989859.897
2022-10-17 11:57:35	"" <724>	724	2203	from-internal	PJSIP/724-000001e1	DAHDI/i1/2203-172	Dial	DAHDI/G0/2203,300,Tb(func-apply-sipheaders^s^1)	1	0	NO ANSWER	3		1665989855.895
2022-10-17 11:57:34	"" <419>	419	742	followme-check	DAHDI/i1/419-171	PJSIP/742-000001e0	Dial	PJSIP/742/sip:742@10.17.0.225:5060;user=phone,27,HhTtrIM(auto-blkvm)b(func-appl	166	156	ANSWERED	3		1665989854.893
2022-10-17 11:57:22	"" <724>	724	203	from-internal	PJSIP/724-000001de	DAHDI/i1/203-170	Dial	DAHDI/G0/203,300,Tb(func-apply-sipheaders^s^1)	0	0	NO ANSWER	3		1665989842.890
2022-10-17 11:56:24	"PA to Dean FOL" <708>	708	739	followme-check	SIP/708-00000010	PJSIP/739-000001dd	Dial	PJSIP/739/sip:739@10.17.0.139:5060;user=phone,27,HhTtrIM(auto-blkvm)b(func-appl	85	83	ANSWERED	3		1665989784.888
2022-10-17 11:56:18	"" <388>	388	705	ext-local	DAHDI/i1/388-16f	PJSIP/705-000001dc	Dial	PJSIP/705/sip:705@10.17.0.96:5060;user=phone,,HhTtrb(func-apply-sipheaders^s^1)	41	27	ANSWERED	3		1665989778.886
2022-10-17 11:56:06	"" <113>	113	752	followme-check	DAHDI/i1/113-16e	PJSIP/752-000001db	Dial	PJSIP/752/sip:752@10.17.0.152:5060;user=phone,27,HhTtrIM(auto-blkvm)b(func-appl	15	1	ANSWERED	3		1665989766.884
2022-10-17 11:55:55	"" <216>	216	701	ext-local	DAHDI/i1/216-16d	PJSIP/701-000001da	Dial	PJSIP/701/sip:701@10.10.18.20:5060;user=phone,,HhTtrb(func-apply-sipheaders^s^1	107	104	ANSWERED	3		1665989755.882
2022-10-17 11:55:30	"" <724>	724	203	from-internal	PJSIP/724-000001d9	DAHDI/i1/203-16c	Dial	DAHDI/G0/203,300,Tb(func-apply-sipheaders^s^1)	92	88	ANSWERED	3		1665989730.880
2022-10-17 11:55:07	"" <310>	310	710	followme-check	DAHDI/i1/310-16b	PJSIP/710-000001d8	Dial	PJSIP/710/sip:710@10.10.6.20:5060;user=phone,27,HhTtrIM(auto-blkvm)b(func-apply	46	43	ANSWERED	3		1665989707.878
2022-10-17 11:54:26	"" <104>	104	705	ext-local	DAHDI/i1/104-16a	PJSIP/705-000001d7	Dial	PJSIP/705/sip:705@10.17.0.96:5060;user=phone,,HhTtrb(func-apply-sipheaders^s^1)	39	31	ANSWERED	3		1665989666.876
2022-10-17 11:53:24	"" <485>	485	702	ext-local	DAHDI/i1/485-169	PJSIP/702-000001d6	Dial	PJSIP/702/sip:702@10.17.0.219:5060;user=phone,,HhTtrb(func-apply-sipheaders^s^1	97	93	ANSWERED	3		1665989604.874
2022-10-17 11:52:36	"Dr. Shafique Uqaili" <701>	701	702	ext-local	PJSIP/701-000001d4	PJSIP/702-000001d5	Dial	PJSIP/702/sip:702@10.17.0.219:5060;user=phone,,HhTtrIb(func-apply-sipheaders^s^	8	4	ANSWERED	3		1665989556.872
2022-10-17 11:52:33	"" <755>	755	544	from-internal	PJSIP/755-000001d3	DAHDI/i1/544-168	Dial	DAHDI/G0/544,300,Tb(func-apply-sipheaders^s^1)	53	41	ANSWERED	3		1665989553.870
2022-10-17 11:52:27	"" <742>	742	03034611362	from-internal	PJSIP/742-000001d2	DAHDI/i1/903034611362-167	Dial	DAHDI/G0/903034611362,300,Tb(func-apply-sipheaders^s^1)	15	5	ANSWERED	3		1665989547.868
2022-10-17 11:51:20	"" <742>	742	419	from-internal	PJSIP/742-000001d1	DAHDI/i1/419-166	Dial	DAHDI/G0/419,300,Tb(func-apply-sipheaders^s^1)	24	0	NO ANSWER	3		1665989480.866
2022-10-17 11:51:11	"Conference Room-ELC" <780>	780	772	ext-local	PJSIP/780-000001cf	PJSIP/772-000001d0	Dial	PJSIP/772/sip:772@10.17.0.210:5060;user=phone,,HhTtrIb(func-apply-sipheaders^s^	15	10	ANSWERED	3		1665989471.864
2022-10-17 11:50:57	"" <702>	702	485	from-internal	PJSIP/702-000001ce	DAHDI/i1/485-165	Dial	DAHDI/G0/485,300,Tb(func-apply-sipheaders^s^1)	0	0	BUSY	3		1665989457.862
2022-10-17 11:50:56	"" <781>	781	0	from-internal	PJSIP/781-000001cc	DAHDI/i1/0-164	Dial	DAHDI/G0/0,300,Tb(func-apply-sipheaders^s^1)	34	0	NO ANSWER	3		1665989456.859
2022-10-17 11:50:56	"" <485>	485	702	ext-local	DAHDI/i1/485-163	PJSIP/702-000001cd	Dial	PJSIP/702/sip:702@10.17.0.219:5060;user=phone,,HhTtrb(func-apply-sipheaders^s^1	0	0	BUSY	3		1665989456.858
2022-10-17 11:50:53	"" <702>	702	485	from-internal	PJSIP/702-000001cb	DAHDI/i1/485-162	Dial	DAHDI/G0/485,300,Tb(func-apply-sipheaders^s^1)	0	0	BUSY	3		1665989453.856
2022-10-17 11:50:52	"" <771>	771	444	from-internal	PJSIP/771-000001ca	DAHDI/i1/444-161	Dial	DAHDI/G0/444,300,Tb(func-apply-sipheaders^s^1)	79	55	ANSWERED	3		1665989452.854
2022-10-17 11:50:35	"" <750>	750	191	from-internal	PJSIP/750-000001c9	DAHDI/i1/191-160	Dial	DAHDI/G0/191,300,Tb(func-apply-sipheaders^s^1)	16	0	NO ANSWER	3		1665989435.852
2022-10-17 11:49:12	"Conference Room-ELC" <780>	780	770	followme-check	PJSIP/780-000001c6	PJSIP/770-000001c7	Dial	PJSIP/770/sip:770@10.17.0.207:5060;user=phone,27,HhTtrIM(auto-blkvm)b(func-appl	15	7	ANSWERED	3		1665989352.849
2022-10-17 11:48:25	"" <799>	799	544	from-internal	PJSIP/799-000001c5	DAHDI/i1/544-15f	Dial	DAHDI/G0/544,300,Tb(func-apply-sipheaders^s^1)	101	87	ANSWERED	3		1665989305.847
2022-10-17 11:48:24	"" <632>	632	779	ext-local	DAHDI/i1/632-15d		VoiceMail	779@default,u	4	4	ANSWERED	3		1665989288.843
2022-10-17 11:48:22	"" <760>	760	601	from-internal	PJSIP/760-000001c4	DAHDI/i1/601-15e	Dial	DAHDI/G0/601,300,Tb(func-apply-sipheaders^s^1)	273	266	ANSWERED	3		1665989302.845
2022-10-17 11:48:08	"" <632>	632	779	ext-local	DAHDI/i1/632-15d	PJSIP/779-000001c3	Dial	PJSIP/779/sip:779@10.10.13.12:5060;user=phone,15,HhTtrb(func-apply-sipheaders^s	15	0	NO ANSWER	3		1665989288.843
2022-10-17 11:47:05	"" <742>	742	03034611362	from-internal	PJSIP/742-000001c1	DAHDI/i1/903034611362-15b	Dial	DAHDI/G0/903034611362,300,Tb(func-apply-sipheaders^s^1)	35	0	NO ANSWER	3		1665989225.839
2022-10-17 11:47:05	"" <752>	752	171	from-internal	PJSIP/752-000001c2	DAHDI/i1/171-15c	Dial	DAHDI/G0/171,300,Tb(func-apply-sipheaders^s^1)	12	6	ANSWERED	3		1665989225.840
2022-10-17 11:44:56	"Ms. Shaista Anwar (FOL)" <739>	739	738	followme-check	PJSIP/739-000001be	PJSIP/738-000001bf	Dial	PJSIP/738/sip:738@10.17.0.138:5060;user=phone,27,HhTtrIM(auto-blkvm)b(func-appl	58	50	ANSWERED	3		1665989096.836
2022-10-17 11:44:37	"PA to Dean FMS" <702>	702	701	ext-local	PJSIP/702-000001bc	PJSIP/701-000001bd	Dial	PJSIP/701/sip:701@10.10.18.20:5060;user=phone,,HhTtrIb(func-apply-sipheaders^s^	14	12	ANSWERED	3		1665989077.834
2022-10-17 11:44:30	"Rizwana Kausar (FMS)" <752>	752	709	ext-local	PJSIP/752-000001ba	PJSIP/709-000001bb	Dial	PJSIP/709/sip:709@172.25.0.229:5060;user=phone,15,HhTtrIb(func-apply-sipheaders	0	0	NO ANSWER	3		1665989070.832
2022-10-17 11:44:28	"Ms. Ammara Afzal Siddiqui (FOL)" <738>	738	739	followme-check	PJSIP/738-000001b8	PJSIP/739-000001b9	Dial	PJSIP/739/sip:739@10.17.0.139:5060;user=phone,27,HhTtrIM(auto-blkvm)b(func-appl	15	0	NO ANSWER	3		1665989068.830
2022-10-17 11:43:38	"" <788>	788	379	from-internal	PJSIP/788-000001b7	DAHDI/i1/379-15a	Dial	DAHDI/G0/379,300,Tb(func-apply-sipheaders^s^1)	88	84	ANSWERED	3		1665989018.828
2022-10-17 11:42:19	"Shabana Naveed (FOE)" <774>	774	765	followme-check	PJSIP/774-000001b4	PJSIP/765-000001b6	Dial	PJSIP/765/sip:765@10.17.0.165:5060;user=phone,27,HhTtrIM(auto-blkvm)b(func-appl	9	5	ANSWERED	3		1665988939.825
2022-10-17 11:42:18	"OPERATOR" <8000>	8000	762	followme-check	DAHDI/i1/8000-159	PJSIP/762-000001b5	Dial	PJSIP/762/sip:762@10.17.0.162:5060;user=phone,27,HhTtrIM(auto-blkvm)b(func-appl	124	112	ANSWERED	3		1665988938.824
2022-10-17 11:42:02	"" <298>	298	708	followme-check	DAHDI/i1/298-158	SIP/708-0000000f	Dial	SIP/708,27,HhTtrIM(auto-blkvm)b(func-apply-sipheaders^s^1),	23	21	ANSWERED	3		1665988922.822
2022-10-17 11:41:26	"Dr. Shafique Uqaili" <701>	701	702	ext-local	PJSIP/701-000001b2	PJSIP/702-000001b3	Dial	PJSIP/702/sip:702@10.17.0.219:5060;user=phone,,HhTtrIb(func-apply-sipheaders^s^	29	20	ANSWERED	3		1665988886.820
2022-10-17 11:40:21	"Dr. Akhyar Farrukh" <709>	709	752	followme-check	PJSIP/709-000001b0	PJSIP/752-000001b1	Dial	PJSIP/752/sip:752@10.17.0.152:5060;user=phone,27,HhTtrIM(auto-blkvm)b(func-appl	16	0	NO ANSWER	3		1665988821.818
2022-10-17 11:39:30	"" <361>	361	705	ext-local	DAHDI/i1/361-157	PJSIP/705-000001af	Dial	PJSIP/705/sip:705@10.17.0.96:5060;user=phone,,HhTtrb(func-apply-sipheaders^s^1)	33	25	ANSWERED	3		1665988770.816
2022-10-17 11:39:08	"Madeeha Islam (FMS)" <764>	764	702	ext-local	PJSIP/764-000001ad	PJSIP/702-000001ae	Dial	PJSIP/702/sip:702@10.17.0.219:5060;user=phone,,HhTtrIb(func-apply-sipheaders^s^	25	18	ANSWERED	3		1665988748.814
2022-10-17 11:38:52	"" <710>	710	03004770236	from-internal	PJSIP/710-000001ac	DAHDI/i1/903004770236-156	Dial	DAHDI/G0/903004770236,300,Tb(func-apply-sipheaders^s^1)	87	71	ANSWERED	3		1665988732.812
2022-10-17 11:38:02	"" <762>	762	03340008077	from-internal	PJSIP/762-000001aa	DAHDI/i1/903340008077-155	Dial	DAHDI/G0/903340008077,300,Tb(func-apply-sipheaders^s^1)	44	26	ANSWERED	3		1665988682.809
2022-10-17 11:37:50	"" <762>	762	0334008077	from-internal	PJSIP/762-000001a9	DAHDI/i1/90334008077-154	Dial	DAHDI/G0/90334008077,300,Tb(func-apply-sipheaders^s^1)	7	0	NO ANSWER	3		1665988670.807
2022-10-17 11:36:57	"" <462>	462	742	followme-check	DAHDI/i1/462-153	PJSIP/742-000001a8	Dial	PJSIP/742/sip:742@10.17.0.225:5060;user=phone,27,HhTtrIM(auto-blkvm)b(func-appl	54	50	ANSWERED	3		1665988617.805
2022-10-17 11:35:55	"" <742>	742	430	from-internal	PJSIP/742-000001a7	DAHDI/i1/430-152	Dial	DAHDI/G0/430,300,Tb(func-apply-sipheaders^s^1)	50	45	ANSWERED	3		1665988555.803
2022-10-17 11:35:01	"" <742>	742	675	from-internal	PJSIP/742-000001a6	DAHDI/i1/675-151	Dial	DAHDI/G0/675,300,Tb(func-apply-sipheaders^s^1)	45	39	ANSWERED	3		1665988501.801
2022-10-17 11:34:54	"" <708>	708	180	from-internal	SIP/708-0000000e	DAHDI/i1/180-150	Dial	DAHDI/G0/180,300,Tb(func-apply-sipheaders^s^1)	25	16	ANSWERED	3		1665988494.799
2022-10-17 11:34:43	"" <722>	722	530	from-internal	PJSIP/722-000001a5	DAHDI/i1/530-14f	Dial	DAHDI/G0/530,300,Tb(func-apply-sipheaders^s^1)	0	0	BUSY	3		1665988483.797
2022-10-17 11:34:34	"" <750>	750	474	from-internal	PJSIP/750-000001a4	DAHDI/i1/474-14e	Dial	DAHDI/G0/474,300,Tb(func-apply-sipheaders^s^1)	43	37	ANSWERED	3		1665988474.795
2022-10-17 11:34:34	"" <722>	722	530	from-internal	PJSIP/722-000001a3	DAHDI/i1/530-14d	Dial	DAHDI/G0/530,300,Tb(func-apply-sipheaders^s^1)	0	0	BUSY	3		1665988474.793
2022-10-17 11:32:58	"" <712>	712	544	from-internal	PJSIP/712-000001a2	DAHDI/i1/544-14c	Dial	DAHDI/G0/544,300,Tb(func-apply-sipheaders^s^1)	107	82	ANSWERED	3		1665988378.791
2022-10-17 11:31:58	"" <712>	712	544	from-internal	PJSIP/712-000001a1	DAHDI/i1/544-14b	Dial	DAHDI/G0/544,300,Tb(func-apply-sipheaders^s^1)	0	0	BUSY	3		1665988318.789
2022-10-17 11:31:37	"" <7004>	7004	03214051200	from-internal	PJSIP/7004-000001a0	DAHDI/i1/903214051200-14a	Dial	DAHDI/G0/903214051200,300,Tb(func-apply-sipheaders^s^1)	26	17	ANSWERED	3		1665988297.787
2022-10-17 11:31:27	"" <675>	675	742	followme-check	DAHDI/i1/675-149	PJSIP/742-0000019f	Dial	PJSIP/742/sip:742@10.17.0.225:5060;user=phone,27,HhTtrIM(auto-blkvm)b(func-appl	185	175	ANSWERED	3		1665988287.785
2022-10-17 11:30:58	"" <712>	712	544	from-internal	PJSIP/712-0000019e	DAHDI/i1/544-148	Dial	DAHDI/G0/544,300,Tb(func-apply-sipheaders^s^1)	0	0	BUSY	3		1665988258.783
2022-10-17 11:30:13	"" <004235110333>	004235110333	709	ext-local	DAHDI/i1/004235110333-147	PJSIP/709-0000019d	Dial	PJSIP/709/sip:709@172.25.0.229:5060;user=phone,15,HhTtrb(func-apply-sipheaders^	41	32	ANSWERED	3		1665988213.781
2022-10-17 11:30:13	"" <712>	712	544	from-internal	PJSIP/712-0000019c	DAHDI/i1/544-146	Dial	DAHDI/G0/544,300,Tb(func-apply-sipheaders^s^1)	0	0	BUSY	3		1665988213.779
2022-10-17 11:29:43	"" <712>	712	544	from-internal	PJSIP/712-0000019b	DAHDI/i1/544-145	Dial	DAHDI/G0/544,300,Tb(func-apply-sipheaders^s^1)	0	0	BUSY	3		1665988183.777
2022-10-17 11:29:32	"" <762>	762	03218416622	from-internal	PJSIP/762-0000019a	DAHDI/i1/903218416622-144	Dial	DAHDI/G0/903218416622,300,Tb(func-apply-sipheaders^s^1)	150	134	ANSWERED	3		1665988172.775
2022-10-17 11:29:32	"" <180>	180	708	followme-check	DAHDI/i1/180-143	SIP/708-0000000d	Dial	SIP/708,27,HhTtrIM(auto-blkvm)b(func-apply-sipheaders^s^1),	41	37	ANSWERED	3		1665988172.773
2022-10-17 11:29:31	"" <714>	714	185	from-internal	PJSIP/714-00000199	DAHDI/i1/185-142	Dial	DAHDI/G0/185,300,Tb(func-apply-sipheaders^s^1)	25	0	NO ANSWER	3		1665988171.771
2022-10-17 11:29:05	"" <702>	702	03354249304	from-internal	PJSIP/702-00000198	DAHDI/i1/903354249304-141	Dial	DAHDI/G0/903354249304,300,Tb(func-apply-sipheaders^s^1)	47	39	ANSWERED	3		1665988145.769
2022-10-17 11:29:04	"" <762>	762	234	from-internal	PJSIP/762-00000197	DAHDI/i1/234-140	Dial	DAHDI/G0/234,300,Tb(func-apply-sipheaders^s^1)	22	0	NO ANSWER	3		1665988144.767
2022-10-17 11:29:00	"Amjad Niaz" <425>	425	705	ext-local	DAHDI/i1/425-13f	PJSIP/705-00000196	Dial	PJSIP/705/sip:705@10.17.0.96:5060;user=phone,,HhTtrb(func-apply-sipheaders^s^1)	22	14	ANSWERED	3		1665988140.765
2022-10-17 11:28:22	"PA to Dean FMS" <702>	702	705	ext-local	PJSIP/702-00000194	PJSIP/705-00000195	Dial	PJSIP/705/sip:705@10.17.0.96:5060;user=phone,,HhTtrIb(func-apply-sipheaders^s^1	17	13	ANSWERED	3		1665988102.763
2022-10-17 11:28:14	"" <720>	720	539	from-internal	PJSIP/720-00000193	DAHDI/i1/539-13e	Dial	DAHDI/G0/539,300,Tb(func-apply-sipheaders^s^1)	33	0	NO ANSWER	3		1665988094.761
2022-10-17 11:28:00	"" <702>	702	03154113823	from-internal	PJSIP/702-00000192	DAHDI/i1/903154113823-13d	Dial	DAHDI/G0/903154113823,300,Tb(func-apply-sipheaders^s^1)	15	0	NO ANSWER	3		1665988080.759
2022-10-17 11:27:45	"" <389>	389	712	ext-local	DAHDI/i1/389-13c	PJSIP/712-00000191	Dial	PJSIP/712/sip:712@10.17.0.112:5060;user=phone,15,HhTtrb(func-apply-sipheaders^s	26	18	ANSWERED	3		1665988065.757
2022-10-17 11:27:31	"" <702>	702	03154113823	from-internal	PJSIP/702-00000190	DAHDI/i1/903154113823-13b	Dial	DAHDI/G0/903154113823,300,Tb(func-apply-sipheaders^s^1)	15	0	NO ANSWER	3		1665988051.755
2022-10-17 11:27:07	"" <715>	715	03371403050	from-internal	PJSIP/715-0000018f	DAHDI/i1/903371403050-13a	Dial	DAHDI/G0/903371403050,300,Tb(func-apply-sipheaders^s^1)	628	621	ANSWERED	3		1665988027.753
2022-10-17 11:27:06	"" <7004>	7004	544	from-internal	PJSIP/7004-0000018e	DAHDI/i1/544-139	Dial	DAHDI/G0/544,300,Tb(func-apply-sipheaders^s^1)	30	23	ANSWERED	3		1665988026.751
2022-10-17 11:26:58	"" <715>	715	03371403050	from-internal	PJSIP/715-0000018d	DAHDI/i1/903371403050-138	Dial	DAHDI/G0/903371403050,300,Tb(func-apply-sipheaders^s^1)	7	0	NO ANSWER	3		1665988018.749
2022-10-17 11:26:49	"" <715>	715	03371403050	from-internal	PJSIP/715-0000018c	DAHDI/i1/903371403050-137	Dial	DAHDI/G0/903371403050,300,Tb(func-apply-sipheaders^s^1)	7	0	NO ANSWER	3		1665988009.747
2022-10-17 11:26:47	"PA to Dean FMS" <702>	702	705	ext-local	PJSIP/702-0000018a	PJSIP/705-0000018b	Dial	PJSIP/705/sip:705@10.17.0.96:5060;user=phone,,HhTtrIb(func-apply-sipheaders^s^1	32	0	NO ANSWER	3		1665988007.745
2022-10-17 11:26:39	"" <715>	715	03371403050	from-internal	PJSIP/715-00000189	DAHDI/i1/903371403050-136	Dial	DAHDI/G0/903371403050,300,Tb(func-apply-sipheaders^s^1)	9	0	NO ANSWER	3		1665987999.743
2022-10-17 11:26:17	"Dr. Shafique Uqaili" <701>	701	s	macro-dial-one	PJSIP/701-00000187	PJSIP/762-00000184	ExecIf	0?Set(MASTER_CHANNEL(CONNECTEDLINE(name))=)	22	22	ANSWERED	3		1665987968.740
2022-10-17 11:26:16	"" <799>	799	444	from-internal	PJSIP/799-00000188	DAHDI/i1/444-135	Dial	DAHDI/G0/444,300,Tb(func-apply-sipheaders^s^1)	15	8	ANSWERED	3		1665987976.741
2022-10-17 11:26:16	"Dr. Shafique Uqaili" <701>	701	701	from-internal-xfer	Local/701@from-internal-xfer-0000000d;1	PJSIP/762-00000184			0	0	ANSWERED	3		1665987968.738
2022-10-17 11:26:08	"UGP Office, FOMS" <762>	762	701	ext-local	Local/701@from-internal-xfer-0000000d;2	PJSIP/701-00000187	Dial	PJSIP/701/sip:701@10.10.18.20:5060;user=phone,,HhTtrM(auto-blkvm)Ib(func-apply-	8	5	ANSWERED	3		1665987968.739
2022-10-17 11:26:08	"PA to Dean FMS" <702>	702	762	followme-check	PJSIP/702-00000183	Local/701@from-internal-xfer-0000000d;1	Dial	PJSIP/762/sip:762@10.17.0.162:5060;user=phone,27,HhTtrIM(auto-blkvm)b(func-appl	7	7	ANSWERED	3		1665987941.732
2022-10-17 11:25:52	"Aqeel MIS" <411>	411	704	ext-local	DAHDI/i1/411-134	PJSIP/704-00000186	Dial	PJSIP/704/sip:704@10.17.0.215:5060;user=phone,15,HhTtrb(func-apply-sipheaders^s	20	18	ANSWERED	3		1665987952.736
2022-10-17 11:25:49	"" <732>	732	514	from-internal	PJSIP/732-00000185	DAHDI/i1/514-133	Dial	DAHDI/G0/514,300,Tb(func-apply-sipheaders^s^1)	35	20	ANSWERED	3		1665987949.734
2022-10-17 11:25:41	"PA to Dean FMS" <702>	702	762	followme-check	PJSIP/702-00000183	PJSIP/762-00000184	Dial	PJSIP/762/sip:762@10.17.0.162:5060;user=phone,27,HhTtrIM(auto-blkvm)b(func-appl	26	7	ANSWERED	3		1665987941.732
2022-10-17 11:25:27	"" <732>	732	0	from-internal	PJSIP/732-00000182	DAHDI/i1/0-132	Dial	DAHDI/G0/0,300,Tb(func-apply-sipheaders^s^1)	17	14	ANSWERED	3		1665987927.730
2022-10-17 11:25:07	"PA to Dean FMS" <702>	702	762	followme-check	PJSIP/702-00000180	PJSIP/762-00000181	Dial	PJSIP/762/sip:762@10.17.0.162:5060;user=phone,27,HhTtrIM(auto-blkvm)b(func-appl	27	0	NO ANSWER	3		1665987907.728
2022-10-17 11:24:55	"PA to Dean FMS" <702>	702	705	ext-local	PJSIP/702-0000017e	PJSIP/705-0000017f	Dial	PJSIP/705/sip:705@10.17.0.96:5060;user=phone,,HhTtrIb(func-apply-sipheaders^s^1	8	0	NO ANSWER	3		1665987895.726
2022-10-17 11:24:43	"" <732>	732	0	from-internal	PJSIP/732-0000017d	DAHDI/i1/0-131	Dial	DAHDI/G0/0,300,Tb(func-apply-sipheaders^s^1)	38	0	BUSY	3		1665987883.724
2022-10-17 11:24:26	"" <732>	732	514	from-internal	PJSIP/732-0000017c	DAHDI/i1/514-130	Dial	DAHDI/G0/514,300,Tb(func-apply-sipheaders^s^1)	0	0	BUSY	3		1665987866.722
2022-10-17 11:23:54	"" <732>	732	514	from-internal	PJSIP/732-0000017b	DAHDI/i1/514-12f	Dial	DAHDI/G0/514,300,Tb(func-apply-sipheaders^s^1)	0	0	BUSY	3		1665987834.720
2022-10-17 11:23:48	"" <7004>	7004	107	from-internal	PJSIP/7004-0000017a	DAHDI/i1/107-12e	Dial	DAHDI/G0/107,300,Tb(func-apply-sipheaders^s^1)	124	116	ANSWERED	3		1665987828.718
2022-10-17 11:22:47	"" <732>	732	0	from-internal	PJSIP/732-00000179	DAHDI/i1/0-12d	Dial	DAHDI/G0/0,300,Tb(func-apply-sipheaders^s^1)	43	32	ANSWERED	3		1665987767.716
2022-10-17 11:22:15	"" <485>	485	762	followme-check	DAHDI/i1/485-12c	PJSIP/762-00000178	Dial	PJSIP/762/sip:762@10.17.0.162:5060;user=phone,27,HhTtrIM(auto-blkvm)b(func-appl	221	213	ANSWERED	3		1665987735.714
2022-10-17 11:22:07	"" <732>	732	0	from-internal	PJSIP/732-00000177	DAHDI/i1/0-12b	Dial	DAHDI/G0/0,300,Tb(func-apply-sipheaders^s^1)	36	0	NO ANSWER	3		1665987727.712
2022-10-17 11:22:01	"" <732>	732	514	from-internal	PJSIP/732-00000176	DAHDI/i1/514-12a	Dial	DAHDI/G0/514,300,Tb(func-apply-sipheaders^s^1)	0	0	BUSY	3		1665987721.710
2022-10-17 11:21:45	"Mr. Imran Shahzad (FMS)" <768>	768	701	ext-local	PJSIP/768-00000174	PJSIP/701-00000175	Dial	PJSIP/701/sip:701@10.10.18.20:5060;user=phone,,HhTtrIb(func-apply-sipheaders^s^	18	11	ANSWERED	3		1665987705.708
2022-10-17 11:21:12	"" <742>	742	419	from-internal	PJSIP/742-00000173	DAHDI/i1/419-129	Dial	DAHDI/G0/419,300,Tb(func-apply-sipheaders^s^1)	36	0	BUSY	3		1665987672.706
2022-10-17 11:20:58	"" <601>	601	760	followme-check	DAHDI/i1/601-128	PJSIP/760-00000172	Dial	PJSIP/760/sip:760@10.17.0.160:5160;user=phone,27,HhTtrIM(auto-blkvm)b(func-appl	25	0	NO ANSWER	3		1665987658.704
2022-10-17 11:20:27	"" <128>	128	760	followme-check	DAHDI/i1/128-127	PJSIP/760-00000171	Dial	PJSIP/760/sip:760@10.17.0.160:5160;user=phone,27,HhTtrIM(auto-blkvm)b(func-appl	27	0	NO ANSWER	3		1665987627.702
2022-10-17 11:19:35	"" <799>	799	444	from-internal	PJSIP/799-00000170	DAHDI/i1/444-126	Dial	DAHDI/G0/444,300,Tb(func-apply-sipheaders^s^1)	30	17	ANSWERED	3		1665987575.700
2022-10-17 11:19:25	"" <762>	762	485	from-internal	PJSIP/762-0000016f	DAHDI/i1/485-125	Dial	DAHDI/G0/485,300,Tb(func-apply-sipheaders^s^1)	140	137	ANSWERED	3		1665987565.698
2022-10-17 11:17:06	"" <708>	708	180	from-internal	SIP/708-0000000c	DAHDI/i1/180-124	Dial	DAHDI/G0/180,300,Tb(func-apply-sipheaders^s^1)	13	5	ANSWERED	3		1665987426.696
2022-10-17 11:16:57	"" <785>	785	03334901805	from-internal	PJSIP/785-0000016e	DAHDI/i1/903334901805-123	Dial	DAHDI/G0/903334901805,300,Tb(func-apply-sipheaders^s^1)	2	0	NO ANSWER	3		1665987417.694
2022-10-17 11:16:24	"Zeeshan Ahmed (FMS)" <785>	785	755	followme-check	PJSIP/785-0000016c	PJSIP/755-0000016d	Dial	PJSIP/755/sip:755@10.10.13.14:5160;user=phone,27,HhTtrIM(auto-blkvm)b(func-appl	17	0	NO ANSWER	3		1665987384.692
2022-10-17 11:15:52	"Zeeshan Ahmed (FMS)" <785>	785	755	followme-check	PJSIP/785-0000016a	PJSIP/755-0000016b	Dial	PJSIP/755/sip:755@10.10.13.14:5160;user=phone,27,HhTtrIM(auto-blkvm)b(func-appl	27	0	NO ANSWER	3		1665987352.690
2022-10-17 11:15:16	"Ms. Shaista Anwar (FOL)" <739>	739	708	followme-check	PJSIP/739-00000169	SIP/708-0000000b	Dial	SIP/708,27,HhTtrIM(auto-blkvm)b(func-apply-sipheaders^s^1),	71	69	ANSWERED	3		1665987316.688
2022-10-17 11:13:18	"Aqeel MIS" <411>	411	704	ext-local	DAHDI/i1/411-122	PJSIP/704-00000168	Dial	PJSIP/704/sip:704@10.17.0.215:5060;user=phone,15,HhTtrb(func-apply-sipheaders^s	40	36	ANSWERED	3		1665987198.686
2022-10-17 11:12:43	"" <799>	799	444	from-internal	PJSIP/799-00000167	DAHDI/i1/444-121	Dial	DAHDI/G0/444,300,Tb(func-apply-sipheaders^s^1)	44	32	ANSWERED	3		1665987163.684
2022-10-17 11:11:50	"" <710>	710	310	from-internal	PJSIP/710-00000166	DAHDI/i1/310-120	Dial	DAHDI/G0/310,300,Tb(func-apply-sipheaders^s^1)	29	20	ANSWERED	3		1665987110.682
2022-10-17 11:10:52	"Ms. Shaista Anwar (FOL)" <739>	739	708	followme-check	PJSIP/739-00000165	DAHDI/i1/903334277080-11f	Dial	SIP/708,27,HhTtrIM(auto-blkvm)b(func-apply-sipheaders^s^1),	24	24	ANSWERED	3		1665987044.677
2022-10-17 11:10:52	"CID:739" <03334277080>	03334277080		from-digital	DAHDI/i1/903334277080-11f	Local/03334277080@from-internal-0000000c;1	Return		0	0	ANSWERED	3		1665987044.681
2022-10-17 11:10:44	"Ms. Shaista Anwar (FOL)" <739>	739	708	followme-check	PJSIP/739-00000165	Local/03334277080@from-internal-0000000c;1	Dial	SIP/708,27,HhTtrIM(auto-blkvm)b(func-apply-sipheaders^s^1),	7	0	ANSWERED	3		1665987044.677
2022-10-17 11:10:44	"Ms. Shaista Anwar (FOL)" <739>	739	708	followme-check	PJSIP/739-00000165	SIP/708-0000000a	Dial	SIP/708,27,HhTtrIM(auto-blkvm)b(func-apply-sipheaders^s^1),	0	0	NO ANSWER	3		1665987044.677
2022-10-17 11:10:44	"" <739>	739	03334277080	from-internal	Local/03334277080@from-internal-0000000c;2	DAHDI/i1/903334277080-11f	Dial	DAHDI/G0/903334277080,300,Tb(func-apply-sipheaders^s^1)	7	0	ANSWERED	3		1665987044.680
2022-10-17 11:10:32	"" <709>	709	99231581	from-internal	PJSIP/709-00000164	DAHDI/i1/999231581-11e	Dial	DAHDI/G0/999231581,300,Tb(func-apply-sipheaders^s^1)	47	32	ANSWERED	3		1665987032.675
2022-10-17 11:09:14	"" <675>	675	742	followme-check	DAHDI/i1/675-11d	PJSIP/742-00000163	Dial	PJSIP/742/sip:742@10.17.0.225:5060;user=phone,27,HhTtrIM(auto-blkvm)b(func-appl	22	20	ANSWERED	3		1665986954.673
2022-10-17 11:08:56	"" <724>	724	203	from-internal	PJSIP/724-00000162	DAHDI/i1/203-11c	Dial	DAHDI/G0/203,300,Tb(func-apply-sipheaders^s^1)	40	36	ANSWERED	3		1665986936.671
2022-10-17 11:08:34	"Zeeshan Ahmed (FMS)" <785>	785	755	followme-check	PJSIP/785-00000160	PJSIP/755-00000161	Dial	PJSIP/755/sip:755@10.10.13.14:5160;user=phone,27,HhTtrIM(auto-blkvm)b(func-appl	72	62	ANSWERED	3		1665986914.669
2022-10-17 11:08:32	"" <799>	799	444	from-internal	PJSIP/799-0000015f	DAHDI/i1/444-11b	Dial	DAHDI/G0/444,300,Tb(func-apply-sipheaders^s^1)	18	14	ANSWERED	3		1665986912.667
2022-10-17 11:08:26	"" <301>	301	742	followme-check	DAHDI/i1/301-11a	PJSIP/742-0000015e	Dial	PJSIP/742/sip:742@10.17.0.225:5060;user=phone,27,HhTtrIM(auto-blkvm)b(func-appl	18	0	NO ANSWER	3		1665986906.665
2022-10-17 11:08:24	"" <203>	203	701	ext-local	DAHDI/i1/203-119	PJSIP/701-0000015d	Dial	PJSIP/701/sip:701@10.10.18.20:5060;user=phone,,HhTtrb(func-apply-sipheaders^s^1	1	0	NO ANSWER	3		1665986904.663
2022-10-17 11:07:19	"" <458>	458	780	ext-local	DAHDI/i1/458-118	PJSIP/780-0000015c	Dial	PJSIP/780/sip:780@10.17.0.180:5060;user=phone,15,HhTtrb(func-apply-sipheaders^s	30	27	ANSWERED	3		1665986839.661
2022-10-17 11:07:01	"" <7004>	7004	03004396886	from-internal	PJSIP/7004-0000015b	DAHDI/i1/903004396886-117	Dial	DAHDI/G0/903004396886,300,Tb(func-apply-sipheaders^s^1)	218	205	ANSWERED	3		1665986821.659
2022-10-17 11:06:51	"" <762>	762	430	from-internal	PJSIP/762-0000015a	DAHDI/i1/430-116	Dial	DAHDI/G0/430,300,Tb(func-apply-sipheaders^s^1)	186	182	ANSWERED	3		1665986811.657
2022-10-17 11:06:38	"" <549>	549	710	followme-check	DAHDI/i1/549-115	PJSIP/710-00000159	Dial	PJSIP/710/sip:710@10.10.6.20:5060;user=phone,27,HhTtrIM(auto-blkvm)b(func-apply	19	10	ANSWERED	3		1665986798.655
2022-10-17 11:06:01	"" <762>	762	234	from-internal	PJSIP/762-00000158	DAHDI/i1/234-114	Dial	DAHDI/G0/234,300,Tb(func-apply-sipheaders^s^1)	26	0	NO ANSWER	3		1665986761.653
2022-10-17 11:05:59	"" <301>	301	742	followme-check	DAHDI/i1/301-113	PJSIP/742-00000157	Dial	PJSIP/742/sip:742@10.17.0.225:5060;user=phone,27,HhTtrIM(auto-blkvm)b(func-appl	27	0	NO ANSWER	3		1665986759.651
2022-10-17 11:05:41	"" <720>	720	36316986	from-internal	PJSIP/720-00000156	DAHDI/i1/936316986-112	Dial	DAHDI/G0/936316986,300,Tb(func-apply-sipheaders^s^1)	39	0	BUSY	3		1665986741.649
2022-10-17 11:05:39	"Dr. Shafique Uqaili" <701>	701	702	ext-local	PJSIP/701-00000154	PJSIP/702-00000155	Dial	PJSIP/702/sip:702@10.17.0.219:5060;user=phone,,HhTtrIb(func-apply-sipheaders^s^	21	12	ANSWERED	3		1665986739.647
2022-10-17 11:05:31	"" <762>	762	443	from-internal	PJSIP/762-00000153	DAHDI/i1/443-111	Dial	DAHDI/G0/443,300,Tb(func-apply-sipheaders^s^1)	26	0	NO ANSWER	3		1665986731.645
2022-10-17 11:05:15	"" <762>	762	485	from-internal	PJSIP/762-00000152	DAHDI/i1/485-110	Dial	DAHDI/G0/485,300,Tb(func-apply-sipheaders^s^1)	0	0	BUSY	3		1665986715.643
2022-10-17 11:05:12	"PA to Dean FMS" <702>	702	724	followme-check	PJSIP/702-00000150	PJSIP/724-00000151	Dial	PJSIP/724/sip:724@10.17.0.234:5060;user=phone,27,HhTtrIM(auto-blkvm)b(func-appl	40	27	ANSWERED	3		1665986712.641
2022-10-17 11:05:06	"" <720>	720	36316855	from-internal	PJSIP/720-0000014f	DAHDI/i1/936316855-10f	Dial	DAHDI/G0/936316855,300,Tb(func-apply-sipheaders^s^1)	24	0	NO ANSWER	3		1665986706.639
2022-10-17 11:04:46	"" <203>	203	768	followme-check	DAHDI/i1/203-10e	PJSIP/768-0000014e	Dial	PJSIP/768/sip:768@10.17.0.205:5060;user=phone,27,HhTtrIM(auto-blkvm)b(func-appl	18	15	ANSWERED	3		1665986686.637
2022-10-17 11:04:40	"" <7004>	7004	410	from-internal	PJSIP/7004-0000014d	DAHDI/i1/410-10d	Dial	DAHDI/G0/410,300,Tb(func-apply-sipheaders^s^1)	1	0	NO ANSWER	3		1665986680.635
2022-10-17 11:04:37	"PA to Dean FMS" <702>	702	762	followme-check	PJSIP/702-0000014b	PJSIP/762-0000014c	Dial	PJSIP/762/sip:762@10.17.0.162:5060;user=phone,27,HhTtrIM(auto-blkvm)b(func-appl	32	24	ANSWERED	3		1665986677.633
2022-10-17 11:04:21	"" <389>	389	701	ext-local	DAHDI/i1/389-10c	PJSIP/701-0000014a	Dial	PJSIP/701/sip:701@10.10.18.20:5060;user=phone,,HhTtrb(func-apply-sipheaders^s^1	43	34	ANSWERED	3		1665986661.631
2022-10-17 11:03:58	"" <780>	780	314	from-internal	PJSIP/780-00000149	DAHDI/i1/314-10b	Dial	DAHDI/G0/314,300,Tb(func-apply-sipheaders^s^1)	19	7	ANSWERED	3		1665986638.629
2022-10-17 11:03:51	"" <675>	675	742	followme-check	DAHDI/i1/675-109	PJSIP/742-00000147	Dial	PJSIP/742/sip:742@10.17.0.225:5060;user=phone,27,HhTtrIM(auto-blkvm)b(func-appl	308	304	ANSWERED	3		1665986631.625
2022-10-17 11:03:51	"" <785>	785	03035378894	from-internal	PJSIP/785-00000148	DAHDI/i1/903035378894-10a	Dial	DAHDI/G0/903035378894,300,Tb(func-apply-sipheaders^s^1)	12	0	NO ANSWER	3		1665986631.627
2022-10-17 11:03:41	"Amjad Niaz" <425>	425	705	ext-local	DAHDI/i1/425-108	PJSIP/705-00000146	Dial	PJSIP/705/sip:705@10.17.0.96:5060;user=phone,,HhTtrb(func-apply-sipheaders^s^1)	51	48	ANSWERED	3		1665986621.623
2022-10-17 11:03:17	"" <785>	785	03035378894	from-internal	PJSIP/785-00000145	DAHDI/i1/903035378894-107	Dial	DAHDI/G0/903035378894,300,Tb(func-apply-sipheaders^s^1)	13	0	NO ANSWER	3		1665986597.621
2022-10-17 11:02:49	"OPERATOR" <8000>	8000	708	followme-check	DAHDI/i1/8000-103	DAHDI/i1/903334277080-104	Dial	SIP/708,27,HhTtrIM(auto-blkvm)b(func-apply-sipheaders^s^1),	62	62	ANSWERED	3		1665986560.610
2022-10-17 11:02:49	"" <03334277080>	03334277080		from-digital	DAHDI/i1/903334277080-104	Local/03334277080@from-internal-0000000b;1	Return		0	0	ANSWERED	3		1665986561.614
2022-10-17 11:02:47	"UGP Office, FOMS" <762>	762	724	followme-check	PJSIP/762-00000143	PJSIP/724-00000144	Dial	PJSIP/724/sip:724@10.17.0.234:5060;user=phone,27,HhTtrIM(auto-blkvm)b(func-appl	102	76	ANSWERED	3		1665986567.619
2022-10-17 11:02:44	"" <705>	705	292	from-internal	PJSIP/705-00000142	DAHDI/i1/292-106	Dial	DAHDI/G0/292,300,Tb(func-apply-sipheaders^s^1)	17	0	NO ANSWER	3		1665986564.617
2022-10-17 11:02:41	"OPERATOR" <8000>	8000	708	followme-check	DAHDI/i1/8000-103	Local/03334277080@from-internal-0000000b;1	Dial	SIP/708,27,HhTtrIM(auto-blkvm)b(func-apply-sipheaders^s^1),	7	0	ANSWERED	3		1665986560.610
2022-10-17 11:02:41	"" <785>	785	03035378894	from-internal	PJSIP/785-00000141	DAHDI/i1/903035378894-105	Dial	DAHDI/G0/903035378894,300,Tb(func-apply-sipheaders^s^1)	24	0	NO ANSWER	3		1665986561.615
2022-10-17 11:02:41	"" <8000>	8000	03334277080	from-internal	Local/03334277080@from-internal-0000000b;2	DAHDI/i1/903334277080-104	Dial	DAHDI/G0/903334277080,300,Tb(func-apply-sipheaders^s^1)	7	0	ANSWERED	3		1665986561.613
2022-10-17 11:02:40	"OPERATOR" <8000>	8000	708	followme-check	DAHDI/i1/8000-103	SIP/708-00000009	Dial	SIP/708,27,HhTtrIM(auto-blkvm)b(func-apply-sipheaders^s^1),	0	0	NO ANSWER	3		1665986560.610
2022-10-17 11:02:05	"PA to Dean FMS" <702>	702	701	ext-local	PJSIP/702-0000013f	PJSIP/701-00000140	Dial	PJSIP/701/sip:701@10.10.18.20:5060;user=phone,,HhTtrIb(func-apply-sipheaders^s^	26	0	NO ANSWER	3		1665986525.608
2022-10-17 11:01:35	"" <742>	742	657	from-internal	PJSIP/742-0000013e	DAHDI/i1/657-102	Dial	DAHDI/G0/657,300,Tb(func-apply-sipheaders^s^1)	30	0	NO ANSWER	3		1665986495.606
2022-10-17 11:01:31	"" <702>	702	03218416622	from-internal	PJSIP/702-0000013d	DAHDI/i1/903218416622-101	Dial	DAHDI/G0/903218416622,300,Tb(func-apply-sipheaders^s^1)	25	0	NO ANSWER	3		1665986491.604
2022-10-17 11:01:08	"" <768>	768	203	from-internal	PJSIP/768-0000013c	DAHDI/i1/203-100	Dial	DAHDI/G0/203,300,Tb(func-apply-sipheaders^s^1)	130	125	ANSWERED	3		1665986468.602
2022-10-17 11:01:00	"" <702>	702	03218416622	from-internal	PJSIP/702-0000013b	DAHDI/i1/903218416622-ff	Dial	DAHDI/G0/903218416622,300,Tb(func-apply-sipheaders^s^1)	21	0	NO ANSWER	3		1665986460.600
2022-10-17 11:00:49	"Ms. Shaista Anwar (FOL)" <739>	739	708	followme-check	PJSIP/739-0000013a	SIP/708-00000008	Dial	SIP/708,27,HhTtrIM(auto-blkvm)b(func-apply-sipheaders^s^1),	18	13	ANSWERED	3		1665986449.598
2022-10-17 11:00:37	"" <768>	768	203	from-internal	PJSIP/768-00000139	DAHDI/i1/203-fe	Dial	DAHDI/G0/203,300,Tb(func-apply-sipheaders^s^1)	0	0	BUSY	3		1665986437.596
2022-10-17 11:00:36	"" <702>	702	03218416622	from-internal	PJSIP/702-00000138	DAHDI/i1/903218416622-fd	Dial	DAHDI/G0/903218416622,300,Tb(func-apply-sipheaders^s^1)	15	0	NO ANSWER	3		1665986436.594
2022-10-17 11:00:23	"" <203>	203	701	ext-local	DAHDI/i1/203-fc	PJSIP/701-00000137	Dial	PJSIP/701/sip:701@10.10.18.20:5060;user=phone,,HhTtrb(func-apply-sipheaders^s^1	32	27	ANSWERED	3		1665986423.592
2022-10-17 11:00:22	"Ms. Shaista Anwar (FOL)" <739>	739	708	followme-check	PJSIP/739-00000136	SIP/708-00000007	Dial	SIP/708,27,HhTtrIM(auto-blkvm)b(func-apply-sipheaders^s^1),	21	17	ANSWERED	3		1665986422.590
2022-10-17 11:00:10	"" <301>	301	742	followme-check	DAHDI/i1/301-fb	PJSIP/742-00000135	Dial	PJSIP/742/sip:742@10.17.0.225:5060;user=phone,27,HhTtrIM(auto-blkvm)b(func-appl	23	0	NO ANSWER	3		1665986410.588
2022-10-17 11:00:05	"Dr. Shafique Uqaili" <701>	701	702	ext-local	PJSIP/701-00000133	PJSIP/702-00000134	Dial	PJSIP/702/sip:702@10.17.0.219:5060;user=phone,,HhTtrIb(func-apply-sipheaders^s^	23	19	ANSWERED	3		1665986405.586
2022-10-17 10:59:36	"" <301>	301	742	followme-check	DAHDI/i1/301-fa	PJSIP/742-00000132	Dial	PJSIP/742/sip:742@10.17.0.225:5060;user=phone,27,HhTtrIM(auto-blkvm)b(func-appl	27	0	NO ANSWER	3		1665986376.584
2022-10-17 10:59:34	"" <762>	762	03218416622	from-internal	PJSIP/762-00000131	DAHDI/i1/903218416622-f9	Dial	DAHDI/G0/903218416622,300,Tb(func-apply-sipheaders^s^1)	21	0	NO ANSWER	3		1665986374.582
2022-10-17 10:59:20	"" <388>	388	705	ext-local	DAHDI/i1/388-f8	PJSIP/705-00000130	Dial	PJSIP/705/sip:705@10.17.0.96:5060;user=phone,,HhTtrb(func-apply-sipheaders^s^1)	50	46	ANSWERED	3		1665986360.580
2022-10-17 10:59:04	"" <762>	762	234	from-internal	PJSIP/762-0000012f	DAHDI/i1/234-f7	Dial	DAHDI/G0/234,300,Tb(func-apply-sipheaders^s^1)	19	0	NO ANSWER	3		1665986344.578
2022-10-17 10:58:27	"Dr. Shafique Uqaili" <701>	701	s	macro-dial-one	PJSIP/701-0000012e	PJSIP/762-0000012d	ExecIf	0?Set(MASTER_CHANNEL(CONNECTEDLINE(name))=)	33	33	ANSWERED	3		1665986299.577
2022-10-17 10:58:26	"Dr. Shafique Uqaili" <701>	701	701	from-internal-xfer	Local/701@from-internal-xfer-0000000a;1	PJSIP/762-0000012d			0	0	ANSWERED	3		1665986299.575
2022-10-17 10:58:19	"UGP Office, FOMS" <762>	762	701	ext-local	Local/701@from-internal-xfer-0000000a;2	PJSIP/701-0000012e	Dial	PJSIP/701/sip:701@10.10.18.20:5060;user=phone,,HhTtrM(auto-blkvm)Ib(func-apply-	8	4	ANSWERED	3		1665986299.576
2022-10-17 10:58:19	"PA to Dean FMS" <702>	702	762	followme-check	PJSIP/702-0000012c	Local/701@from-internal-xfer-0000000a;1	Dial	PJSIP/762/sip:762@10.17.0.162:5060;user=phone,27,HhTtrIM(auto-blkvm)b(func-appl	7	7	ANSWERED	3		1665986269.573
2022-10-17 10:57:49	"PA to Dean FMS" <702>	702	762	followme-check	PJSIP/702-0000012c	PJSIP/762-0000012d	Dial	PJSIP/762/sip:762@10.17.0.162:5060;user=phone,27,HhTtrIM(auto-blkvm)b(func-appl	30	23	ANSWERED	3		1665986269.573
2022-10-17 10:57:41	"" <750>	750	03446632042	from-internal	PJSIP/750-0000012b	DAHDI/i1/903446632042-f6	Dial	DAHDI/G0/903446632042,300,Tb(func-apply-sipheaders^s^1)	138	128	ANSWERED	3		1665986261.571
2022-10-17 10:57:35	"Dr. Shafique Uqaili" <701>	701	702	ext-local	PJSIP/701-00000129	PJSIP/702-0000012a	Dial	PJSIP/702/sip:702@10.17.0.219:5060;user=phone,,HhTtrIb(func-apply-sipheaders^s^	11	4	ANSWERED	3		1665986255.569
2022-10-17 10:57:32	"PA to Dean FOL" <708>	708	739	followme-check	SIP/708-00000006	PJSIP/739-00000128	Dial	PJSIP/739/sip:739@10.17.0.139:5060;user=phone,27,HhTtrIM(auto-blkvm)b(func-appl	27	0	NO ANSWER	3		1665986252.567
2022-10-17 10:57:08	"" <750>	750	03214302103	from-internal	PJSIP/750-00000127	DAHDI/i1/903214302103-f5	Dial	DAHDI/G0/903214302103,300,Tb(func-apply-sipheaders^s^1)	21	0	NO ANSWER	3		1665986228.565
2022-10-17 10:56:12	"" <419>	419	742	followme-check	DAHDI/i1/419-f4	PJSIP/742-00000126	Dial	PJSIP/742/sip:742@10.17.0.225:5060;user=phone,27,HhTtrIM(auto-blkvm)b(func-appl	293	288	ANSWERED	3		1665986172.563
2022-10-17 10:56:10	"" <750>	750	03214564665	from-internal	PJSIP/750-00000125	DAHDI/i1/903214564665-f3	Dial	DAHDI/G0/903214564665,300,Tb(func-apply-sipheaders^s^1)	43	35	ANSWERED	3		1665986170.561
2022-10-17 10:54:49	"" <471>	471	717	ext-local	DAHDI/i1/471-f2	PJSIP/717-00000124	Dial	PJSIP/717/sip:717@10.10.13.11:5060;user=phone,15,HhTtrb(func-apply-sipheaders^s	82	69	ANSWERED	3		1665986089.559
2022-10-17 10:54:48	"" <750>	750	03334462422	from-internal	PJSIP/750-00000123	DAHDI/i1/903334462422-f1	Dial	DAHDI/G0/903334462422,300,Tb(func-apply-sipheaders^s^1)	62	54	ANSWERED	3		1665986088.557
2022-10-17 10:54:36	"Ms. Maria Zaidi (FMS)" <724>	724	768	followme-check	PJSIP/724-00000121	PJSIP/768-00000122	Dial	PJSIP/768/sip:768@10.17.0.205:5060;user=phone,27,HhTtrIM(auto-blkvm)b(func-appl	36	33	ANSWERED	3		1665986076.555
2022-10-17 10:54:15	"" <765>	765	627	from-internal	PJSIP/765-00000120	DAHDI/i1/627-f0	Dial	DAHDI/G0/627,300,Tb(func-apply-sipheaders^s^1)	69	66	ANSWERED	3		1665986055.553
2022-10-17 10:54:01	"" <799>	799	191	from-internal	PJSIP/799-0000011f	DAHDI/i1/191-ef	Dial	DAHDI/G0/191,300,Tb(func-apply-sipheaders^s^1)	41	33	ANSWERED	3		1665986041.551
2022-10-17 10:53:54	"" <750>	750	03324300457	from-internal	PJSIP/750-0000011e	DAHDI/i1/903324300457-ee	Dial	DAHDI/G0/903324300457,300,Tb(func-apply-sipheaders^s^1)	41	0	NO ANSWER	3		1665986034.549
2022-10-17 10:53:19	"" <732>	732	216	from-internal	PJSIP/732-0000011d	DAHDI/i1/216-ed	Dial	DAHDI/G0/216,300,Tb(func-apply-sipheaders^s^1)	18	14	ANSWERED	3		1665985999.547
2022-10-17 10:52:39	"" <762>	762	430	from-internal	PJSIP/762-0000011c	DAHDI/i1/430-ec	Dial	DAHDI/G0/430,300,Tb(func-apply-sipheaders^s^1)	127	122	ANSWERED	3		1665985959.545
2022-10-17 10:51:44	"" <748>	748	0	from-internal	PJSIP/748-0000011b	DAHDI/i1/0-eb	Dial	DAHDI/G0/0,300,Tb(func-apply-sipheaders^s^1)	113	103	ANSWERED	3		1665985904.543
2022-10-17 10:51:00	"" <762>	762	530	from-internal	PJSIP/762-0000011a	DAHDI/i1/530-ea	Dial	DAHDI/G0/530,300,Tb(func-apply-sipheaders^s^1)	42	34	ANSWERED	3		1665985860.541
2022-10-17 10:50:42	"Nadeem Dogar FMS" <746>	746	797	ext-local	PJSIP/746-00000118	PJSIP/797-00000119	Dial	PJSIP/797/sip:797@10.17.0.197:5060;user=phone,,HhTtrIb(func-apply-sipheaders^s^	10	8	ANSWERED	3		1665985842.539
2022-10-17 10:50:11	"PA to Dean FOL" <708>	708	767	followme-check	SIP/708-00000005	PJSIP/767-00000117	Dial	PJSIP/767/sip:767@10.17.0.204:5060;user=phone,27,HhTtrIM(auto-blkvm)b(func-appl	23	0	NO ANSWER	3		1665985811.537
2022-10-17 10:50:03	"UGP Office, FOMS" <762>	762	714	ext-local	PJSIP/762-00000115	PJSIP/714-00000116	Dial	PJSIP/714/sip:714@10.17.0.17:5060;user=phone,,HhTtrIb(func-apply-sipheaders^s^1	41	40	ANSWERED	3		1665985803.535
2022-10-17 10:49:57	"" <705>	705	519	from-internal	PJSIP/705-00000114	DAHDI/i1/519-e9	Dial	DAHDI/G0/519,300,Tb(func-apply-sipheaders^s^1)	68	35	ANSWERED	3		1665985797.533
2022-10-17 10:49:55	"UGP Office, FOMS" <762>	762	714	ext-local	PJSIP/762-00000112	PJSIP/714-00000113	Dial	PJSIP/714/sip:714@10.17.0.17:5060;user=phone,,HhTtrIb(func-apply-sipheaders^s^1	3	0	NO ANSWER	3		1665985795.531
2022-10-17 10:49:52	"" <715>	715	405	from-internal	PJSIP/715-00000111	DAHDI/i1/405-e8	Dial	DAHDI/G0/405,300,Tb(func-apply-sipheaders^s^1)	2	0	NO ANSWER	3		1665985792.529
2022-10-17 10:49:48	"" <715>	715	405	from-internal	PJSIP/715-00000110	DAHDI/i1/405-e7	Dial	DAHDI/G0/405,300,Tb(func-apply-sipheaders^s^1)	2	0	NO ANSWER	3		1665985788.527
2022-10-17 10:49:43	"" <715>	715	405	from-internal	PJSIP/715-0000010f	DAHDI/i1/405-e6	Dial	DAHDI/G0/405,300,Tb(func-apply-sipheaders^s^1)	2	0	NO ANSWER	3		1665985783.525
2022-10-17 10:49:39	"" <715>	715	405	from-internal	PJSIP/715-0000010e	DAHDI/i1/405-e5	Dial	DAHDI/G0/405,300,Tb(func-apply-sipheaders^s^1)	1	0	NO ANSWER	3		1665985779.523
2022-10-17 10:49:35	"" <715>	715	405	from-internal	PJSIP/715-0000010d	DAHDI/i1/405-e4	Dial	DAHDI/G0/405,300,Tb(func-apply-sipheaders^s^1)	1	0	NO ANSWER	3		1665985775.521
2022-10-17 10:49:31	"" <715>	715	405	from-internal	PJSIP/715-0000010c	DAHDI/i1/405-e3	Dial	DAHDI/G0/405,300,Tb(func-apply-sipheaders^s^1)	1	0	NO ANSWER	3		1665985771.519
2022-10-17 10:49:26	"Nadeem Dogar FMS" <746>	746	797	ext-local	PJSIP/746-0000010a	PJSIP/797-0000010b	Dial	PJSIP/797/sip:797@10.17.0.197:5060;user=phone,,HhTtrIb(func-apply-sipheaders^s^	58	56	ANSWERED	3		1665985766.517
2022-10-17 10:49:23	"" <715>	715	405	from-internal	PJSIP/715-00000109	DAHDI/i1/405-e2	Dial	DAHDI/G0/405,300,Tb(func-apply-sipheaders^s^1)	6	0	NO ANSWER	3		1665985763.515
2022-10-17 10:49:19	"" <715>	715	405	from-internal	PJSIP/715-00000108	DAHDI/i1/405-e1	Dial	DAHDI/G0/405,300,Tb(func-apply-sipheaders^s^1)	1	0	NO ANSWER	3		1665985759.513
2022-10-17 10:49:11	"" <715>	715	405	from-internal	PJSIP/715-00000107	DAHDI/i1/405-e0	Dial	DAHDI/G0/405,300,Tb(func-apply-sipheaders^s^1)	6	0	NO ANSWER	3		1665985751.511
2022-10-17 10:49:03	"" <742>	742	457	from-internal	PJSIP/742-00000106	DAHDI/i1/457-df	Dial	DAHDI/G0/457,300,Tb(func-apply-sipheaders^s^1)	99	93	ANSWERED	3		1665985743.508
2022-10-17 10:49:03	"" <715>	715	405	from-internal	PJSIP/715-00000105	DAHDI/i1/405-de	Dial	DAHDI/G0/405,300,Tb(func-apply-sipheaders^s^1)	2	0	NO ANSWER	3		1665985743.507
2022-10-17 10:48:59	"" <715>	715	405	from-internal	PJSIP/715-00000104	DAHDI/i1/405-dd	Dial	DAHDI/G0/405,300,Tb(func-apply-sipheaders^s^1)	2	0	NO ANSWER	3		1665985739.505
2022-10-17 10:48:31	"" <715>	715	405	from-internal	PJSIP/715-00000103	DAHDI/i1/405-dc	Dial	DAHDI/G0/405,300,Tb(func-apply-sipheaders^s^1)	27	0	NO ANSWER	3		1665985711.503
2022-10-17 10:48:16	"" <742>	742	457	from-internal	PJSIP/742-00000102	DAHDI/i1/457-db	Dial	DAHDI/G0/457,300,Tb(func-apply-sipheaders^s^1)	0	0	NO ANSWER	3		1665985696.501
2022-10-17 10:48:08	"" <762>	762	03218416622	from-internal	PJSIP/762-00000101	DAHDI/i1/903218416622-da	Dial	DAHDI/G0/903218416622,300,Tb(func-apply-sipheaders^s^1)	21	0	NO ANSWER	3		1665985688.499
2022-10-17 10:48:01	"" <715>	715	405	from-internal	PJSIP/715-00000100	DAHDI/i1/405-d9	Dial	DAHDI/G0/405,300,Tb(func-apply-sipheaders^s^1)	29	0	NO ANSWER	3		1665985681.497
2022-10-17 10:47:42	"" <762>	762	234	from-internal	PJSIP/762-000000ff	DAHDI/i1/234-d8	Dial	DAHDI/G0/234,300,Tb(func-apply-sipheaders^s^1)	20	0	NO ANSWER	3		1665985662.495
2022-10-17 10:47:37	"" <709>	709	8012	from-internal	PJSIP/709-000000fe	DAHDI/i1/8012-d7	Dial	DAHDI/G0/8012,300,Tb(func-apply-sipheaders^s^1)	14	0	NO ANSWER	3		1665985657.493
2022-10-17 10:47:36	"" <715>	715	405	from-internal	PJSIP/715-000000fc	DAHDI/i1/405-d6	Dial	DAHDI/G0/405,300,Tb(func-apply-sipheaders^s^1)	23	0	NO ANSWER	3		1665985656.490
2022-10-17 10:47:24	"" <7004>	7004	410	from-internal	PJSIP/7004-000000fb	DAHDI/i1/410-d5	Dial	DAHDI/G0/410,300,Tb(func-apply-sipheaders^s^1)	31	21	ANSWERED	3		1665985644.488
2022-10-17 10:46:50	"" <715>	715	405	from-internal	PJSIP/715-000000fa	DAHDI/i1/405-d4	Dial	DAHDI/G0/405,300,Tb(func-apply-sipheaders^s^1)	38	0	BUSY	3		1665985610.486
2022-10-17 10:46:32	"" <7004>	7004	03075990084	from-internal	PJSIP/7004-000000f9	DAHDI/i1/903075990084-d3	Dial	DAHDI/G0/903075990084,300,Tb(func-apply-sipheaders^s^1)	28	23	ANSWERED	3		1665985592.484
2022-10-17 10:46:21	"" <715>	715	405	from-internal	PJSIP/715-000000f8	DAHDI/i1/405-d2	Dial	DAHDI/G0/405,300,Tb(func-apply-sipheaders^s^1)	27	17	ANSWERED	3		1665985581.482
2022-10-17 10:46:13	"" <619>	619	702	ext-local	DAHDI/i1/619-d1	PJSIP/702-000000f7	Dial	PJSIP/702/sip:702@10.17.0.219:5060;user=phone,,HhTtrb(func-apply-sipheaders^s^1	26	13	ANSWERED	3		1665985573.480
2022-10-17 10:46:03	"" <762>	762	0	from-internal	PJSIP/762-000000f6	DAHDI/i1/0-d0	Dial	DAHDI/G0/0,300,Tb(func-apply-sipheaders^s^1)	88	79	ANSWERED	3		1665985563.478
2022-10-17 10:45:39	"Dr. Abdul Waheed" <714>	714	762	followme-check	PJSIP/714-000000f4	PJSIP/762-000000f5	Dial	PJSIP/762/sip:762@10.17.0.162:5060;user=phone,27,HhTtrIM(auto-blkvm)b(func-appl	21	13	ANSWERED	3		1665985539.476
2022-10-17 10:41:11	"" <173>	173	768	followme-check	DAHDI/i1/173-cf	PJSIP/768-000000f3	Dial	PJSIP/768/sip:768@10.17.0.205:5060;user=phone,27,HhTtrIM(auto-blkvm)b(func-appl	143	138	ANSWERED	3		1665985271.474
2022-10-17 10:39:27	"Aqeel MIS" <411>	411	717	ext-local	DAHDI/i1/411-ce	PJSIP/717-000000f2	Dial	PJSIP/717/sip:717@10.10.13.11:5060;user=phone,15,HhTtrb(func-apply-sipheaders^s	29	28	ANSWERED	3		1665985167.472
2022-10-17 10:38:51	"" <765>	765	528	from-internal	PJSIP/765-000000f1	DAHDI/i1/528-cd	Dial	DAHDI/G0/528,300,Tb(func-apply-sipheaders^s^1)	70	63	ANSWERED	3		1665985131.470
2022-10-17 10:38:50	"" <717>	717	444	from-internal	PJSIP/717-000000f0	DAHDI/i1/444-cc	Dial	DAHDI/G0/444,300,Tb(func-apply-sipheaders^s^1)	25	15	ANSWERED	3		1665985130.468
2022-10-17 10:38:19	"" <717>	717	411	from-internal	PJSIP/717-000000ef	DAHDI/i1/411-cb	Dial	DAHDI/G0/411,300,Tb(func-apply-sipheaders^s^1)	25	0	NO ANSWER	3		1665985099.466
2022-10-17 10:37:49	"" <765>	765	386	from-internal	PJSIP/765-000000ee	DAHDI/i1/386-ca	Dial	DAHDI/G0/386,300,Tb(func-apply-sipheaders^s^1)	59	53	ANSWERED	3		1665985069.464
2022-10-17 10:37:42	"" <724>	724	203	from-internal	PJSIP/724-000000ed	DAHDI/i1/203-c9	Dial	DAHDI/G0/203,300,Tb(func-apply-sipheaders^s^1)	90	84	ANSWERED	3		1665985062.462
2022-10-17 10:37:30	"" <765>	765	550	from-internal	PJSIP/765-000000ec	DAHDI/i1/550-c8	Dial	DAHDI/G0/550,300,Tb(func-apply-sipheaders^s^1)	16	0	NO ANSWER	3		1665985050.460
2022-10-17 10:36:54	"" <544>	544	755	followme-check	DAHDI/i1/544-c7	PJSIP/755-000000eb	Dial	PJSIP/755/sip:755@10.10.13.14:5160;user=phone,27,HhTtrIM(auto-blkvm)b(func-appl	31	12	ANSWERED	3		1665985014.458
2022-10-17 10:36:50	"" <717>	717	444	from-internal	PJSIP/717-000000ea	DAHDI/i1/444-c6	Dial	DAHDI/G0/444,300,Tb(func-apply-sipheaders^s^1)	33	15	ANSWERED	3		1665985010.456
2022-10-17 10:36:17	"" <549>	549	710	followme-check	DAHDI/i1/549-c5	PJSIP/710-000000e9	Dial	PJSIP/710/sip:710@10.10.6.20:5060;user=phone,27,HhTtrIM(auto-blkvm)b(func-apply	12	6	ANSWERED	3		1665984977.454
2022-10-17 10:35:46	"" <755>	755	530	from-internal	PJSIP/755-000000e8	DAHDI/i1/530-c4	Dial	DAHDI/G0/530,300,Tb(func-apply-sipheaders^s^1)	37	23	ANSWERED	3		1665984946.452
2022-10-17 10:35:28	"" <762>	762	203	from-internal	PJSIP/762-000000e7	DAHDI/i1/203-c3	Dial	DAHDI/G0/203,300,Tb(func-apply-sipheaders^s^1)	129	121	ANSWERED	3		1665984928.450
2022-10-17 10:35:09	"" <724>	724	430	from-internal	PJSIP/724-000000e6	DAHDI/i1/430-c2	Dial	DAHDI/G0/430,300,Tb(func-apply-sipheaders^s^1)	80	73	ANSWERED	3		1665984909.448
2022-10-17 10:34:42	"" <709>	709	547	from-internal	PJSIP/709-000000e5	DAHDI/i1/547-c1	Dial	DAHDI/G0/547,300,Tb(func-apply-sipheaders^s^1)	61	54	ANSWERED	3		1665984882.446
2022-10-17 10:34:31	"" <709>	709	547	from-internal	PJSIP/709-000000e4	DAHDI/i1/547-c0	Dial	DAHDI/G0/547,300,Tb(func-apply-sipheaders^s^1)	0	0	BUSY	3		1665984871.444
2022-10-17 10:34:26	"" <724>	724	430	from-internal	PJSIP/724-000000e3	DAHDI/i1/430-bf	Dial	DAHDI/G0/430,300,Tb(func-apply-sipheaders^s^1)	38	0	BUSY	3		1665984866.442
2022-10-17 10:33:49	"" <724>	724	444	from-internal	PJSIP/724-000000e2	DAHDI/i1/444-be	Dial	DAHDI/G0/444,300,Tb(func-apply-sipheaders^s^1)	32	27	ANSWERED	3		1665984829.440
2022-10-17 10:33:21	"" <755>	755	03254940965	from-internal	PJSIP/755-000000e1	DAHDI/i1/903254940965-bd	Dial	DAHDI/G0/903254940965,300,Tb(func-apply-sipheaders^s^1)	95	86	ANSWERED	3		1665984801.438
2022-10-17 10:33:11	"" <724>	724	411	from-internal	PJSIP/724-000000e0	DAHDI/i1/411-bc	Dial	DAHDI/G0/411,300,Tb(func-apply-sipheaders^s^1)	30	18	ANSWERED	3		1665984791.436
2022-10-17 10:33:07	"" <724>	724	444	from-internal	PJSIP/724-000000df	DAHDI/i1/444-bb	Dial	DAHDI/G0/444,300,Tb(func-apply-sipheaders^s^1)	0	0	NO ANSWER	3		1665984787.434
2022-10-17 10:32:27	"" <724>	724	444	from-internal	PJSIP/724-000000de	DAHDI/i1/444-ba	Dial	DAHDI/G0/444,300,Tb(func-apply-sipheaders^s^1)	33	13	ANSWERED	3		1665984747.432
2022-10-17 10:31:48	"" <780>	780	675	from-internal	PJSIP/780-000000dd	DAHDI/i1/675-b9	Dial	DAHDI/G0/675,300,Tb(func-apply-sipheaders^s^1)	0	0	BUSY	3		1665984708.430
2022-10-17 10:31:47	"" <732>	732	216	from-internal	PJSIP/732-000000dc	DAHDI/i1/216-b8	Dial	DAHDI/G0/216,300,Tb(func-apply-sipheaders^s^1)	19	0	NO ANSWER	3		1665984707.428
2022-10-17 10:31:40	"" <780>	780	675	from-internal	PJSIP/780-000000db	DAHDI/i1/675-b7	Dial	DAHDI/G0/675,300,Tb(func-apply-sipheaders^s^1)	0	0	BUSY	3		1665984700.426
2022-10-17 10:31:34	"" <675>	675	780	ext-local	DAHDI/i1/675-b6		VoiceMail	780@default,u	14	14	ANSWERED	3		1665984679.424
2022-10-17 10:31:19	"" <675>	675	780	ext-local	DAHDI/i1/675-b6	PJSIP/780-000000da	Dial	PJSIP/780/sip:780@10.17.0.180:5060;user=phone,15,HhTtrb(func-apply-sipheaders^s	15	0	NO ANSWER	3		1665984679.424
2022-10-17 10:30:27	"" <701>	701	203	from-internal	PJSIP/701-000000d9	DAHDI/i1/203-b5	Dial	DAHDI/G0/203,300,Tb(func-apply-sipheaders^s^1)	64	49	ANSWERED	3		1665984627.422
2022-10-17 10:29:21	"" <705>	705	530	from-internal	PJSIP/705-000000d8	DAHDI/i1/530-b4	Dial	DAHDI/G0/530,300,Tb(func-apply-sipheaders^s^1)	38	30	ANSWERED	3		1665984561.420
2022-10-17 10:27:19	"" <7004>	7004	107	from-internal	PJSIP/7004-000000d7	DAHDI/i1/107-b3	Dial	DAHDI/G0/107,300,Tb(func-apply-sipheaders^s^1)	28	17	ANSWERED	3		1665984439.418
2022-10-17 10:27:02	"" <704>	704	411	from-internal	PJSIP/704-000000d6	DAHDI/i1/411-b2	Dial	DAHDI/G0/411,300,Tb(func-apply-sipheaders^s^1)	16	7	ANSWERED	3		1665984422.416
2022-10-17 10:26:49	"Ms. Maria Zaidi (FMS)" <724>	724	701	ext-local	PJSIP/724-000000d4	PJSIP/701-000000d5	Dial	PJSIP/701/sip:701@10.10.18.20:5060;user=phone,,HhTtrIb(func-apply-sipheaders^s^	39	35	ANSWERED	3		1665984409.414
2022-10-17 10:25:56	"" <310>	310	710	followme-check	DAHDI/i1/310-b1	PJSIP/710-000000d3	Dial	PJSIP/710/sip:710@10.10.6.20:5060;user=phone,27,HhTtrIM(auto-blkvm)b(func-apply	32	29	ANSWERED	3		1665984356.412
2022-10-17 10:25:41	"" <222>	222	742	followme-check	DAHDI/i1/222-b0	PJSIP/742-000000d2	Dial	PJSIP/742/sip:742@10.17.0.225:5060;user=phone,27,HhTtrIM(auto-blkvm)b(func-appl	15	5	ANSWERED	3		1665984341.410
2022-10-17 10:23:12	"" <510>	510	742	followme-check	DAHDI/i1/510-af	PJSIP/742-000000d1	Dial	PJSIP/742/sip:742@10.17.0.225:5060;user=phone,27,HhTtrIM(auto-blkvm)b(func-appl	93	84	ANSWERED	3		1665984192.408
2022-10-17 10:22:34	"" <781>	781	530	from-internal	PJSIP/781-000000d0	DAHDI/i1/530-ae	Dial	DAHDI/G0/530,300,Tb(func-apply-sipheaders^s^1)	0	0	BUSY	3		1665984154.406
2022-10-17 10:22:18	"" <781>	781	530	from-internal	PJSIP/781-000000cf	DAHDI/i1/530-ad	Dial	DAHDI/G0/530,300,Tb(func-apply-sipheaders^s^1)	0	0	BUSY	3		1665984138.404
2022-10-17 10:22:03	"" <781>	781	530	from-internal	PJSIP/781-000000ce	DAHDI/i1/530-ac	Dial	DAHDI/G0/530,300,Tb(func-apply-sipheaders^s^1)	0	0	BUSY	3		1665984123.402
2022-10-17 10:21:59	"Ms. Maria Zaidi (FMS)" <724>	724	768	followme-check	PJSIP/724-000000cc	PJSIP/768-000000cd	Dial	PJSIP/768/sip:768@10.17.0.205:5060;user=phone,27,HhTtrIM(auto-blkvm)b(func-appl	26	23	ANSWERED	3		1665984119.400
2022-10-17 10:21:41	"" <726>	726	453	from-internal	PJSIP/726-000000cb	DAHDI/i1/453-ab	Dial	DAHDI/G0/453,300,Tb(func-apply-sipheaders^s^1)	30	19	ANSWERED	3		1665984101.398
2022-10-17 10:19:24	"Rizwan Rashid" <410>	410	7004	ext-local	DAHDI/i1/410-aa	PJSIP/7004-000000ca	Dial	PJSIP/7004/sip:7004@10.10.13.15:5060;user=phone,,HhTtrb(func-apply-sipheaders^s	44	37	ANSWERED	3		1665983964.396
[truncated: 7,847 more rows]
